# Supplementary material for: Sepsis pathogenesis and outcome are shaped by the balance between the transcriptional states of systemic inflammation and antimicrobial response
Source: Cell Rep Med. 2024 Nov 19;5(11):101829. doi: 10.1016/j.xcrm.2024.101829 (PMC11604535; doi:10.1016/j.xcrm.2024.101829)
Supplement: Table S1. The R and SI programs and their functional characterization, related to Figure 1 — Column 1 indicates the type of enrichment (genesets or GEO) and column2 indicates the enriched program (R or SI). Enrichments of R and SI in genesets: Presented are minus log 10 q-values of all significantly enriched genesets, for the enrichment of R markers or SI markers (hyper-geometric test, FDR corrected). The selection of SI and R markers is detailed in Methods. Co-expression of R and SI in the GEO compendium: As detailed in Methods, the analysis was performed using the SEEK algorithm, which integrated transcriptomes from 5210 datasets in GEO in a systematic manner. The table reports all enriched functional categories, together with their hyper-geometric FDR-corrected q-value, for the R program and SI program. Column 1 indicates the enrichment type (top co-expressed datasets or genes) and column 3 indicates which functional categories was used. [file mmc2.xlsx]

## Sheet: S1
Supp Table 1: Enrichments of the R and SI programs
Type of analysis	Markers	Enriched geneset	q value	score type
Enrichment in geneset	R markers	Neonatal late-onset sepsis	2.922e-22	Hyper-geometric enrichment
Enrichment in geneset	R markers	Systemic inflammatory response syndrome and/or sepsis	2.928e-21	Hyper-geometric enrichment
Enrichment in geneset	R markers	Sepsis	5.706e-21	Hyper-geometric enrichment
Enrichment in geneset	R markers	Lipopolysaccharide (bacterial-like)	3.93e-16	Hyper-geometric enrichment
Enrichment in geneset	R markers	Poly rI:rC-RNA (viral-like)	8.88e-55	Hyper-geometric enrichment
Enrichment in geneset	R markers	CpG ODN 2006 (viral-like)	9.36e-14	Hyper-geometric enrichment
Enrichment in geneset	R markers	IFNG	1.42e-48	Hyper-geometric enrichment
Enrichment in geneset	R markers	IL4	1.22e-33	Hyper-geometric enrichment
Enrichment in geneset	R markers	IFNA2	2.97e-29	Hyper-geometric enrichment
Enrichment in geneset	R markers	IFNL1	7.36e-28	Hyper-geometric enrichment
Enrichment in geneset	R markers	IFNB1	2.9e-27	Hyper-geometric enrichment
Enrichment in geneset	R markers	TNF	1.67e-25	Hyper-geometric enrichment
Enrichment in geneset	R markers	IL27	1.49e-24	Hyper-geometric enrichment
Enrichment in geneset	R markers	CSF1	7.63e-22	Hyper-geometric enrichment
Enrichment in geneset	R markers	PRL	1.1e-21	Hyper-geometric enrichment
Enrichment in geneset	R markers	IL1B	7.6e-20	Hyper-geometric enrichment
Enrichment in geneset	SI markers	Systemic inflammatory response syndrome and/or sepsis	5.76e-05	Hyper-geometric enrichment
Enrichment in geneset	SI markers	Sepsis	0.00013032	Hyper-geometric enrichment
Enrichment in geneset	SI markers	Lipopolysaccharide (bacterial-like)	2.55e-09	Hyper-geometric enrichment
Enrichment in geneset	SI markers	Poly rI:rC-RNA (viral-like)	0.0004056	Hyper-geometric enrichment
Enrichment in geneset	SI markers	CpG ODN 2006 (viral-like)	0.00792	Hyper-geometric enrichment
Enrichment in geneset	SI markers	IFNG	5.14e-10	Hyper-geometric enrichment
Enrichment in geneset	SI markers	IL4	2e-07	Hyper-geometric enrichment
Enrichment in geneset	SI markers	CSF1	3.94e-05	Hyper-geometric enrichment
Enrichment in geneset	SI markers	IL13	0.000145	Hyper-geometric enrichment
Enrichment in geneset	SI markers	IL33	0.000225	Hyper-geometric enrichment
Enrichment in geneset	SI markers	TNF	0.000361	Hyper-geometric enrichment
Enrichment in geneset	SI markers	IL21	0.00066	Hyper-geometric enrichment
Enrichment in geneset	SI markers	IFNA2	0.001	Hyper-geometric enrichment
Enrichment in geneset	SI markers	CSF2	0.00142	Hyper-geometric enrichment
Enrichment in geneset	SI markers	IL10	0.00544	Hyper-geometric enrichment
Enrichment in GEO (Datasets)	R program	Blood	1e-49	dataset’s co-expression score
Enrichment in GEO (Datasets)	R program	Sclerosis	1.15e-07	dataset’s co-expression score
Enrichment in GEO (Datasets)	R program	Multiple Sclerosis	1.87e-07	dataset’s co-expression score
Enrichment in GEO (Datasets)	R program	Monocytes	7.05e-07	dataset’s co-expression score
Enrichment in GEO (Datasets)	R program	Blood Cells	0.000328	dataset’s co-expression score
Enrichment in GEO (Datasets)	R program	Plasma	0.0021	dataset’s co-expression score
Enrichment in GEO (Datasets)	R program	Autoimmune Diseases	0.00263	dataset’s co-expression score
Enrichment in GEO (Datasets)	R program	Neutrophils	0.00263	dataset’s co-expression score
Enrichment in GEO (Datasets)	R program	Lymphocytes	0.0143	dataset’s co-expression score
Enrichment in GEO (Datasets)	R program	Macrophages	0.0143	dataset’s co-expression score
Enrichment in GEO (Genes)	R program	cellular response to lipopolysaccharide (LPS)	8.73e-06	gene’s co-expression score
Enrichment in GEO (Genes)	R program	response to molecule of bacterial origin	8.73e-06	gene’s co-expression score
Enrichment in GEO (Genes)	R program	cellular response to lipid	3.16e-05	gene’s co-expression score
Enrichment in GEO (Genes)	R program	response to lipid	0.000455	gene’s co-expression score
Enrichment in GEO (Genes)	R program	cellular response to oxygen containing compound	0.00263	gene’s co-expression score
Enrichment in GEO (Genes)	R program	response to interferon gamma	0.00333	gene’s co-expression score
Enrichment in GEO (Genes)	R program	response to other organism	0.00454	gene’s co-expression score
Enrichment in GEO (Genes)	R program	leukocyte migration	0.00471	gene’s co-expression score
Enrichment in GEO (Genes)	R program	positive regulation of immune system process	0.00738	gene’s co-expression score
Enrichment in GEO (Genes)	R program	response to cytokine stimulus	0.00738	gene’s co-expression score
Enrichment in GEO (Genes)	R program	LPS-mediated signaling pathway	0.01	gene’s co-expression score
Enrichment in GEO (Genes)	R program	heterotypic cell cell adhesion	0.01	gene’s co-expression score
Enrichment in GEO (Genes)	R program	cell activation	0.01	gene’s co-expression score
Enrichment in GEO (Genes)	R program	immune response regulating signaling pathway	0.01	gene’s co-expression score
Enrichment in GEO (Genes)	R program	positive regulation of interleukin 6 production	0.01	gene’s co-expression score
Enrichment in GEO (Genes)	R program	interferon gamma mediated signaling pathway	0.01	gene’s co-expression score
Enrichment in GEO (Genes)	R program	toll like receptor TLR1 TLR2 signaling pathway	0.01	gene’s co-expression score
Enrichment in GEO (Genes)	R program	inflammatory response	0.01	gene’s co-expression score
Enrichment in GEO (Genes)	R program	regulation of innate immune response	0.01	gene’s co-expression score
Enrichment in GEO (Genes)	R program	positive regulation of innate immune response	0.01	gene’s co-expression score
Enrichment in GEO (Genes)	R program	positive regulation of cytokine production	0.01	gene’s co-expression score
Enrichment in GEO (Datasets)	SI program	Blood	9.22e-66	dataset’s co-expression score
Enrichment in GEO (Datasets)	SI program	Blood Cells	1.2e-10	dataset’s co-expression score
Enrichment in GEO (Datasets)	SI program	Arthritis	1.98e-09	dataset’s co-expression score
Enrichment in GEO (Datasets)	SI program	Leukocytes	1.84e-08	dataset’s co-expression score
Enrichment in GEO (Datasets)	SI program	Sepsis	1.87e-07	dataset’s co-expression score
Enrichment in GEO (Datasets)	SI program	Inflammation	0.000201	dataset’s co-expression score
Enrichment in GEO (Datasets)	SI program	Pneumonia	0.000333	dataset’s co-expression score
Enrichment in GEO (Datasets)	SI program	Coronary Artery Disease	0.00128	dataset’s co-expression score
Enrichment in GEO (Datasets)	SI program	Arteries	0.00245	dataset’s co-expression score
Enrichment in GEO (Datasets)	SI program	Killer Cells, Natural	0.00575	dataset’s co-expression score
Enrichment in GEO (Datasets)	SI program	Arthritis, Rheumatoid	0.00869	dataset’s co-expression score
Enrichment in GEO (Genes)	SI program	NADP metabolic process	0.0001	gene’s co-expression score
Enrichment in GEO (Genes)	SI program	glucose catabolic process	0.0001	gene’s co-expression score
Enrichment in GEO (Genes)	SI program	phagosome maturation	0.001	gene’s co-expression score
Enrichment in GEO (Genes)	SI program	interaction with host	0.001	gene’s co-expression score
Enrichment in GEO (Genes)	SI program	cofactor metabolic process	0.01	gene’s co-expression score
Enrichment in GEO (Genes)	SI program	coenzyme metabolic process	0.01	gene’s co-expression score
Enrichment in GEO (Genes)	SI program	cell activation	0.01	gene’s co-expression score
Enrichment in GEO (Genes)	SI program	ferric iron transport	0.01	gene’s co-expression score
Enrichment in GEO (Genes)	SI program	leukocyte degranulation	0.01	gene’s co-expression score
Enrichment in GEO (Genes)	SI program	cellular response to oxygen containing compound	0.01	gene’s co-expression score
Enrichment in GEO (Genes)	SI program	platelet activation	0.01	gene’s co-expression score
Enrichment in GEO (Genes)	SI program	exocytosis	0.01	gene’s co-expression score
Enrichment in GEO (Genes)	SI program	response to oxygen containing compound	0.01	gene’s co-expression score
Enrichment in GEO (Genes)	SI program	monosaccharide biosynthetic process	0.01	gene’s co-expression score
Enrichment in GEO (Genes)	SI program	oxidation reduction process	0.01	gene’s co-expression score
Enrichment in GEO (Genes)	SI program	myeloid leukocyte activation	0.01	gene’s co-expression score
Enrichment in GEO (Genes)	SI program	insulin receptor signaling pathway	0.01	gene’s co-expression score
Enrichment in GEO (Genes)	SI program	cellular response to organonitrogen compound	0.01	gene’s co-expression score
Enrichment in GEO (Genes)	SI program	cellular response to peptide	0.01	gene’s co-expression score
Enrichment in GEO (Genes)	SI program	neuron projection development	0.01	gene’s co-expression score
Enrichment in GEO (Genes)	SI program	immune effector process	0.01	gene’s co-expression score
