# Supplementary material for: Sepsis pathogenesis and outcome are shaped by the balance between the transcriptional states of systemic inflammation and antimicrobial response
Source: Cell Rep Med. 2024 Nov 19;5(11):101829. doi: 10.1016/j.xcrm.2024.101829 (PMC11604535; doi:10.1016/j.xcrm.2024.101829)
Supplement: Table S2. Datasets included in this study, related to Figures 1, 2, 3, 4, and 6 [file mmc3.xlsx]

## Sheet: S2
Supp Table 2: Datasets included in this study.
Dataset	identifier (#) in Methods section	Disease	Description	Organism	Number of controls	Number of disease patients	Criteria used to define sepsis, septic shock, SIRS	Expected percentage of sepsis in disease patients (detailed in column 10)	Explanation for the expected % sepsis in column 9	Exclusion criteria	% survival	Age characteristics	Gender characteristics	Handling of missing data	%missing data	Data availability	Reference	Platform	RIN Number	Timing of biosample and blood culture collection
Sepsis, PBMCs (FUSE)	1	Sepsis	in vivo, PBMCs	Human	284	125	Diagnosis of sepsis according to the ACCP/SCCM Consensus Conference criteria	1	Patients were defined by standard sepsis criteria (see 'criteria used to define sepsis' column	Subjects with diagnosis of inherited or acquired immunodeficiency (HIV, chemotherapy or prolonged steroid treatment) were excluded. Individuals were considered healthy with a condition of negative medical history, under no prescribed or self-administered medication.	0.97	59.3 ±20.7	males/females: 0.86	Removed genes with at least 75% missing value. No imputation	High (>15%)	GSE205672 (token ojkpcoochlgxhez)	This study and PMID: 36209073	RNA-seq	confirmed (RIN > 7)	Same day
Sepsis monocytes (FUSE)	2	Sepsis	in vivo, monocytes	Human	15	36	Diagnosis of sepsis according to the ACCP/SCCM Consensus Conference criteria	1	Patients were defined by standard sepsis criteria (see 'criteria used to define sepsis' column		1	56.3 ±22.1	males/females: 1.13	Removed genes with at least 75% missing value. No imputation	High (>15%)	GSE205672 (token ojkpcoochlgxhez)		RNA-seq	confirmed (RIN > 7)	Same day
Sepsis blood	3	Sepsis	in vivo, blood	Human	18	52	criteria: International Consensus Conference on Pediatric Sepsis. International pediatric sepsis consensus conference: definitions for sepsis and organ dysfunction in pediatrics. Pediatr Crit Care Med. 2005 Jan;6(1):2-8. doi: 10.1097/01.PCC.0000149131.72248.E6. PMID: 15636651.	1	Patients were defined by standard sepsis criteria (see 'criteria used to define sepsis' column	Excluded are patients with any acute illness, a recent febrile illness (within 2 weeks), recent use of anti-inflammatory medications (within 2 weeks), or any history of chronic or acute disease associated with inflammation.	Unknown	children	males/females: 1.17	Removed genes with at least one missing value	low (<1%)	GSE13904	PMID: 19325468	Microarray	not reported	Same day
Sepsis, septic shock I, blood (SS-I)	4	Septic shock	in vivo, blood	Human	32	98	criteria for septic shock: Goldstein B, Giroir B, Randolph A; International Consensus Conference on Pediatric Sepsis. International pediatric sepsis consensus conference: definitions for sepsis and organ dysfunction in pediatrics. Pediatr Crit Care Med. 2005 Jan;6(1):2-8. doi: 10.1097/01.PCC.0000149131.72248.E6. PMID: 15636651.	1	Patients were defined by standard sepsis criteria (see 'criteria used to define sepsis' column	Excluded are patients with a recent febrile illness (within 2 weeks), recent use of anti-inflammatory medications (within 2 weeks), or any history of chronic or acute disease even remotely associated with inflammation.	Unknown	children	males/females: 1.46	Removed genes with at least one missing value	low (<1%)	GSE26440	PMID: 19624809	Microarray	not reported	Same day
Sepsis, septic shock II, blood (SS-II)	5	Septic shock	in vivo, blood	Human	21	82	criteria for septic shock: Goldstein B, Giroir B, Randolph A; International Consensus Conference on Pediatric Sepsis. International pediatric sepsis consensus conference: definitions for sepsis and organ dysfunction in pediatrics. Pediatr Crit Care Med. 2005 Jan;6(1):2-8. doi: 10.1097/01.PCC.0000149131.72248.E6. PMID: 15636651.	1	Patients were defined by standard sepsis criteria (see 'criteria used to define sepsis' column	Excluded are patients with any acute illness, a recent febrile illness (within 2 weeks), recent use of anti-inflammatory medications (within 2 weeks), or any history of chronic or acute disease associated with inflammation.	Unknown	children	not reported	Removed genes with at least one missing value	low (<1%)	GSE26378	PMID: 21738952	Microarray	not reported	Same day
influenza A virus (IAV) infection	6	Viral infection in vivo	in vivo, blood	Human	52	63	-	0	We used only the patients that were classified as "moderate IAV" in this study. In these "moderate IAV infection" cohort, the characteristics of sepsis or septic shock are very rare: shock 0%, multple organ failure 0%, renal failure 1%.	Excluded are all "Severe IAV" patients, as severe disease was defined in the manuscript. Included are only the "moderate IAV" patients.	Unknown	52.6 ±19	males/females: 0.75	Removed genes with at least one missing value	low (<1%)	GSE101702	PMID: 31366921	RNA-seq	confirmed	Same day
Active M. Tuberculosis (TB)	7	Bacterial infection in vivo	in vivo, blood	Human	11	26	-	Very rare	Included are new diagnosis of pulmonary or extrapulmonary TB disease that were treated immediately after diagnosis, in the absence of co-morbidities. Sepsis is very rare in treated TB patients with no comorbidities (PMID: 36654617). In this cohort all individuals with active TB were treated, thus the percentage of sepsis is expected to be extremely low.	HIV-negative adults. Included are new diagnosis of pulmonary or extrapulmonary TB disease, in the absence of any other significant co-morbidity. Patients with other significant co-morbidity were excluded	Unknown	Mean: 34	% males: 82	Removed genes with at least one missing value	low (<1%)	GSE152532	PMID: 34555657	Microarray	not reported	not reported
S. aureus (moderate)	8	Invasive S. aureus in vivo, excluding individuals with bacteremia	in vivo, PBMCs	Human	10	8	-	<4%	Based on statistics from a previous report (PMID: 22496797) for the same hospital, same authors and the same age range, S aureus without bacteremia consistes of 2.3% sepsis and 3.4% severe infections. Therefore, the majority of individuals in this study, excluding bacteremia patients, have moderate infection.	Out of the 46 patients in this cohort, we included only S aureus patients without bacteremia. The original 46 patients were selected after exclusion of patients with suspected or proven polymicrobial infections, underlying chronic disease, immunodeficiency, staphylococcal toxic shock syndrome, or those who received steroids or other immunomodulatory therapies were excluded.	Unknown	children	males/females: 1.71	Removed genes with at least one missing value	low (<1%)	GSE16129	PMID: 19424507	Microarray	not reported	not reported
LPS	9	LPS infection ex vivo	in vitro, MFs	Mouse	86	89	-	0	sepsis is defined only in vivo	not reported	Unknown	until 16-weeks of age	not reported	Removed genes with at least one missing value	low (<1%)	GSE38705	PMID: 23101632	Microarray	not reported	-
S. pneumoniae infection	10	Bacterial infection ex vivo	in vitro, PBMCs, 4h p.i.	Human	8 samples	32 samples	-	0	sepsis is defined only in vivo	not reported	Unknown	not reported	not reported	Removed genes with at least one missing value	low (<1%)	GSE131590	PMID: 31708927	RNA-seq	confirmed (RIN>9)	-
P. aeruginosa infection	10	Bacterial infection ex vivo	in vitro, PBMCs, 4h p.i.	Human	8 samples	32 samples	-	0	sepsis is defined only in vivo		Unknown	not reported	not reported	Removed genes with at least one missing value	low (<1%)	GSE131590	PMID: 31708927	RNA-seq	confirmed (RIN>9)	-
M. tuberculosis (TB) infection	10	Bacterial infection ex vivo	in vitro, PBMCs, 4h p.i.	Human	8 samples	32 samples	-	0	sepsis is defined only in vivo		Unknown	not reported	not reported	Removed genes with at least one missing value	low (<1%)	GSE131590	PMID: 31708927	RNA-seq	confirmed (RIN>9)	-
A. fumigatus infection	10	Bacterial infection ex vivo	in vitro, PBMCs, 4h p.i.	Human	8 samples	32 samples	-	0	sepsis is defined only in vivo		Unknown	not reported	not reported	Removed genes with at least one missing value	low (<1%)	GSE131590	PMID: 31708927	RNA-seq	confirmed (RIN>9)	-
C. albicans infection	10	Fungal infection ex vivo	in vitro, PBMCs, 4h p.i.	Human	8 samples	32 samples	-	0	sepsis is defined only in vivo		Unknown	not reported	not reported	Removed genes with at least one missing value	low (<1%)	GSE131590	PMID: 31708927	RNA-seq	confirmed (RIN>9)	-
SLE	11	SLE	in vivo, Isolated CD45+ cells from blood	Human	63	60	-	0	no infection	not reported	Unknown	not reported	not reported	Removed genes with at least one missing value	low (<1%)	E-GEAD-397	PMID: 33930287	scRNA-seq	not reported	-
SSc	11	SSc		Human		45	-	0	no infection	not reported	Unknown	not reported	not reported	Removed genes with at least one missing value	low (<1%)		PMID: 33930287	scRNA-seq	not reported	-
Sepsis (time series)	12	Sepsis	in vivo, blood	Human	18	35	Sepsis was defined as documented bacterial infection in addition to the presence of at least two of the following four clinical criteria: (a) fever or hypothermia (temperature >100.4°F [38°C] or <96.8°F [36°C]); (b) tachycardia (>90 beats/min); (c) tachypnea (>20 breaths/min or PaCO2 <4.3 kPa [32 mmHg]) or the need for mechanical ventilation; (d) an altered white blood cell count of more than 12,…	1	Patients were defined by standard sepsis criteria (see 'criteria used to define sepsis' column	not reported	Unknown	survivors: 57±18 non survivors: 70±11	males/females: survivors: 0.625 nonsurvivors: 0.8	Removed genes with at least one missing value	low (<1%)	GSE54514	PMID: 23807251	Microarray	confirmed (RIN>6.5)	time series
S. aureus (time series)	13	Bacterial infection in vivo	in vivo, blood	Mouse	29	78	-	0	A single injection of bacteria as used in this study. A murine model of sepsis requires a continuous infusion of bacteria (PMID: 27432263) and therefore this study is not a sepsis model.	irrelevant	Unknown	6–8 week old mice	100% males	Removed genes with at least one missing value	low (<1%)	GSE33341	PMID: 23326304	Microarray	confirmed	time series
E. coli (time series)	13	Bacterial infection in vivo	in vivo, blood	Mouse	10	40	-	0	A single injection of bacteria as used in this study. A murine model of sepsis requires a continuous infusion of bacteria (PMID: 27432263) and therefore this study is not a sepsis model.	irrelevant	Unknown	6–8 week old mice	100% males	Removed genes with at least one missing value	low (<1%)	GSE33341	PMID: 23326304	Microarray	confirmed	time series
IAV infection (time series)	14	Viral infection in vivo	in vivo, blood	Human	45	45	-	0	Included are only patients with a moderate influenza-like illness	A medical history was taken to ensure good health, and baseline specimens were obtained.	Unknown	22.6±4.3	males/females: 0.5	Removed genes with at least one missing value	low (<1%)	GSE68310	PMID: 26070066	Microarray	not reported	time series
Rhinovirus infection (time series)	14	Viral infection in vivo	in vivo, blood	Human	25	25	-	0	Included are only patients with a moderate influenza-like illness	A medical history was taken to ensure good health, and baseline specimens were obtained.	Unknown	22.9±6.5	males/females: 1.5	Removed genes with at least one missing value	low (<1%)	GSE68310	PMID: 26070066	Microarray	not reported	time series
Ebola infection (time series)	15	Viral infection in vivo	in vivo, liver	Mouse	10	10	-	0	Ebola infection is not defined as a sepsis model in mice (PMID: 27432263)	irrelevant	Unknown	not reported	not reported	Removed genes with at least one missing value	low (<1%)	GSE130629	PMID: 32049004	RNA-seq	confirmed	time series
Sepsis model (LPS time series)	16	sepsis	in vivo, 11 tissues	Mouse	44 samples (4 mice x 11 tissues)	264 samples(4 mice x 11 tissues x 6 time points)	-	1	Murine model of sepsis	irrelevant	Unknown	Not specified	females	Removed genes with at least one missing value	low (<1%)	GSE224146	PMID: 38191855	RNA-seq	confirmed	time series
UTI, scRNA-seq	17	Bacterial infection in vivo, sepsis and moderate infection	Analysis of monocytes, T cells, NK cells and B cells	Human	19	10	Patients meeting UTI criteria in the presence of organ dysfunction as specified in national quality measure definitions that are adapted from Sepsis-2 consensus definitions, specifically systolic blood pressure <90 mmHg, lactate >2.0 mg/dL, requirement for vasopressor medication, new Glascow Coma Score (GCS) <15 denoting altered mental status, new creatinine >2.0 mg/dL, or need for mechanical ven…	100% in sepsis subset, 0% in moderate infection subset	Patients were defined by standard sepsis criteria (see 'criteria used to define sepsis' column)	Excluded patients with immunodeficiencies, including HIV, concurrent immunomodulatory drug therapy (including prednisone or steroid equivalent, chemotherapy, or biologic immunomodulators), bone marrow or solid organ transplantation recipients, and individuals with autoimmune disease.	0.95	Median [IQR]: no-sepsis 53 [33-66], sepsis: 69 [55-75]	% males: no sepsis 40%, sepsis 60%	Removed genes with at least one missing value	low (<1%)	Broad Institute Single Cell Portal (SCP): SCP548	PMID: 32066974	scRNA-seq	not reported	Same day
sepsis, PROVIDE	18	Sepsis and septic shock	in vivo, blood	Human	0	223	Sepsis-3 criteria	1	Patients were defined by standard sepsis criteria (see 'criteria used to define sepsis' column)	Exclusion criteria were: other type of infections, stage IV malignancies, HIV infection, primary immunodeficiency, chronic intake of corticosteroids defined as total daily dose equal or greater than 0.4 mg/kg of equivalent prednisone for more than the last 15 days, intake of anti-cytokine biological agents, history of systemic lupus erythematosus, history of demyelinating disorders, pregnancy, la…	0.59	72.6±14.5	males/females: 1.45	Removed genes with at least one missing value	low (<1%)	-	PMID: 36384100	-	-	Same day (day1)
Sepsis, GN, DCs,PBMCs (plasma)	19	Sepsis	ex vivo, GNs, DCs,PBMCs	human	27	49	Two of the criteria for SIRS and positive bacterial culture	1	Patients were defined by standard sepsis criteria (see 'criteria used to define sepsis' column)	Only blood samples obtained from patients who were retrospectively diagnosed with culture-proven sepsis were retained for further analyses. Patients with negative blood cultures were excluded	Unknown	not reported	not reported	DCs/PBMCs: Removed genes with at least one missing value. GNs: KNN imputation.	DCs/PBMCs: low (<1%), GNs: medium (<15%)	GSE49758	PMID: 24612859	Microarray	confirmed RIN>6	Same day
S. aureus (all)	20	Invasive S. aureus in vivo, including wide dissemination	in vivo, PBMCs	Human	10	46	-	0.104	Patients were originally collected based on the same criteria (and same age range) as in a previous report of the same authors and the same hospital (PMID: 22496797). In this previous paper, patients with invasive S. aureus (some of them with a wide bacterial disseimation to other body sites) have 10.4% sepsis. We use this percentage as the expected percentage of sepsis in the current cohort.	Children with suspected or proven polymicrobial infections, underlying chronic disease, immunodeficiency, or those who received steroids or other immunomodulatory therapies were excluded. In addition, chlidren with staphylococcal toxic shock syndrome were excluded.	not reported	children	males/females: 1.71	Removed genes with at least one missing value	low (<1%)	GSE16129	PMID: 19424507	Microarray	not reported	not reported
SIRS, Neutrophils	21	SIRS and sepsis	in vivo, neutrophils	Human	11 healthy	16 SIRS, 15 sepsis	SIRS/sepsis according to sepsis-3; septic shock according to sepsis-1/2. SIRS was due to surgical trauma and polytrauma.All SIRS patients are confirmed to be negative culture.	0	SIRS was validated as negative culture, therefore these are not sepsis patients within the patients that were classified as SIRS	In the SIRS group, included are only SIRS with negative culture. In the sepsis group, included are only sepsis with positive culture. Detailed criteria of SIRS and sepsis are not reported.	Unknown	not reported	not reported	Removed genes with at least one missing value	low (<1%)	GSE123729	PMID: 35844509	Microarray	confirmed, RIN>8	Same day
SIRS blood	22	SIRS	in vivo, blood	Human	18	27	criteria for SIRS, sepsis, or septic shock: PMID: 15636651. All SIRS patients are confirmed to be negative culture.	0	SIRS was validated as negative culture, therefore these are not sepsis patients within the patients that were classified as SIRS	Excluded are patients with any acute illness, a recent febrile illness (within 2 weeks), recent use of anti-inflammatory medications (within 2 weeks), or any history of chronic or acute disease associated with inflammation. Included are only SIRS with negative culture.	Unknown	children	males/females: 1.17	Removed genes with at least one missing value	low (<1%)	GSE13904	PMID: 19325468	Microarray	not reported	Same day
