# Supplementary material for: Sepsis pathogenesis and outcome are shaped by the balance between the transcriptional states of systemic inflammation and antimicrobial response
Source: Cell Rep Med. 2024 Nov 19;5(11):101829. doi: 10.1016/j.xcrm.2024.101829 (PMC11604535; doi:10.1016/j.xcrm.2024.101829)
Supplement: Table S3. Relations of R, SI, and the R/SI-balance with plasma proteins, related to Figure 3 — Reported are the Pearson's correlations of each protein (column 1) with the R/SI balance, SI and R in PBMCs (columns 3-5) and monocytes (columns 6-8), as well as the percentage of variation in plasma proteins that is explained by the R/SI balance (PBMCs: column 9-10, monocytes: columns 11-12). Column 2 indicates top markers of each program. All correlations are reported for the FUSE cohort, where the SI and R levels were calculated using gene expression in either PBMCs or monocytes. [file mmc4.xlsx]

## Sheet: S3
Supp Table 3: Relations of plasma protein markers with SI, R and their balance
		PBMCs	PBMCs	PBMCs	Monocytes	Monocytes	Monocytes	PBMCs	PBMCs	Monocytes	Monocytes
Protein	Predicted markers	Corr. with R/SI balance	Corr. with SI	Corr. with R	Corr. with R/SI balance	Corr. with SI	Corr. with R	Var explained by SI and R	P-value of Var explained	Var explained by SI and R	P-value of Var explained
CXCL10	R marker	0.288554	0.0987399	0.459829	0.119787	0.18854	0.422981	0.231332	5.92015e-05	0.217429	0.0762076
CXCL11	R marker	0.183494	-0.0352868	0.210478	0.375161	-0.0951567	0.498421	0.0468182	0.16963	0.244557	0.052616
CXCL9	R marker	0.141468	0.133697	0.296687	0.112889	0.240716	0.474589	0.109378	0.0137612	0.296208	0.025013
MCP-2	R marker	0.295224	-0.0442257	0.349119	0.216578	-0.0741825	0.264537	0.12689	0.00660006	0.103129	0.318909
IFN-gamma	R marker	0.291967	0.069443	0.439818	0.11485	0.265715	0.507921	0.187578	0.000459106	0.35061	0.0107475
Ferritin (Âµg/L)	SI marker	-0.143337	0.457289	0.194574				0.22279	8.91103e-05	0.20433	0.0907187
CCL4	SI marker	-0.282035	0.484655	0.0360589	-0.234208	0.293183	-0.0294172	0.247054	2.75585e-05	0.122882	0.252411
CCL20	SI marker	-0.288668	0.403996	-0.0399975	-0.481427	0.535648	-0.141219	0.169144	0.00105307	0.325058	0.0161175
IL6	SI marker	-0.255194	0.676377	0.231321	-0.77313	0.84536	-0.244675	0.519573	1.66035e-12	0.706779	2.54414e-06
IL8	SI marker	-0.225789	0.587328	0.195384	-0.330856	0.56111	0.135534	0.393015	9.49679e-09	0.371846	0.00758039
CD244	SI marker	0.326588	-0.638062	-0.105951	0.579256	-0.661518	0.149401	0.437142	5.8178e-10	0.40899	0.00399714
TRAIL	SI marker	0.363041	-0.770566	-0.168974	0.683872	-0.840651	0.104484	0.619249	3.04595e-16	0.778583	1.33262e-07
TRANCE	SI marker	0.299854	-0.765056	-0.247001	0.57727	-0.688487	0.113653	0.655788	7.28685e-18	0.510967	0.000547079
FGF-23	R/SI-balance	-0.381901	0.333171	-0.221084	-0.377783	0.329089	-0.220779	0.150243	0.0024205	0.0813531	0.410261
4E-BP1		-0.245228	0.237475	-0.122301	-0.0739831	-0.0160597	-0.14026	0.0729378	0.0606776	0.0313832	0.715478
ADA		0.072413	-0.256731	-0.119776	0.348478	-0.469558	0.00359974	0.0751678	0.0555045	0.185587	0.115842
ARTN		0.217272	-0.295114	0.0375919	0.174508	-0.232805	0.00461811	0.0946515	0.0252455	0.143118	0.197547
AXIN1		-0.10475	-0.0274829	-0.159941	0.281366	-0.28696	0.113984	0.023072	0.421613	0.0826512	0.404215
Beta-NGF		0.104114	-0.19909	-0.0301678	0.0809221	-0.200302	-0.109151	0.0349938	0.267678	0.0719851	0.45638
CASP-8		-0.350842	0.272009	-0.231564	-0.0895192	0.0373941	-0.101229	0.133436	0.00499599	0.0654589	0.491228
CCL11		0.0272408	-0.290293	-0.206885	0.391257	-0.420114	0.133097	0.121366	0.00833465	0.149145	0.183435
CCL19		0.0476248	0.111184	0.155161	-0.497075	0.459068	-0.259083	0.051127	0.14345	0.203155	0.0921346
CCL23		0.022182	-0.081148	-0.0387828	-0.307612	0.0355933	-0.459813	0.00664965	0.781251	0.235874	0.0593242
CCL25		-0.247701	-0.0400357	-0.357365	0.132802	-0.118611	0.0740837	0.120969	0.00847539	0.0181314	0.825202
CCL28		-0.0108105	-0.0464084	-0.052906	-0.12103	0.103352	-0.0732341	0.0109466	0.665474	0.00843203	0.914926
CCL3		-0.339807	0.510842	-0.0176133	-0.379999	0.418519	-0.116622	0.283656	4.36025e-06	0.230127	0.0641805
CD40		-0.245408	0.0550252	-0.274953	-0.161264	-0.127501	-0.417202	0.0615169	0.0954508	0.312155	0.0196629
CD5		0.178246	-0.541924	-0.219625	0.374152	-0.543294	-0.0433086	0.340128	2.08936e-07	0.26915	0.0371706
CD6		0.349146	-0.510174	0.0303838	0.530557	-0.409133	0.37398	0.264635	1.14974e-05	0.282239	0.0307459
CD8A		0.282455	-0.352183	0.0751566	0.0178989	-0.348675	-0.39096	0.126592	0.0066841	0.302486	0.022767
CDCP1		-0.296955	0.287741	-0.147952	-0.396895	0.411875	-0.15224	0.105557	0.0161228	0.151413	0.178366
CSF-1		0.288292	-0.517075	-0.0549591	0.0872964	-0.356087	-0.28648	0.274704	6.90351e-06	0.297797	0.0244261
CST5		0.0558106	-0.26105	-0.145095	0.0624488	-0.182263	-0.117601	0.0717865	0.0635289	0.0702656	0.465338
CX3CL1		0.0475146	0.079325	0.128402	0.107433	-0.0270958	0.142916	0.0234775	0.415186	0.010676	0.893418
CXCL1		-0.0919738	0.239368	0.0796918	-0.201448	0.197822	-0.0908039	0.0550675	0.122978	0.0139158	0.863171
CXCL5		0.00610658	-0.157891	-0.123915	0.178684	-0.263821	-0.0259375	0.0424284	0.201065	0.0785228	0.423729
CXCL6		0.0628228	-0.185258	-0.0726093	0.105238	-0.352891	-0.253309	0.0429691	0.196907	0.214207	0.0795679
DNER		0.306103	-0.635874	-0.130912	0.573418	-0.683468	0.113407	0.421778	1.57582e-09	0.495172	0.000763842
EN-RAGE		-0.240814	0.216935	-0.133687	-0.273217	0.21719	-0.18475	0.0736904	0.0588813	0.108338	0.299987
FGF-19		-0.0223763	0.00674668	-0.0236254	0.243845	-0.386745	-0.0675924	8.28814e-05	0.996938	0.142508	0.199029
FGF-21		-0.274709	0.218249	-0.176914	-0.42203	0.435058	-0.165379	0.0618172	0.0943271	0.184695	0.117182
FGF-5		-0.231144	0.107203	-0.212711	0.065409	-0.0928469	-0.00500239	0.0569805	0.114095	0.00757307	0.923283
Flt3L		0.0045792	-0.318795	-0.26033	0.325546	-0.296464	0.174729	0.159705	0.00159945	0.219818	0.0738006
GDNF		0.156363	-0.115433	0.108044	0.180398	-0.311497	-0.0805928	0.0159602	0.551402	0.104299	0.314565
HGF		-0.187564	0.336902	0.0361666	-0.4416	0.419179	-0.216498	0.110374	0.013203	0.117616	0.268785
IL-1 alpha		0.187914	0.0593385	0.295306	-0.481064	0.454802	-0.238058	0.095811	0.0240764	0.24402	0.05301
IL10		-0.25403	0.348415	-0.0411329	-0.0597506	0.275439	0.234302	0.138547	0.00401384	0.147268	0.187729
IL-10RA		0.201797	-0.1396	0.14727	0.440837	-0.398111	0.24064	0.0464949	0.171772	0.163741	0.152961
IL-10RB		-0.0454753	-0.302328	-0.31203	-0.0342125	-0.241295	-0.34671	0.15772	0.00174536	0.213534	0.0802863
IL-12B		0.0185163	-0.201262	-0.143919	-0.0385331	-0.164981	-0.261801	0.0420802	0.203788	0.100359	0.329403
IL13		0.315596	-0.370442	0.103242	0.250931	-0.134091	0.248478	0.149264	0.00252582	0.0502626	0.581885
IL-15RA		-0.240265	0.173247	-0.169466	-0.140349	0.0735629	-0.140707	0.0452692	0.180134	0.0372039	0.6716
IL-17A		-0.164899	0.316976	0.0491593	-0.427374	0.322663	-0.309566	0.100727	0.0196783	0.225158	0.0686656
IL-17C		-0.180155	0.35834	0.0637652	-0.0944896	0.208862	0.0972954	0.140052	0.00376244	0.067581	0.479641
IL18		0.148168	-0.315489	-0.0697971	0.271949	-0.337305	0.0379202	0.110317	0.0132344	0.107337	0.303541
IL-18 (pg/mL)		-0.0321644	0.200795	0.125681				0.0541862	0.127294	0.0271526	0.748979
IL-18BP (pg/mL)		-0.084904	0.391731	0.216219				0.223481	8.62224e-05	0.561451	0.000174256
IL-18R1		0.210437	-0.299176	0.0252597	-0.0988577	-0.0535318	-0.226071	0.0927209	0.0273158	0.0437309	0.625304
IL-1ra (pg/mL)		-0.165185	0.581336	0.269629				0.409273	3.47789e-09	0.355147	0.00998483
IL2		0.202635	-0.257378	0.0499753	0.196087	-0.189986	0.091487	0.0521096	0.138055	0.03832	0.66347
IL-20		0.226109	-0.269513	0.0705351	0.296459	-0.318598	0.10052	0.074513	0.0569774	0.0934893	0.356793
IL-20RA		0.29586	-0.301696	0.134863	0.0743096	-0.174088	-0.0883651	0.102855	0.0180271	0.0417929	0.638739
IL-22 RA1		0.120315	-0.263036	-0.0624014	-0.110131	-0.202401	-0.423906	0.0784076	0.048746	0.343342	0.0120798
IL-24		-0.138026	0.454705	0.19936	-0.470962	0.476617	-0.19526	0.231124	5.97968e-05	0.27566	0.0338375
IL-2RB		0.282495	-0.366713	0.0630707	0.0404906	-0.207866	-0.184342	0.146048	0.00290421	0.0893558	0.37425
IL33		0.185545	-0.176968	0.094801	0.231392	-0.339159	-0.0305948	0.0331744	0.286999	0.0987698	0.335564
IL4		0.407396	-0.378464	0.216587	0.271958	-0.303529	0.0786397	0.173806	0.000855128	0.104099	0.315304
IL5		0.0793759	-0.28053	-0.130552	0.50155	-0.253185	0.514518	0.0958491	0.0240389	0.247867	0.050245
IL-6 (pg/mL)		0.0167552	0.27711	0.253406				0.143102	0.00329904	0.44116	0.00222084
IL7		0.00243483	0.12192	0.105035	0.15215	-0.0178426	0.227145	0.022833	0.425446	0.065659	0.490125
LAP TGF-beta-1		0.0128118	-0.205847	-0.155208	0.0839603	-0.232085	-0.14249	0.0850534	0.0372944	0.0892617	0.374656
LIF		-0.123483	0.257621	0.0537346	-0.273476	0.267994	-0.123947	0.0755397	0.0546847	0.0491941	0.588796
LIF-R		0.0803535	-0.0734832	0.0436912	0.094958	-0.127013	0.00211182	0.00682414	0.776189	0.00987545	0.901038
MCP-1		-0.0786554	0.246341	0.102933	-0.292058	0.436623	0.0489111	0.0958536	0.0240344	0.186228	0.11489
MCP-3		-0.100965	0.422634	0.221033	-0.394242	0.638747	0.125513	0.237445	4.4059e-05	0.418481	0.00337225
MCP-4		-0.0368516	-0.275563	-0.278394	0.254146	-0.434986	-0.108896	0.163435	0.0013567	0.270863	0.0362658
MMP-1		-0.249069	0.20722	-0.152598	-0.221752	0.293046	-0.00922556	0.0586825	0.106718	0.0587141	0.529757
MMP-10		0.0864062	-0.248861	-0.0949025	0.407218	-0.261846	0.34992	0.0792227	0.0471759	0.0861168	0.388465
NRTN		0.250516	-0.353491	0.0322981	0.197047	-0.0349599	0.279888	0.124613	0.00726796	0.0802512	0.415458
NT-3		0.217565	-0.543081	-0.169174	0.384519	-0.468159	0.0641847	0.315155	8.25858e-07	0.293059	0.0262136
OPG		-0.0211825	-0.183075	-0.18064	-0.171071	0.106896	-0.150742	0.0613525	0.0960711	0.0253111	0.764
OSM		-0.0942534	0.406817	0.216595	-0.288165	0.394582	0.00460751	0.207075	0.000186887	0.153189	0.174485
PD-L1		0.119661	-3.64798e-05	0.156451	-0.364681	0.310279	-0.222036	0.0323402	0.296305	0.0520277	0.57063
SCF		0.31606	-0.517417	-0.018933	0.531036	-0.582142	0.166259	0.27784	5.8809e-06	0.269263	0.0371103
SIRT2		-0.257237	0.258237	-0.12066	0.00371779	0.0213739	0.0318348	0.0820797	0.0420517	0.00339364	0.964936
SLAMF1		0.169703	-0.164042	0.0848817	0.13313	-0.276743	-0.115955	0.035575	0.261778	0.102162	0.322536
ST1A1		-0.0521033	-0.0871995	-0.140981	0.140049	-0.177335	0.0151555	0.0233803	0.416718	0.0212959	0.7977
STAMBP		-0.243496	0.0960648	-0.238168	0.185963	-0.273852	-0.0261295	0.0774162	0.0507243	0.066393	0.486097
TGF-alpha		-0.364617	0.613618	0.0358006	-0.416311	0.502705	-0.074506	0.371824	3.38065e-08	0.3203	0.0173514
TNF		-0.141602	0.382096	0.134026	-0.328905	0.537322	0.110054	0.174699	0.000821599	0.413845	0.00366551
TNFB		0.329951	-0.69893	-0.152402	0.665308	-0.734636	0.201911	0.468947	6.76227e-11	0.595904	7.38045e-05
TNFRSF9		-0.181626	-0.0630706	-0.290201	0.121778	-0.325037	-0.19271	0.076527	0.0525648	0.159961	0.160378
TNFSF14		-0.114123	0.486625	0.257283	-0.566824	0.558679	-0.253022	0.310781	1.04526e-06	0.317118	0.0182235
TSLP		0.211521	-0.152457	0.149244	0.00530376	-0.198026	-0.229986	0.0546981	0.12477	0.10014	0.330247
TWEAK		0.343965	-0.703965	-0.138282	0.575802	-0.738368	0.0511396	0.524475	1.13611e-12	0.53373	0.000331659
uPA		0.200506	-0.603939	-0.242323	0.351477	-0.633622	-0.189224	0.415381	2.36761e-09	0.538443	0.000298102
VEGFA		-0.258296	-0.0127686	-0.348441	-0.28529	-0.0522198	-0.529162	0.132316	0.00524066	0.244023	0.0530081
