# Supplementary material for: Sepsis pathogenesis and outcome are shaped by the balance between the transcriptional states of systemic inflammation and antimicrobial response
Source: Cell Rep Med. 2024 Nov 19;5(11):101829. doi: 10.1016/j.xcrm.2024.101829 (PMC11604535; doi:10.1016/j.xcrm.2024.101829)
Supplement: Table S4. CPH models, related to Figures 4 and 6 — Analysis of 28-days mortality in the PROVIDE cohort with a Cox proportional hazards [CPH] model. Top: CPH model for the R/SI balance score as a quantitative variable. Presented are hazard ratio (HR) and 95%-confidence interval (columns 4-6) for the prediction of 28-days mortality using the R/SI balance as a continuous variable (column 1) with additional parameters of age and gender (column 2). The model was independently fit to each group of patients: either all sepsis patients in PROVIDE (“All individuals”) or each previously defined group (MALS, immunosuppression and unclassified, column 3). P-values for the R/SI balance score are indicated in column 7. Middle and bottom: CPH model for the R/SI-based endotypes. Reported are HR and 95%-confidence interval (columns 4-6) for each endotype (column 1) as predicted by a Cox proportional hazards model with age and gender covariates (column 2). The model was independently fit to each endotype. For the SI-high endotype, the variable equals 0 for moderate R/SI balance and 1 for SI-high. For the severe R/SI balance endotype, the variable equals 0 for moderate R/SI balance and 1 for severe R/SI balance. The model was independently fit to each group of patients: either all sepsis patients in PROVIDE (“All individuals”) or for specific previously defined groups (MALS, immunosuppression and unclassified, column 3). P-values for the endotype are indicated in column 7. HR values for the age and gender factors are not indicated. The R and SI were approximated in two different ways: using global expression as in Figure 6A (middle) or using protein biomarkers: R – the average of IFNγ and CXCL11; SI – the average of IL6 and IL8 (bottom). [file mmc5.xlsx]

## Sheet: S4
Supp Table 4: CPH models.
CPH model for the R/SI balance score as a quantitative variable:
Variable	Factors in the model	Individual group	HR (exp of coef)	HR lower 95%	HR upper 95%	P-value
R/SI balance (quantitative)	Factors: age, gender, R/SI	All individuals	0.566281	0.419588	0.76426	0.000201229
R/SI balance (quantitative)	Factors: age, gender, R/SI	MALS only	0.890065	0.508638	1.55752	0.683328
R/SI balance (quantitative)	Factors: age, gender, R/SI	Immunosuppression only	0.562537	0.343538	0.921143	0.0222301
R/SI balance (quantitative)	Factors: age, gender, R/SI	Unclassified only	0.550586	0.292076	1.0379	0.0650429
CPH model for the R/SI-based endotypes from Figure 6A:
Variable	Factors in the model	Individual group	HR (exp of coef)	HR lower 95%	HR upper 95%	P-value
SI-high	Factors: age, gender and SI-high (1= SI-high, 0 = moderate-R/SI-imbalance)	All individuals	4.22404	2.2953	7.77351	3.65882e-06
SI-high		Immunosuppression only	3.09078	1.17585	8.12425	0.0221091
SI-high		MALS only	3.05449	0.742569	12.5643	0.121749
SI-high		Unclassified only	4.08197	1.10405	15.0922	0.0350025
Severe R/SI imbalance	Factors: age, gender and severe-R/SI-imbalance (1= Severe R/SI imbalance, 0 =moderate-R/SI-imbalance)	All individuals	1.72899	1.02417	2.91887	0.0404284
Severe R/SI imbalance		Immunosuppression only	1.55166	0.682628	3.52702	0.294348
Severe R/SI imbalance		MALS only	2.13961	0.578266	7.91668	0.254515
Severe R/SI imbalance		Unclassified only	1.39583	0.580927	3.35386	0.455894
CPH model for the R/SI-based endotypes, using protein biomarkers for R and SI levels:
Variable	Factors in the model	Individual group	HR (exp of coef)	HR lower 95%	HR upper 95%	P-value
SI-high	Factors: age, gender and SI-high (1= SI-high, 0 = moderate-R/SI-imbalance)	All individuals	3.30309	2.00644	5.43769	2.62872e-06
SI-high		Immunosuppression only	2.0544	0.903018	4.67386	0.0860295
SI-high		MALS only	2.47309	0.919371	6.65257	0.0729001
SI-high		Unclassified only	4.11743	1.13947	14.8781	0.0308375
Severe R/SI imbalance	Factors: age, gender and severe-R/SI-imbalance (1= Severe R/SI imbalance, 0 =moderate-R/SI-imbalance)	All individuals	1.84119	1.24289	2.72749	0.00233113
Severe R/SI imbalance		Immunosuppression only	1.25677	0.691818	2.28308	0.453043
Severe R/SI imbalance		MALS only	1.83178	0.764257	4.39043	0.174732
Severe R/SI imbalance		Unclassified only	1.73193	0.793114	3.78203	0.168112
