# Supplementary material for: Sepsis pathogenesis and outcome are shaped by the balance between the transcriptional states of systemic inflammation and antimicrobial response
Source: Cell Rep Med. 2024 Nov 19;5(11):101829. doi: 10.1016/j.xcrm.2024.101829 (PMC11604535; doi:10.1016/j.xcrm.2024.101829)
Supplement: Table S5. mRNA markers for the R/SI balance, related to Figure 4 — Reported are the correlations of each gene with the R/SI-balance (columns 2-7), resistance (columns 8-13) and systemic inflammation (columns 14-19). For each program (R and SI), reported are the correlations in different cohorts (indicated in titles 1 and 2; see details in Table S2). Column 2 provides the averaged correlation with the R/SI-balance score across all cohorts; genes with high absolute correlation are denoted ‘top ranked genes’. Genes were ordered by their R/SI-balance score in monocytes (column 3), highlighting the HLA-DR genes among the top R/SI biomarkers in monocytes. Among the top-ranked genes, the rightmost column (column 20) indicates the top genes of highest positive correlations in monocytes (the selected markers of a good R/SI balance) and the top genes of strongest negative correlations in monocytes (the selected markers of an impaired R/SI balance). Thus, the R/SI-balance markers were selected based on their scores across all cohorts (column 1) and specifically their scores in monocytes (column 3); these markers were used as two gene sets in the subsequent functional analysis (Figure S6B). [file mmc6.xlsx]

## Sheet: S5
Supp Table 5: R/SI-balance mRNA markers
	Average	Sepsis, PBMCs	Sepsis, Monocytes	Sepsis, blood	Septic shock (SS-I)	Septic shock (SS-II)	IAV	Sepsis, PBMCs	Sepsis, Monocytes	Sepsis, blood	Septic shock (SS-I)	Septic shock (SS-II)	IAV	Sepsis, PBMCs	Sepsis, Monocytes	Sepsis, blood	Septic shock (SS-I)	Septic shock (SS-II)	IAV	Selected markers
	R/SI-balance	R/SI-balance	R/SI-balance	R/SI-balance	R/SI-balance	R/SI-balance	R/SI-balance	R	R	R	R	R	R	SI	SI	SI	SI	SI	SI
IDH3A	0.739255	0.755679	0.888963	0.756598	0.807173	0.746467	0.480651	0.78036	0.631559	0.770517	0.620643	0.716296	0.303135	-0.292365	-0.580905	-0.475546	-0.714469	-0.278497	-0.481409	Top 300 markers of a good R/SI balance
DKC1	0.63987	0.433361	0.772455	0.775263	0.579806	0.581385	0.696952	0.016758	0.431827	0.582838	0.298007	0.499704	0.41198	-0.593907	-0.608598	-0.689964	-0.645777	-0.310065	-0.729826	Top 300 markers of a good R/SI balance
ABCE1	0.794633	0.779092	0.759814	0.876423	0.834308	0.797049	0.721113	0.604024	0.583881	0.668161	0.529991	0.690001	0.382831	-0.499836	-0.457383	-0.770903	-0.838499	-0.417185	-0.805178	Top 300 markers of a good R/SI balance
DDX18	0.746689	0.786914	0.750431	0.793185	0.743722	0.612195	0.793685	0.66796	0.701873	0.528206	0.426196	0.523811	0.513096	-0.447589	-0.34059	-0.772703	-0.788938	-0.330298	-0.780487	Top 300 markers of a good R/SI balance
HLA-DRA	0.554647	0.377729	0.750193	0.554524	0.637871	0.463877	0.543686	0.114235	0.495332	0.450402	0.395517	0.381538	0.295383	-0.41908	-0.523636	-0.460647	-0.649764	-0.274881	-0.599294
NCL	0.659442	0.798422	0.744087	0.704855	0.593638	0.602751	0.512899	0.5472	0.234074	0.643504	0.321977	0.586113	0.227681	-0.583296	-0.747719	-0.515904	-0.646061	-0.212511	-0.624106	Top 300 markers of a good R/SI balance
SET	0.630906	0.836211	0.731293	0.610184	0.627912	0.534855	0.444981	0.500771	0.323792	0.469401	0.316206	0.449916	0.199368	-0.682473	-0.651646	-0.532587	-0.705209	-0.300932	-0.539345	Top 300 markers of a good R/SI balance
HSPA9	0.734146	0.832853	0.730131	0.7442	0.702424	0.633919	0.761348	0.608134	0.50796	0.523921	0.470261	0.440225	0.559692	-0.571503	-0.486663	-0.697196	-0.684385	-0.505611	-0.670895	Top 300 markers of a good R/SI balance
URI1	0.0414843	0.799008	0.725537	-0.609619	-0.545294	-0.654854	0.534127	0.44113	0.233589	-0.440198	-0.507959	-0.644871	0.130795	-0.68908	-0.724329	0.560305	0.403138	0.217922	-0.772455
HMGN4	0.606059	0.629617	0.724717	0.736334	0.632399	0.554051	0.359236	0.231157	0.563419	0.622239	0.523446	0.615486	0.370297	-0.658226	-0.43048	-0.58798	-0.526415	-0.0724863	-0.194153	Top 300 markers of a good R/SI balance
NOP58	0.748957	0.788535	0.716256	0.855562	0.752793	0.723015	0.657582	0.583217	0.558605	0.609473	0.39408	0.532589	0.3565	-0.533727	-0.423887	-0.794509	-0.832024	-0.527854	-0.725717	Top 300 markers of a good R/SI balance
UFM1	0.669987	0.715386	0.713044	0.795104	0.680625	0.552667	0.563098	0.661934	0.56974	0.72868	0.53082	0.607203	0.34231	-0.352787	-0.409878	-0.579231	-0.595746	-0.0831085	-0.578762	Top 300 markers of a good R/SI balance
MRPL42	0.721677	0.76623	0.712968	0.752292	0.655935	0.723097	0.71954	0.699422	0.734141	0.508661	0.52033	0.62053	0.683103	-0.387319	-0.263838	-0.725329	-0.566274	-0.387205	-0.456407	Top 300 markers of a good R/SI balance
AIMP1	0.771598	0.790841	0.710371	0.879781	0.77242	0.778725	0.697453	0.679251	0.54431	0.738326	0.660841	0.742173	0.510339	-0.441948	-0.429021	-0.707559	-0.623691	-0.298661	-0.617336	Top 300 markers of a good R/SI balance
FARSB	0.471516	0.629915	0.707321	0.263436	0.335693	0.259779	0.632954	0.501347	0.581644	0.0341193	-0.00966574	0.0841992	0.445977	-0.391287	-0.391962	-0.39521	-0.537296	-0.361234	-0.58003
LARS	0.585073	0.760841	0.700191	0.594863	0.461414	0.46842	0.52471	0.644513	0.697835	0.355912	0.227381	0.283839	0.0825453	-0.43406	-0.27966	-0.618948	-0.522681	-0.439985	-0.811784
AP1S2	0.475514	0.572801	0.700188	0.34069	0.502122	0.202812	0.534469	0.445054	0.213053	0.241126	0.317216	0.155291	0.562123	-0.366531	-0.710008	-0.317918	-0.506219	-0.138627	-0.275954
BRIX1	0.726064	0.80603	0.699679	0.737765	0.757749	0.672787	0.682374	0.565768	0.651022	0.494907	0.533698	0.494663	0.437868	-0.57564	-0.320559	-0.715177	-0.714615	-0.492666	-0.674794	Top 300 markers of a good R/SI balance
MPHOSPH10	0.709147	0.75358	0.69744	0.856047	0.657551	0.688433	0.601831	0.627743	0.703439	0.645011	0.399942	0.511947	0.26357	-0.440425	-0.271152	-0.760448	-0.676786	-0.49487	-0.736454	Top 300 markers of a good R/SI balance
PAICS	0.635286	0.367309	0.691987	0.761552	0.688156	0.671135	0.631578	0.190228	0.478212	0.633229	0.478574	0.541445	0.433425	-0.329205	-0.464089	-0.618238	-0.654461	-0.414609	-0.592119	Top 300 markers of a good R/SI balance
DENR	0.62831	0.705828	0.684501	0.847409	0.745789	0.784962	0.0013703	0.614947	0.425721	0.743748	0.632799	0.794022	0.0125912	-0.385817	-0.501072	-0.649566	-0.606904	-0.227553	0.0121425	Top 300 markers of a good R/SI balance
CNOT7	0.656589	0.79502	0.684205	0.766586	0.589359	0.46569	0.638675	0.681859	0.592723	0.530672	0.520153	0.448237	0.594506	-0.445254	-0.352442	-0.727002	-0.461592	-0.17155	-0.418743	Top 300 markers of a good R/SI balance
DDX10	0.158251	0.805844	0.683617	-0.464587	-0.261726	-0.550029	0.736389	0.587157	0.39428	-0.585538	-0.408605	-0.655962	0.458419	-0.554212	-0.527849	0.181778	0.0456981	-3.01e-07	-0.744469
HTATSF1	0.455006	0.780578	0.681625	0.305546	0.0813255	0.136098	0.744864	0.627092	0.48891	0.164248	0.0152528	0.150652	0.528199	-0.479104	-0.441286	-0.336121	-0.114387	-0.0186659	-0.678698
CDK4	0.518118	-0.107396	0.680656	0.670103	0.653978	0.627276	0.584088	-0.364394	0.231867	0.567697	0.374891	0.500559	0.262102	-0.209284	-0.668225	-0.533694	-0.693627	-0.396324	-0.70748
NCBP2	0.739795	0.798975	0.678671	0.871915	0.805126	0.562638	0.721448	0.677345	0.376856	0.622372	0.460106	0.418705	0.567115	-0.455293	-0.536965	-0.808471	-0.85522	-0.403957	-0.593376	Top 300 markers of a good R/SI balance
FAM135A	0.209866	0.419585	0.677725	-0.265167	0.238458	-0.099817	0.288408	0.37815	0.382315	-0.313363	0.120306	-0.176438	0.34185	-0.216896	-0.530904	0.124185	-0.267614	-0.0918999	-0.104516
HLA-F	0.387283	0.128527	0.677535	0.386519	0.337565	0.435309	0.35824	-0.227405	0.345361	0.565873	0.558714	0.588565	0.393105	-0.406082	-0.563466	-0.0740285	-0.0305014	0.111147	-0.166145
UTP23	0.547179	0.649253	0.67536	0.62724	0.225477	0.637201	0.468541	0.48406	0.500435	0.435041	0.257907	0.499295	0.12151	-0.435634	-0.423009	-0.594036	-0.123766	-0.417298	-0.669796
NGDN	0.70339	0.500538	0.675304	0.867657	0.724178	0.766686	0.685975	0.0976138	0.328253	0.652134	0.476578	0.621915	0.458946	-0.608533	-0.575787	-0.772356	-0.712976	-0.468221	-0.656725	Top 300 markers of a good R/SI balance
ARL5A	0.709092	0.721943	0.67475	0.75845	0.720885	0.711347	0.667178	0.649179	0.463352	0.561178	0.537896	0.588052	0.574079	-0.374646	-0.455146	-0.683847	-0.6528	-0.41677	-0.491551	Top 300 markers of a good R/SI balance
NDC1	0.66915	0.606699	0.669762	0.773133	0.722039	0.603082	0.640185	0.44879	0.389275	0.632713	0.530327	0.493448	0.512901	-0.410588	-0.5145	-0.63759	-0.661405	-0.361511	-0.515401	Top 300 markers of a good R/SI balance
HNRNPR	0.602132	0.778779	0.668994	0.537529	0.379484	0.503154	0.744852	0.71075	0.536354	0.519739	0.300738	0.468233	0.568438	-0.393787	-0.382949	-0.364998	-0.327874	-0.21107	-0.632303	Top 300 markers of a good R/SI balance
PFDN2	0.513779	0.137442	0.666131	0.528643	0.588243	0.606705	0.555512	0.101594	0.49812	0.527792	0.349404	0.529429	0.43687	-0.0930901	-0.413214	-0.34264	-0.612969	-0.310819	-0.456674
HLA-DMB	0.44044	0.275645	0.662624	0.44167	0.529835	0.198449	0.534414	0.0623928	0.398708	0.288307	0.186701	0.106577	0.28782	-0.326571	-0.496961	-0.435968	-0.66691	-0.208295	-0.591983
DNAJC2	0.353453	0.73387	0.66244	-0.0644832	-0.125891	0.0581249	0.856658	0.589985	0.596238	-0.165295	-0.121528	-0.0684445	0.642296	-0.450021	-0.321372	-0.0571681	0.0892549	-0.220578	-0.740432
SF3A3	0.565678	0.382762	0.658943	0.80838	0.498114	0.689076	0.356795	-0.0538526	0.471788	0.723352	0.384429	0.607217	0.0125611	-0.592498	-0.427359	-0.606058	-0.439627	-0.343558	-0.602211
ING3	0.551759	0.668786	0.654748	0.589596	0.447155	0.647822	0.302449	0.626173	0.359155	0.569958	0.637135	0.693659	0.394974	-0.322527	-0.521958	-0.400475	-0.132746	-0.126377	-0.0675604
PDCL3	0.763233	0.768023	0.653299	0.805096	0.821782	0.758208	0.772988	0.583108	0.55401	0.699915	0.634411	0.650257	0.423222	-0.504939	-0.347122	-0.623698	-0.725127	-0.406653	-0.848291	Top 300 markers of a good R/SI balance
FECH	-0.198516	-0.188339	0.6481	-0.404858	-0.353304	-0.430484	-0.46221	-0.217909	0.198254	-0.651017	-0.608507	-0.519643	-0.38645	0.0496938	-0.656256	0.0203734	0.010629	-0.0100066	0.353518
NFYB	0.654861	0.607179	0.647669	0.83727	0.673556	0.580431	0.583058	0.450659	0.589549	0.594367	0.465501	0.525402	0.697421	-0.409415	-0.308343	-0.779559	-0.643194	-0.267096	-0.204009	Top 300 markers of a good R/SI balance
TUBGCP5	0.602223	0.648575	0.64324	0.690392	0.468971	0.509857	0.652304	0.307583	0.237787	0.405891	0.178754	0.385157	0.364335	-0.609307	-0.614922	-0.725383	-0.578192	-0.356887	-0.707564	Top 300 markers of a good R/SI balance
GGCT	0.701367	0.717384	0.641287	0.762599	0.695757	0.672904	0.718271	0.465266	0.292393	0.555647	0.428113	0.643148	0.640623	-0.55021	-0.56394	-0.696022	-0.711685	-0.255147	-0.503169	Top 300 markers of a good R/SI balance
EIF3J	0.46237	0.71834	0.640388	0.457417	0.328884	0.116649	0.512546	0.684899	0.623831	0.108523	0.00990313	-0.0177974	0.446085	-0.334225	-0.26856	-0.637896	-0.509023	-0.251237	-0.371791
CAMK2D	0.607352	0.79945	0.639795	0.581119	0.618063	0.542897	0.46279	0.545975	0.501174	0.30334	0.284364	0.28191	0.178737	-0.585956	-0.376684	-0.648139	-0.718257	-0.585288	-0.593903	Top 300 markers of a good R/SI balance
HLA-DPB1	0.430418	0.370934	0.639416	0.428844	0.515343	0.21056	0.41741	0.0320879	0.335821	0.482775	0.19526	0.202374	0.188173	-0.490795	-0.522984	-0.224391	-0.636412	-0.0780369	-0.504592
HLA-DPA1	0.449918	0.36975	0.638719	0.4453	0.479107	0.336641	0.429991	0.117222	0.460755	0.371869	0.291794	0.224348	0.211053	-0.404885	-0.411182	-0.359929	-0.492775	-0.283607	-0.499971
QRSL1	0.551736	0.563815	0.637286	0.626521	0.595496	0.356426	0.530872	0.325867	0.633164	0.367341	0.272519	0.246944	0.307178	-0.471811	-0.256292	-0.659256	-0.693344	-0.285205	-0.563553
ZNF431	0.565132	0.648024	0.635127	0.682664	0.524121	0.620621	0.280233	0.469873	0.346237	0.528917	0.535895	0.531278	0.13529	-0.447942	-0.50823	-0.592163	-0.344742	-0.334432	-0.32844
THUMPD1	0.723347	0.74888	0.634012	0.825091	0.695911	0.754664	0.681526	0.602972	0.134887	0.686535	0.736403	0.716952	0.502417	-0.458316	-0.694418	-0.669356	-0.435443	-0.293098	-0.598937	Top 300 markers of a good R/SI balance
COA4	0.525885	0.0236006	0.632016	0.715016	0.528366	0.532275	0.724039	-0.0836484	0.623055	0.626695	0.130112	0.380958	0.520358	-0.116019	-0.258497	-0.548921	-0.715347	-0.406415	-0.65174
LSM3	0.463888	0.290936	0.627954	0.629027	0.423434	0.519571	0.292405	0.207086	0.622797	0.530107	0.327553	0.455691	0.30078	-0.204935	-0.253511	-0.503718	-0.373036	-0.262501	-0.158757
CTSO	0.531831	0.746653	0.627744	0.438293	0.440219	0.293987	0.644093	0.613782	0.28195	0.356698	0.353029	0.158447	0.493717	-0.444482	-0.555818	-0.363403	-0.376619	-0.307675	-0.544265
CPED1	0.101199	0.325951	0.627597	-0.210905	0.0745744	-0.289903	0.0798798	0.24267	0.400467	-0.39442	-0.112598	-0.348911	0.0733969	-0.21905	-0.450419	-0.0435977	-0.218416	-0.00508209	-0.0534776
BCCIP	0.498001	0.800208	0.626729	0.481257	0.574276	0.243873	0.261661	0.778951	0.79324	0.341631	0.308613	0.233747	0.0994351	-0.356488	-0.100631	-0.448092	-0.627558	-0.0914157	-0.337662
HYPK	0.0503166	0.158659	0.625595	-0.55059	-0.295451	-0.407285	0.770972	0.207387	0.696292	-0.617109	-0.296325	-0.429103	0.563805	-0.0182926	-0.185238	0.290765	0.199503	0.0906612	-0.682789
BAG5	0.585664	0.713438	0.621266	0.598196	0.515189	0.554089	0.511805	0.648705	0.390758	0.483474	0.607965	0.47061	0.254051	-0.363134	-0.450908	-0.499278	-0.266042	-0.304525	-0.591824
NUP88	0.660968	0.729654	0.62088	0.676545	0.682971	0.653714	0.602045	0.297579	0.591532	0.408811	0.266037	0.523606	0.336286	-0.733425	-0.272181	-0.699989	-0.836907	-0.409906	-0.653022	Top 300 markers of a good R/SI balance
RAN	0.659049	0.221909	0.620825	0.865302	0.784386	0.776307	0.685566	-0.103362	0.614222	0.68258	0.509663	0.664919	0.523384	-0.414888	-0.251968	-0.738667	-0.778117	-0.417737	-0.581757	Top 300 markers of a good R/SI balance
WDR89	0.681221	0.698301	0.616684	0.793507	0.638055	0.569177	0.771604	0.3139	0.496874	0.460703	0.337828	0.435753	0.507077	-0.673108	-0.350822	-0.839423	-0.701791	-0.389147	-0.749259	Top 300 markers of a good R/SI balance
HLA-DMA	0.450908	0.197095	0.616643	0.523155	0.531437	0.393318	0.443801	-0.0148805	0.339399	0.509471	0.283	0.343339	0.193974	-0.292379	-0.490564	-0.351676	-0.583068	-0.201311	-0.543521
S1PR3	0.265837	0.101357	0.614834	0.237826	0.368955	0.083982	0.188065	0.00203442	0.219628	0.279426	0.232999	0.0205135	0.276929	-0.140772	-0.594565	-0.112977	-0.372044	-0.127519	-0.00590199
GNL3	0.71855	0.77459	0.614003	0.805454	0.719812	0.658947	0.738494	0.627838	0.514344	0.629971	0.402278	0.604044	0.570848	-0.469929	-0.331871	-0.692872	-0.772735	-0.291108	-0.618537	Top 300 markers of a good R/SI balance
TRIM44	0.42228	0.740778	0.612316	0.290215	0.191814	0.0631063	0.635452	0.610678	0.29462	0.0359715	0.00200002	-0.198919	0.325903	-0.439277	-0.524759	-0.436968	-0.300263	-0.438997	-0.72273
FASTKD2	0.664792	0.710557	0.612191	0.775306	0.748907	0.445722	0.696067	0.62906	0.667637	0.423837	0.425824	0.200255	0.404008	-0.378514	-0.193464	-0.845959	-0.797435	-0.530473	-0.737483	Top 300 markers of a good R/SI balance
POLA1	0.563233	0.706868	0.612184	0.53552	0.596308	0.461636	0.466883	0.571801	0.38256	0.251762	0.355066	0.208728	0.258846	-0.429978	-0.446523	-0.62452	-0.620591	-0.547293	-0.508654
TNFSF8	0.166788	0.349917	0.611618	0.167473	-0.0965767	0.0833066	-0.115012	-0.168648	0.0272391	0.0844144	-0.251772	0.00490589	-0.11503	-0.65982	-0.761222	-0.189736	-0.0737151	-0.151219	0.0662192
UBA2	0.776213	0.758575	0.610716	0.867074	0.831307	0.821952	0.767652	0.586644	0.433288	0.718968	0.530807	0.714949	0.671419	-0.488131	-0.399606	-0.705867	-0.833042	-0.424793	-0.553029	Top 300 markers of a good R/SI balance
EXOSC10	0.0663469	0.577337	0.610683	-0.553289	-0.311105	-0.485171	0.559625	0.178148	0.426804	-0.630944	-0.197802	-0.570244	0.1765	-0.637032	-0.40532	0.281588	0.312512	0.0134001	-0.763851
TRMT10C	0.778887	0.722138	0.610372	0.904209	0.834673	0.815997	0.785934	0.543886	0.554872	0.719187	0.607315	0.685579	0.691168	-0.479111	-0.291232	-0.766078	-0.769726	-0.460446	-0.561867	Top 300 markers of a good R/SI balance
FAM35A	0.763393	0.774847	0.609177	0.905167	0.78776	0.770855	0.732552	0.683988	0.567126	0.704075	0.534785	0.666932	0.607268	-0.41473	-0.278818	-0.782456	-0.760899	-0.404104	-0.566295	Top 300 markers of a good R/SI balance
GNL2	0.741262	0.732312	0.608595	0.861882	0.849625	0.722434	0.672723	0.796334	0.720035	0.809613	0.719549	0.72392	0.455795	-0.243639	-0.14233	-0.608526	-0.692617	-0.220399	-0.637453	Top 300 markers of a good R/SI balance
PSMB1	0.605954	0.146955	0.607378	0.814294	0.654415	0.82022	0.592459	0.0937494	0.653271	0.859567	0.638899	0.818719	0.533349	-0.114253	-0.200036	-0.482102	-0.457542	-0.255337	-0.409345	Top 300 markers of a good R/SI balance
GPBAR1	0.136801	0.0218247	0.606154	0.122772	0.110741	-0.232958	0.192274	0.126907	0.452026	0.165185	-0.0864577	-0.290096	0.144822	0.0948323	-0.377113	-0.0377881	-0.251926	-0.0196495	-0.165425
UCHL3	0.697005	0.67805	0.605833	0.815226	0.754288	0.740142	0.588494	0.823994	0.729772	0.763639	0.575206	0.705138	0.466034	-0.139829	-0.130141	-0.577692	-0.671938	-0.284284	-0.480069	Top 300 markers of a good R/SI balance
MCCC2	0.264199	0.436825	0.605756	-0.191444	0.207773	-0.213801	0.740088	0.0998107	0.1193	-0.179566	-0.0452145	-0.156043	0.566919	-0.516604	-0.671971	0.135431	-0.367738	0.15841	-0.62582
PNO1	0.394597	0.301471	0.60476	0.649314	0.696213	0.556485	-0.440661	0.202865	0.355652	0.470199	0.41231	0.377288	-0.467476	-0.223952	-0.460877	-0.595478	-0.726577	-0.458522	0.222892
DNAJC10	0.665641	0.699831	0.603896	0.826132	0.71301	0.504922	0.646054	0.628693	0.295945	0.625773	0.520979	0.555986	0.652037	-0.363768	-0.512771	-0.730636	-0.655569	-0.0739426	-0.365194	Top 300 markers of a good R/SI balance
SYNJ2BP	0.62975	0.671407	0.603077	0.79353	0.544808	0.534357	0.63132	0.428089	0.440138	0.4651	0.248242	0.293408	0.250343	-0.522229	-0.383716	-0.835148	-0.635296	-0.550569	-0.802668	Top 300 markers of a good R/SI balance
ZZZ3	0.757971	0.712149	0.602723	0.895686	0.823087	0.756627	0.757556	0.521806	0.384461	0.642021	0.559154	0.607963	0.631257	-0.486888	-0.432686	-0.827882	-0.794676	-0.471353	-0.581865	Top 300 markers of a good R/SI balance
ALDH1A1	0.333464	0.47218	0.602646	0.353309	0.270724	0.183257	0.118667	0.254481	0.158084	0.371466	0.119675	0.234661	0.0411847	-0.41336	-0.633547	-0.210634	-0.318989	0.0257922	-0.157641
MRTO4	0.503256	0.176161	0.602259	0.659606	0.506773	0.535568	0.539167	-0.154949	0.217861	0.418929	0.200091	0.325429	0.348601	-0.401489	-0.579986	-0.662503	-0.618584	-0.501613	-0.530151
IARS	0.653379	0.700302	0.601837	0.758877	0.576775	0.606089	0.676394	0.514868	0.506247	0.623002	0.275839	0.520345	0.418349	-0.477064	-0.323437	-0.623914	-0.660886	-0.324188	-0.686952	Top 300 markers of a good R/SI balance
EIF5B	0.661065	0.711854	0.601636	0.864531	0.528549	0.489566	0.770253	0.665301	0.694495	0.679378	0.302129	0.404565	0.465926	-0.344481	-0.156066	-0.740552	-0.561365	-0.287066	-0.794349	Top 300 markers of a good R/SI balance
WDR70	0.514715	0.425682	0.600733	0.580529	0.462103	0.439545	0.579699	0.123754	0.410747	0.62838	0.543611	0.423134	0.324745	-0.477214	-0.406797	-0.328428	-0.240161	-0.16182	-0.627699
NOLC1	0.524843	0.69704	0.599993	0.654206	0.233878	0.340857	0.623084	0.347189	0.278567	0.460513	0.161507	0.330344	0.32537	-0.638391	-0.523185	-0.612937	-0.22345	-0.121942	-0.701968
MAGOH	0.625383	0.69798	0.599949	0.681052	0.524958	0.714803	0.533557	0.678441	0.579356	0.60845	0.588127	0.613676	0.579064	-0.311933	-0.256112	-0.511546	-0.299218	-0.382343	-0.254853	Top 300 markers of a good R/SI balance
POP5	0.664768	0.0875707	0.599833	0.906314	0.891787	0.735962	0.767143	-0.306352	0.348211	0.711157	0.623924	0.590279	0.431964	-0.426506	-0.461155	-0.777379	-0.844771	-0.460207	-0.828114	Top 300 markers of a good R/SI balance
ENOPH1	0.794249	0.776009	0.596908	0.917346	0.88057	0.830624	0.764038	0.486174	0.600515	0.753289	0.626494	0.746846	0.68434	-0.612109	-0.233424	-0.754013	-0.824802	-0.39028	-0.531891	Top 300 markers of a good R/SI balance
SCLT1	0.299665	0.553353	0.595486	0.0634858	0.228542	0.216665	0.140456	0.676133	0.51414	0.136166	0.323266	0.267742	0.435483	-0.110477	-0.308275	0.0302259	-0.0699773	0.0149685	0.259115
HMGN3	0.680672	0.728693	0.59528	0.883823	0.644095	0.740282	0.491858	0.461205	0.0865634	0.666494	0.295513	0.541461	0.283915	-0.57016	-0.687578	-0.78458	-0.749253	-0.54662	-0.522931	Top 300 markers of a good R/SI balance
ALG8	0.593798	0.349761	0.595173	0.725418	0.633481	0.558962	0.699991	0.243969	0.531719	0.498554	0.410174	0.365873	0.356658	-0.251306	-0.292268	-0.691508	-0.629706	-0.481529	-0.798835	Top 300 markers of a good R/SI balance
PBDC1	0.694011	0.739728	0.594918	0.910386	0.659742	0.774602	0.484687	0.663149	0.678627	0.774911	0.64855	0.734698	0.240574	-0.385876	-0.161526	-0.721483	-0.457277	-0.302758	-0.560485	Top 300 markers of a good R/SI balance
BZW2	0.64327	0.403945	0.593417	0.781368	0.723587	0.650344	0.706957	0.0195371	0.210227	0.598403	0.332414	0.450711	0.528294	-0.549718	-0.575408	-0.684635	-0.841337	-0.520185	-0.613071	Top 300 markers of a good R/SI balance
DCLRE1C	0.536652	0.68912	0.592775	0.495977	0.257652	0.642086	0.542305	0.693601	0.576608	0.481564	0.458983	0.60179	0.356133	-0.284451	-0.249339	-0.334819	0.00589913	-0.26252	-0.526895
DCAF17	0.660283	0.696308	0.592713	0.642906	0.7135	0.62624	0.690031	0.524646	0.569351	0.402804	0.536433	0.522223	0.31337	-0.461762	-0.255702	-0.651141	-0.642481	-0.359658	-0.831508	Top 300 markers of a good R/SI balance
CEBPZ	0.608695	0.692245	0.592392	0.645591	0.476094	0.463828	0.782022	0.639111	0.813234	0.57902	0.33663	0.52285	0.685046	-0.342772	-0.0387892	-0.482704	-0.447821	-0.0485291	-0.562161	Top 300 markers of a good R/SI balance
EXOSC2	0.63896	0.234198	0.590411	0.864768	0.75529	0.733271	0.65582	-0.239422	0.33009	0.61936	0.473821	0.535964	0.309083	-0.566837	-0.465142	-0.799794	-0.764442	-0.542034	-0.777318	Top 300 markers of a good R/SI balance
LYRM2	0.694981	0.67005	0.589824	0.824889	0.730122	0.746221	0.60878	0.692345	0.444507	0.575831	0.583416	0.639084	0.525861	-0.25883	-0.362818	-0.777589	-0.626521	-0.401652	-0.446185	Top 300 markers of a good R/SI balance
SRFBP1	0.664268	0.489342	0.589156	0.834756	0.755806	0.587439	0.729111	0.485877	0.631361	0.545121	0.466053	0.446653	0.556942	-0.208566	-0.196086	-0.823761	-0.77222	-0.406567	-0.618346	Top 300 markers of a good R/SI balance
HLA-DRB1	0.420351	0.356906	0.588718	0.429751	0.505521	0.257865	0.383345	0.061267	0.300313	0.452094	0.198636	0.237418	0.19443	-0.44216	-0.489401	-0.255954	-0.617917	-0.112258	-0.438503
MATR3	0.603869	0.732205	0.588243	0.778109	0.342239	0.47495	0.707466	0.632742	0.571182	0.65059	0.341915	0.598972	0.612187	-0.405368	-0.248336	-0.628155	-0.232293	0.0521144	-0.517267	Top 300 markers of a good R/SI balance
GTF2H3	0.505659	0.661126	0.584939	0.372562	0.342649	0.272255	0.800424	0.523601	0.39355	0.350178	0.413079	0.246127	0.575946	-0.413233	-0.401781	-0.262839	-0.169118	-0.125789	-0.719702
ZNF85	0.0494615	0.475078	0.584897	-0.501092	-0.264407	-0.262722	0.265016	0.140264	0.414355	-0.478436	-0.46979	-0.320681	0.101408	-0.530463	-0.383258	0.346211	-0.00495325	-0.0117836	-0.341186
TMEM123	0.6097	0.67059	0.58456	0.737562	0.66876	0.613138	0.38359	0.579422	0.602548	0.710375	0.579179	0.679259	0.520702	-0.371329	-0.215762	-0.503549	-0.533691	-0.0832064	-0.0629087	Top 300 markers of a good R/SI balance
REV1	0.650383	0.716112	0.584431	0.824994	0.695702	0.715705	0.365353	0.513688	0.128723	0.665746	0.535393	0.62298	0.186537	-0.500503	-0.636222	-0.689585	-0.615388	-0.369167	-0.416502	Top 300 markers of a good R/SI balance
KPNA2	0.541026	0.342567	0.584261	0.708066	0.491057	0.716739	0.403464	0.41917	0.442463	0.742057	0.660183	0.672768	0.521378	-0.0678069	-0.357489	-0.424482	-0.181209	-0.291425	-0.09648
LSM7	0.571871	-0.0162796	0.584192	0.790457	0.710038	0.771683	0.591133	-0.314941	0.359658	0.687812	0.454891	0.642118	0.327448	-0.288708	-0.430908	-0.611746	-0.710159	-0.445416	-0.644348
OSBPL1A	-0.268604	-0.0194182	0.583475	-0.646613	-0.580079	-0.562299	-0.386691	0.130647	0.0937269	-0.696159	-0.667372	-0.668699	-0.113959	0.156633	-0.66606	0.369495	0.314948	0.00303621	0.537027
LSM5	0.595267	0.2287	0.582723	0.763611	0.78353	0.69566	0.517379	0.0435249	0.582547	0.527449	0.526265	0.485545	0.397548	-0.279109	-0.231159	-0.725321	-0.761879	-0.550942	-0.436082	Top 300 markers of a good R/SI balance
TSPYL1	0.0707067	0.356247	0.580474	-0.0782634	-0.306941	-0.284733	0.157457	-0.224553	0.0610354	-0.0924516	-0.266737	-0.446102	-0.0323453	-0.724057	-0.691227	0.0366892	0.244131	-0.170569	-0.309427
NDUFA12	0.682469	0.62461	0.580451	0.779971	0.744022	0.759863	0.605898	0.554632	0.739125	0.768161	0.537971	0.691463	0.354725	-0.331086	-0.0892429	-0.515889	-0.689167	-0.343837	-0.638431	Top 300 markers of a good R/SI balance
KPNA4	-0.078336	0.508737	0.58029	-0.464767	-0.246671	-0.526729	-0.320875	0.638618	0.458582	-0.595225	-0.294555	-0.673358	-0.197521	-0.084746	-0.33808	0.172572	0.124274	-0.072344	0.326968
PIGY	0.557748	0.335339	0.579792	0.778735	0.700238	0.614721	0.337663	0.0336472	0.54309	0.651548	0.554341	0.62663	0.327534	-0.439108	-0.262421	-0.628234	-0.605536	-0.170495	-0.206149
RPL7L1	0.629225	0.353562	0.579656	0.783597	0.737833	0.763449	0.557255	0.0594634	0.471939	0.778798	0.64848	0.789355	0.345956	-0.439234	-0.325409	-0.511359	-0.580313	-0.193947	-0.564462	Top 300 markers of a good R/SI balance
SNRPD1	0.656827	0.587862	0.579654	0.8299	0.594444	0.680045	0.669056	0.503853	0.708469	0.67822	0.445054	0.539695	0.578941	-0.329566	-0.115433	-0.685335	-0.536951	-0.434425	-0.489193	Top 300 markers of a good R/SI balance
CMSS1	0.687468	0.542617	0.577758	0.813934	0.762422	0.684383	0.743696	0.20776	0.479594	0.593338	0.481737	0.515504	0.454209	-0.558819	-0.316177	-0.742594	-0.768573	-0.48144	-0.761951	Top 300 markers of a good R/SI balance
NIP7	0.464015	0.484005	0.57771	0.81518	0.75036	0.706756	-0.549921	0.153602	0.486843	0.674792	0.674546	0.642816	-0.608767	-0.529841	-0.30968	-0.664743	-0.576661	-0.32032	0.248904
HNRNPA3	0.631875	0.754855	0.576339	0.67302	0.565275	0.510744	0.71102	0.6461	0.25736	0.477827	0.332478	0.403507	0.561966	-0.424058	-0.511636	-0.626572	-0.59198	-0.329199	-0.581286	Top 300 markers of a good R/SI balance
P2RY14	0.17486	0.21699	0.57597	0.0167412	0.0925983	0.15213	-0.00527166	0.334872	0.594797	0.0288461	0.152644	0.218057	0.214998	0.0256824	-0.211612	0.00104621	-0.00892139	0.0586462	0.25689
FAM136A	0.619724	0.383352	0.575306	0.815081	0.760989	0.785228	0.39839	0.0176786	-0.0614126	0.600918	0.468737	0.595284	0.185727	-0.522547	-0.793291	-0.737027	-0.777976	-0.546266	-0.474536	Top 300 markers of a good R/SI balance
SIRT1	0.579568	0.63177	0.575239	0.700346	0.675102	0.58432	0.310631	0.55599	0.458666	0.684473	0.586438	0.619471	0.377557	-0.33983	-0.331519	-0.468391	-0.537169	-0.123907	-0.101774
ZNF84	0.568011	0.61134	0.574355	0.690499	0.627731	0.279775	0.624364	0.349197	0.224942	0.351221	0.295877	0.137088	0.465201	-0.515675	-0.537866	-0.77917	-0.723157	-0.314735	-0.543027
ACTR5	0.115449	0.169629	0.574331	0.386156	0.368583	-0.136747	-0.66926	-0.309321	0.682648	0.0799499	-0.111599	-0.316537	-0.70447	-0.545043	-0.13152	-0.549959	-0.680507	-0.245698	0.344877
DDX21	0.670191	0.725103	0.574246	0.722664	0.634228	0.688137	0.676767	0.769896	0.54066	0.551237	0.337946	0.505169	0.586853	-0.259646	-0.257457	-0.635364	-0.695659	-0.505157	-0.493403	Top 300 markers of a good R/SI balance
TFAM	0.528874	0.71595	0.573078	0.430243	0.479576	0.511997	0.462399	0.672769	0.485344	0.313448	0.417764	0.38728	0.512188	-0.342861	-0.305062	-0.392719	-0.38054	-0.357572	-0.208935
EXOSC5	0.321418	-0.0861159	0.572661	0.342731	0.387875	0.250038	0.46132	-0.354207	0.0965407	0.109151	-0.0170414	-0.0311853	0.220418	-0.229182	-0.649676	-0.45066	-0.626083	-0.527379	-0.543325
GLUD1	0.461072	0.199732	0.572212	0.479933	0.535159	0.436955	0.542439	0.0053663	0.46538	0.588336	0.518311	0.513011	0.271764	-0.276059	-0.321672	-0.204006	-0.377893	-0.0129682	-0.624357
RNF138	0.57549	0.649919	0.57208	0.703723	0.619174	0.54594	0.362102	0.663166	0.612866	0.765818	0.624207	0.696873	0.583285	-0.259344	-0.190576	-0.394115	-0.415223	0.0733109	0.046356
TBCCD1	0.60886	0.197788	0.570975	0.736452	0.744509	0.646174	0.757262	-0.0505726	0.35361	0.639304	0.514699	0.522753	0.539837	-0.328672	-0.419305	-0.571438	-0.710803	-0.396875	-0.686714	Top 300 markers of a good R/SI balance
TPRKB	0.632332	0.565627	0.569847	0.836463	0.678437	0.751184	0.392433	0.383675	0.518711	0.664507	0.517913	0.669114	0.462092	-0.417162	-0.271292	-0.709463	-0.603877	-0.363048	-0.14574	Top 300 markers of a good R/SI balance
ZNF41	0.28696	0.626054	0.569698	0.235886	0.130202	-0.180096	0.340015	0.494511	0.589088	0.0750162	-0.0453738	-0.19621	0.126401	-0.392611	-0.208625	-0.310275	-0.245726	0.0297359	-0.442011
PRDX4	0.493181	-0.0775343	0.569048	0.583302	0.673248	0.667676	0.543347	-0.0329906	0.545727	0.588599	0.476171	0.586372	0.435116	0.07658	-0.246284	-0.371952	-0.63314	-0.336071	-0.437669
ZNHIT6	0.725138	0.723546	0.568854	0.852896	0.815306	0.724297	0.665932	0.490732	0.497931	0.561732	0.503619	0.445218	0.235802	-0.533691	-0.288464	-0.836989	-0.832227	-0.670194	-0.87925	Top 300 markers of a good R/SI balance
ZNF91	0.169982	0.615331	0.568491	-0.0381178	0.0465679	-0.0806138	-0.0917641	0.377208	0.307668	-0.284212	-0.113385	-0.074271	-0.17779	-0.493581	-0.456898	-0.216686	-0.175019	0.0350145	-0.0462914
THOC1	0.625603	0.70452	0.568251	0.668114	0.806875	0.427674	0.578182	0.626224	0.61592	0.437151	0.491882	0.230654	0.171072	-0.372817	-0.182948	-0.658478	-0.829477	-0.447338	-0.802181	Top 300 markers of a good R/SI balance
DDX24	0.52848	0.382758	0.568072	0.74411	0.516905	0.554837	0.404197	-0.180889	0.41258	0.640147	0.305934	0.481822	0.206873	-0.718197	-0.363228	-0.583072	-0.539616	-0.288001	-0.460204
RPS6KA5	0.202381	0.593589	0.567287	0.0361233	-0.0643631	-0.0394963	0.121147	0.328396	0.303277	-0.028221	-0.0363132	0.0250471	0.0869886	-0.511251	-0.45925	-0.0864556	0.0687879	0.115522	-0.10914
PDHA1	0.552432	0.0279627	0.567106	0.820675	0.528493	0.693248	0.677107	0.139044	0.434167	0.874412	0.563165	0.683442	0.482847	0.0981953	-0.342824	-0.477928	-0.32717	-0.229478	-0.613853
EBNA1BP2	0.622558	0.170185	0.566431	0.84743	0.725062	0.743077	0.683162	0.00528445	0.286591	0.764937	0.508757	0.618242	0.467148	-0.234516	-0.472963	-0.628822	-0.685508	-0.42902	-0.642412	Top 300 markers of a good R/SI balance
SUV39H2	0.578004	0.353694	0.566225	0.766141	0.539379	0.644384	0.5982	0.345906	0.377538	0.526549	0.436586	0.472586	0.6509	-0.155978	-0.391964	-0.730321	-0.457834	-0.473779	-0.283793
CCT2	0.58994	0.384338	0.566112	0.774913	0.446857	0.670865	0.696555	0.0989769	0.746317	0.577797	0.270713	0.588091	0.541351	-0.443489	-0.0644458	-0.694339	-0.460897	-0.339408	-0.580044	Top 300 markers of a good R/SI balance
TRIM33	0.321281	0.622016	0.565903	0.21607	0.0852728	0.331759	0.106662	0.611543	0.397868	0.168746	0.24993	0.437973	0.275232	-0.271118	-0.373503	-0.186114	0.0898642	0.0677573	0.132841
IQCB1	0.650963	0.691561	0.565824	0.707971	0.699234	0.527506	0.713681	0.56055	0.444408	0.432108	0.458976	0.39258	0.582652	-0.419547	-0.332087	-0.728279	-0.689482	-0.378702	-0.562046	Top 300 markers of a good R/SI balance
HLA-DOA	0.0168937	0.335121	0.565433	-0.467149	-0.17598	-0.548464	0.392401	-0.172756	0.184382	-0.563659	-0.520212	-0.538342	0.0463724	-0.643042	-0.562415	0.207403	-0.189422	0.185337	-0.624787
CCT6A	0.73492	0.775861	0.564266	0.859698	0.711452	0.720115	0.778128	0.73154	0.4964	0.690108	0.446899	0.594462	0.53846	-0.369104	-0.283933	-0.722165	-0.719554	-0.423249	-0.724367	Top 300 markers of a good R/SI balance
IFRD2	0.00651055	-0.109436	0.563797	-0.042654	0.144452	-0.281429	-0.235667	-0.459913	0.156683	-0.223257	-0.208427	-0.429818	-0.346032	-0.300928	-0.584904	-0.14953	-0.414399	-0.150805	0.00853753
SPTSSA	0.478735	0.4569	0.563705	0.552568	0.418941	0.49264	0.387655	0.649191	0.351126	0.71314	0.515488	0.664664	0.523316	-0.00125985	-0.412174	-0.19981	-0.197413	0.123517	-0.066923
MTAP	0.60983	0.64843	0.563015	0.65363	0.752079	0.487694	0.55413	0.488123	0.331658	0.463203	0.457843	0.356122	0.252787	-0.430455	-0.428571	-0.609361	-0.773715	-0.361056	-0.666436	Top 300 markers of a good R/SI balance
RPF2	0.61224	0.608759	0.56248	0.758508	0.563958	0.525175	0.654563	0.557479	0.661376	0.594499	0.272017	0.433772	0.483615	-0.305939	-0.135185	-0.651265	-0.64413	-0.308297	-0.574003	Top 300 markers of a good R/SI balance
MALT1	0.727837	0.753871	0.561525	0.82882	0.809674	0.709215	0.703918	0.55117	0.338642	0.614623	0.562691	0.664785	0.384226	-0.516607	-0.420458	-0.745944	-0.770381	-0.289839	-0.773851	Top 300 markers of a good R/SI balance
ZNF708	0.510348	0.567603	0.560627	0.798882	0.771979	0.584928	-0.221929	0.298691	0.270822	0.58731	0.578002	0.566924	-0.0704156	-0.50404	-0.479509	-0.724014	-0.69729	-0.209202	0.302433
TSN	0.553473	0.747074	0.559191	0.643592	0.445605	0.43691	0.488464	0.651147	0.558942	0.526366	0.418834	0.54593	0.43306	-0.408102	-0.221895	-0.531085	-0.326085	0.0398256	-0.345179
YTHDF2	0.719371	0.682339	0.558935	0.859075	0.727721	0.807132	0.681023	0.476174	0.20037	0.832921	0.715864	0.794457	0.54889	-0.490048	-0.539879	-0.581103	-0.503955	-0.26919	-0.54451	Top 300 markers of a good R/SI balance
KIF20B	0.536703	0.517543	0.558495	0.29165	0.67961	0.500632	0.672287	0.430176	0.545763	0.157969	0.498376	0.430767	0.651194	-0.303409	-0.2327	-0.319667	-0.623245	-0.266243	-0.411508
LPAR6	0.0892269	0.537403	0.557804	-0.4302	-0.199541	-0.475241	0.545137	0.348941	0.388223	-0.595791	-0.32468	-0.626171	0.528277	-0.411772	-0.371664	0.115769	0.0230403	-0.0951072	-0.333399
C2orf69	0.464189	0.526689	0.557221	0.443813	0.448348	0.502459	0.306602	0.560648	0.386492	0.461213	0.574001	0.502428	0.412014	-0.187189	-0.372452	-0.269894	-0.191244	-0.154994	-0.0551016
HSPD1	0.626167	0.730145	0.556967	0.743195	0.331527	0.630614	0.764555	0.732553	0.703603	0.677351	0.207293	0.634382	0.665787	-0.3037	-0.0906199	-0.545099	-0.336159	-0.188431	-0.554167	Top 300 markers of a good R/SI balance
CD74	-0.111957	0.365078	0.556566	-0.761651	-0.473955	-0.606434	0.248653	0.0277955	0.142468	-0.715866	-0.523734	-0.609732	0.0958878	-0.486793	-0.588237	0.537362	0.276651	0.181727	-0.319267
WDR75	0.753659	0.756649	0.556121	0.889922	0.80958	0.713959	0.795722	0.64206	0.298343	0.616165	0.478846	0.558261	0.491062	-0.430583	-0.449292	-0.843859	-0.845427	-0.469457	-0.809402	Top 300 markers of a good R/SI balance
PITPNB	0.571176	0.698774	0.555592	0.656911	0.432562	0.615	0.468215	0.656217	0.82045	0.608905	0.418412	0.553065	0.238105	-0.335044	0.0148736	-0.471817	-0.305925	-0.288813	-0.534859
EPC1	0.312485	0.633703	0.555446	0.150496	0.174435	0.240353	0.120477	0.292098	0.209059	0.134838	0.333554	0.193688	-0.0798641	-0.603679	-0.527684	-0.112661	0.0244539	-0.148834	-0.300274
TGFBR1	0.142864	0.439642	0.55532	-0.16958	-0.0743393	0.0828235	0.0233178	0.543391	0.279013	-0.0629299	0.237061	0.236148	0.190005	-0.0816396	-0.465423	0.214232	0.329669	0.219953	0.178672
KIAA1328	0.0242635	0.412728	0.554453	-0.654532	-0.383053	-0.214768	0.430753	-0.0170914	0.0742691	-0.69831	-0.432782	-0.29318	0.146348	-0.598335	-0.646065	0.380272	0.215073	-0.05932	-0.575857
BUB3	0.614366	0.614566	0.554374	0.592193	0.724019	0.591481	0.609564	0.11926	0.637281	0.450279	0.571055	0.418684	0.182371	-0.747748	-0.146165	-0.522064	-0.627995	-0.459066	-0.8434	Top 300 markers of a good R/SI balance
TIMM23	0.395868	0.0394328	0.554172	0.478508	0.541385	0.450841	0.31087	0.11441	0.779644	0.389298	0.301654	0.346864	0.328706	0.0576613	-0.0195276	-0.396874	-0.582003	-0.305507	-0.158487
PRPF39	0.718284	0.702202	0.553974	0.849526	0.773648	0.723559	0.706797	0.553028	0.415681	0.694525	0.570276	0.653535	0.666514	-0.441981	-0.342372	-0.701281	-0.706846	-0.335243	-0.453499	Top 300 markers of a good R/SI balance
DNAJC21	0.672771	0.724659	0.552506	0.846026	0.773646	0.61	0.529792	0.669124	0.384139	0.627946	0.672764	0.54552	0.20521	-0.358735	-0.368486	-0.760877	-0.614929	-0.291348	-0.679199	Top 300 markers of a good R/SI balance
SNRPF	0.626376	0.470254	0.552242	0.718415	0.680813	0.735448	0.601085	0.186858	0.263215	0.580436	0.413095	0.617266	0.43874	-0.477562	-0.475495	-0.599816	-0.701622	-0.416016	-0.533289	Top 300 markers of a good R/SI balance
CYCS	0.699797	0.731508	0.551281	0.728012	0.736116	0.689184	0.762682	0.804594	0.821442	0.683957	0.479991	0.619712	0.746631	-0.234335	0.0212895	-0.513915	-0.728714	-0.323758	-0.45776	Top 300 markers of a good R/SI balance
SLC25A32	0.768663	0.693765	0.550788	0.929242	0.896276	0.82379	0.718116	0.620754	0.333884	0.828169	0.680014	0.748753	0.584696	-0.363078	-0.410893	-0.699939	-0.801536	-0.374177	-0.567356	Top 300 markers of a good R/SI balance
LIPT1	0.663245	0.760712	0.55029	0.757671	0.732839	0.441473	0.736487	0.436072	0.11293	0.502488	0.494178	0.329026	0.530804	-0.640136	-0.606399	-0.740134	-0.71083	-0.316179	-0.661218	Top 300 markers of a good R/SI balance
TMEM170A	0.644536	0.605091	0.548425	0.70419	0.741543	0.739865	0.528099	0.525006	0.449437	0.809905	0.733663	0.722179	0.362308	-0.332906	-0.305279	-0.35164	-0.50976	-0.25647	-0.495224	Top 300 markers of a good R/SI balance
KLHL20	0.638048	0.695004	0.548393	0.823204	0.758756	0.624082	0.378849	0.457587	0.436962	0.639371	0.63231	0.577409	0.429012	-0.526281	-0.316313	-0.712535	-0.627761	-0.267178	-0.160385	Top 300 markers of a good R/SI balance
CASP1	0.356764	0.518118	0.548294	0.329403	0.12465	0.38771	0.232407	0.788518	0.737684	0.509196	0.396686	0.56665	0.506973	0.0503666	-0.0492287	-0.03667	0.159471	0.166946	0.182575
DDX19A	0.0543073	0.0707452	0.547973	-0.295409	-0.306636	-0.421138	0.730309	-0.310893	0.219747	-0.588918	-0.568437	-0.630173	0.397871	-0.407297	-0.508601	-0.0968253	-0.0269232	-0.204825	-0.803741
ZNF23	0.160772	0.643694	0.547903	0.199009	-0.0785683	-0.260402	-0.0870063	0.389231	0.247661	-0.158617	-0.3532	-0.322214	-0.0818726	-0.521639	-0.48373	-0.479379	-0.193038	-0.0186685	0.0560271
AEBP2	0.700319	0.651883	0.546371	0.836969	0.832761	0.754718	0.57921	0.545546	0.338599	0.702159	0.656973	0.730955	0.563651	-0.378498	-0.401036	-0.673361	-0.722182	-0.270781	-0.351523	Top 300 markers of a good R/SI balance
BOD1	0.641502	0.140848	0.546346	0.864077	0.836336	0.632342	0.82906	-0.31752	0.0908839	0.683321	0.537207	0.509796	0.597932	-0.512611	-0.620905	-0.735946	-0.835221	-0.391207	-0.743859	Top 300 markers of a good R/SI balance
GUF1	0.405128	0.706803	0.545861	0.628224	0.481592	0.415224	-0.346934	0.661487	0.331579	0.365032	0.214	0.275994	-0.212861	-0.34114	-0.406612	-0.664291	-0.566456	-0.350969	0.354329
RPIA	-0.142852	-0.0682078	0.54515	-0.36179	-0.19637	-0.387299	-0.388593	-0.262117	0.187357	-0.624062	-0.531671	-0.53904	-0.264743	-0.163285	-0.533727	-0.0232729	-0.167591	-0.123526	0.366539
NUP107	0.719376	0.692613	0.54284	0.898056	0.768134	0.696136	0.718479	0.6241	0.565919	0.700635	0.465512	0.678005	0.579771	-0.358145	-0.194704	-0.774258	-0.79212	-0.243698	-0.573659	Top 300 markers of a good R/SI balance
SPCS3	0.535568	0.647311	0.542764	0.536329	0.510061	0.605034	0.371909	0.711148	0.711826	0.669597	0.701105	0.724201	0.388345	-0.208191	-0.065081	-0.216086	-0.174436	0.00422569	-0.195256
XIAP	0.190911	0.556251	0.542565	0.0787834	-0.182609	0.305513	-0.155039	0.597131	0.620427	0.220562	0.0678777	0.446065	-0.00965749	-0.192733	-0.145963	0.0880962	0.348435	0.13083	0.256841
RBM7	0.494876	0.57114	0.542115	0.608738	0.524246	0.514573	0.208443	0.616766	0.290979	0.723808	0.582041	0.682364	0.49968	-0.194278	-0.437843	-0.28075	-0.303554	0.109976	0.215591
BTF3L4	0.616541	0.546629	0.541942	0.742091	0.692692	0.478617	0.697274	0.690693	0.522146	0.65928	0.473832	0.462331	0.511663	-0.0865974	-0.232409	-0.561025	-0.665857	-0.173669	-0.615502	Top 300 markers of a good R/SI balance
FUNDC2	-0.0140352	-0.0595436	0.541532	-0.224218	-0.183447	-0.269347	0.110813	-0.2133	0.364092	-0.50413	-0.496857	-0.400745	-0.00836153	-0.127185	-0.372191	-0.129521	-0.156718	-0.127327	-0.201166
CHMP2B	0.390692	0.514835	0.541296	0.358768	0.368661	0.405072	0.155523	0.71877	0.665171	0.562946	0.51243	0.614759	0.533749	-0.0140245	-0.104613	-0.0317425	-0.120979	0.210824	0.346321
E2F6	0.46532	0.288646	0.540811	0.685601	0.743752	0.466469	0.0666423	0.20814	0.280025	0.487459	0.533563	0.207733	0.169346	-0.200666	-0.445892	-0.637599	-0.692694	-0.558115	0.0799804
LRPPRC	0.625444	0.744735	0.540753	0.675345	0.522661	0.515853	0.753314	0.611703	0.143475	0.347746	0.378201	0.250972	0.514563	-0.443837	-0.567036	-0.75792	-0.483868	-0.583182	-0.70902	Top 300 markers of a good R/SI balance
WDR74	0.123716	0.133324	0.539833	-0.161184	0.0874237	-0.294209	0.437111	-0.355503	0.0781961	-0.22578	-0.255603	-0.491503	0.106865	-0.539597	-0.623804	0.0408711	-0.366902	-0.225168	-0.63235
TOMM22	0.378823	0.0218315	0.539623	0.431802	0.466778	0.39571	0.417195	-0.205574	0.172147	0.484898	0.293511	0.37506	0.314029	-0.234175	-0.540133	-0.227123	-0.471821	-0.155089	-0.359175
EIF5	0.284322	0.663542	0.539075	0.258568	-0.00934576	-0.0751301	0.329222	0.658165	0.258269	0.135843	-0.195651	-0.0410865	0.312363	-0.283483	-0.462976	-0.287533	-0.160749	0.0776762	-0.209043
C9orf85	0.426636	0.442938	0.538645	0.487877	0.431816	0.286204	0.372338	0.273894	0.16866	0.237643	0.337725	0.0949932	0.262549	-0.352956	-0.541973	-0.560839	-0.377112	-0.394411	-0.340974
COL9A2	-0.0643589	-0.0533577	0.53849	-0.296652	-0.0874238	-0.15069	-0.336521	-0.382065	-0.0205304	-0.238888	-0.103466	-0.218716	-0.257915	-0.302895	-0.709722	0.248452	0.0448771	-0.0624505	0.284407
PNRC2	0.667791	0.726914	0.538214	0.793944	0.706181	0.724471	0.517019	0.636608	0.161074	0.64104	0.490221	0.694325	0.572075	-0.39409	-0.548154	-0.663288	-0.672401	-0.271675	-0.234323	Top 300 markers of a good R/SI balance
CIITA	0.322704	0.16849	0.536978	0.302985	0.334973	0.17893	0.413865	-0.0986979	0.311925	0.20892	0.127655	0.0117473	0.234559	-0.335022	-0.412653	-0.288147	-0.413008	-0.322857	-0.445007
CENPH	0.43973	0.178514	0.536946	0.530692	0.413546	0.348547	0.630135	-0.0820552	0.214586	0.376673	0.175352	0.210653	0.53899	-0.332673	-0.499022	-0.49417	-0.493964	-0.328269	-0.467963
ZNF92	0.296092	0.660597	0.536907	0.148779	-0.0361502	-0.0896682	0.556087	0.387237	0.35883	0.0848512	-0.142212	0.0491485	0.548315	-0.547424	-0.370924	-0.158888	-0.070614	0.249915	-0.329231
ZNF33B	0.407396	0.608924	0.536426	0.505628	0.467789	0.272504	0.0531016	0.297894	-0.0495045	0.304954	0.160542	0.0882408	-0.0437986	-0.563039	-0.732793	-0.523717	-0.592664	-0.379062	-0.142258
BMS1	0.526838	0.75673	0.536347	0.616327	0.413136	0.482064	0.356423	0.614233	0.349938	0.536677	0.167937	0.38517	0.259836	-0.458231	-0.378097	-0.47661	-0.499968	-0.303795	-0.316593
CLIC2	-0.130727	0.0216268	0.535668	-0.241763	-0.342365	-0.387956	-0.369572	0.177613	0.508654	-0.439268	-0.517632	-0.472116	-0.104627	0.145286	-0.236329	-0.0373648	0.0749042	-0.0151154	0.518192
METTL1	0.113648	-0.156722	0.535651	-0.153621	0.0328955	-0.163683	0.587368	-0.261241	0.186898	-0.304294	-0.169425	-0.261425	0.327909	-0.0377251	-0.521937	-0.0484297	-0.203748	-0.106022	-0.637309
SS18L2	0.657867	0.394234	0.535452	0.910522	0.749056	0.795634	0.562304	0.0900433	0.529911	0.734282	0.593691	0.672891	0.371498	-0.46627	-0.217182	-0.761548	-0.647121	-0.441878	-0.543752	Top 300 markers of a good R/SI balance
HYLS1	0.606426	0.393173	0.5353	0.750138	0.710872	0.588816	0.660259	0.248085	0.304437	0.604913	0.450547	0.399653	0.457512	-0.308389	-0.417144	-0.627433	-0.715369	-0.484448	-0.613931	Top 300 markers of a good R/SI balance
HNRNPH3	0.43871	0.682916	0.533398	0.38576	0.227773	0.474238	0.328172	0.624454	0.2123	0.524514	0.201969	0.597902	0.434513	-0.344134	-0.496495	-0.113353	-0.177549	0.0517607	-0.0664533
ZNF565	0.433275	0.00282063	0.533347	0.617549	0.390489	0.396815	0.658629	-0.0860874	0.272346	0.402421	0.270836	0.300869	0.476506	-0.089159	-0.443125	-0.610255	-0.372021	-0.275988	-0.589223
ZNF559	0.66763	0.637941	0.53239	0.821768	0.735721	0.667023	0.61094	0.48026	0.373055	0.528183	0.56358	0.554446	0.394026	-0.423459	-0.352495	-0.819237	-0.653127	-0.385939	-0.601852	Top 300 markers of a good R/SI balance
NPM1	0.728283	0.715411	0.532082	0.80159	0.850773	0.781135	0.68871	0.310744	0.0505136	0.650916	0.546862	0.663737	0.352497	-0.700333	-0.638425	-0.666044	-0.849297	-0.428849	-0.784133	Top 300 markers of a good R/SI balance
RBM41	0.525732	0.508146	0.531636	0.643945	0.586951	0.445222	0.438492	0.507699	0.526339	0.413779	0.568026	0.271153	0.403281	-0.213461	-0.215452	-0.642068	-0.414868	-0.416001	-0.293126
CCDC59	0.686145	0.661194	0.531427	0.910694	0.874026	0.834488	0.305041	0.449848	0.113932	0.864419	0.792491	0.80593	0.368355	-0.486309	-0.581287	-0.634209	-0.665625	-0.303056	-0.102718	Top 300 markers of a good R/SI balance
ZBTB33	0.196023	0.676949	0.530863	-0.121355	-0.394124	-0.133881	0.617687	0.594138	0.269696	-0.176703	-0.394787	-0.17028	0.618244	-0.365726	-0.442287	0.0241876	0.266582	-0.0169954	-0.355111
STYX	0.702248	0.660286	0.530584	0.852995	0.794142	0.72051	0.654972	0.601721	0.602179	0.695904	0.597234	0.582548	0.509015	-0.334749	-0.146777	-0.705574	-0.714943	-0.443079	-0.545437	Top 300 markers of a good R/SI balance
ODF2L	0.517471	0.60755	0.530324	0.62033	0.529178	0.392776	0.424666	0.5106	0.372593	0.46409	0.404364	0.480745	0.359062	-0.350624	-0.350251	-0.554305	-0.470667	0.0197295	-0.320191
PRPS1	0.435897	0.164614	0.529577	0.815085	0.710669	0.762445	-0.367006	-0.339821	0.279366	0.624747	0.565483	0.615479	-0.439914	-0.568157	-0.432052	-0.713666	-0.61197	-0.470428	0.127351
RCN1	0.646896	0.50632	0.529464	0.75158	0.752565	0.678177	0.663273	0.612826	0.664959	0.621121	0.575383	0.52247	0.613442	-0.106863	-0.0896068	-0.613886	-0.669067	-0.458436	-0.439436	Top 300 markers of a good R/SI balance
NOL11	0.772089	0.746835	0.52934	0.910751	0.83036	0.860704	0.754546	0.584344	0.651041	0.663805	0.511772	0.678781	0.50529	-0.473869	-0.101804	-0.831034	-0.848622	-0.5567	-0.721834	Top 300 markers of a good R/SI balance
CAPN7	0.668264	0.664549	0.529204	0.859602	0.81694	0.702265	0.437026	0.575138	0.483863	0.786309	0.709778	0.726147	0.334586	-0.367059	-0.250037	-0.62767	-0.64991	-0.178319	-0.36976	Top 300 markers of a good R/SI balance
UVRAG	0.523679	0.615383	0.528897	0.606399	0.564084	0.573767	0.253542	0.425066	0.0536433	0.61796	0.644287	0.633011	0.25688	-0.446297	-0.631557	-0.380744	-0.310464	-0.0820742	-0.14218
EIF2AK4	0.578354	0.565067	0.528542	0.759447	0.70825	0.651595	0.25722	0.456327	0.190583	0.662025	0.57776	0.557576	0.09344	-0.344481	-0.509537	-0.586574	-0.597151	-0.351471	-0.336895
TMEM192	0.62533	0.555534	0.528516	0.753723	0.809871	0.641841	0.462497	0.545297	0.41407	0.692656	0.684763	0.627522	0.308881	-0.243014	-0.311109	-0.547222	-0.661212	-0.220851	-0.443409	Top 300 markers of a good R/SI balance
HSPB11	0.646168	0.619304	0.527868	0.757104	0.744043	0.721079	0.507613	0.479874	0.658389	0.622132	0.696457	0.632277	0.456612	-0.397587	-0.0933905	-0.621882	-0.547062	-0.364545	-0.351133	Top 300 markers of a good R/SI balance
RANBP1	-0.0439038	0.162459	0.5267	-0.590955	-0.516287	-0.495784	0.650445	-0.117647	0.0880482	-0.62742	-0.675574	-0.508446	0.550097	-0.345276	-0.598194	0.346337	0.207137	0.132613	-0.490267
NSMCE4A	0.716105	0.531121	0.525667	0.906527	0.855093	0.763307	0.714913	0.0303915	0.260175	0.748196	0.668455	0.659725	0.447076	-0.718133	-0.444067	-0.741403	-0.747051	-0.40123	-0.720422	Top 300 markers of a good R/SI balance
SSBP1	0.367148	0.455771	0.525643	0.228019	0.0291421	0.310179	0.654133	0.293703	0.641224	0.0266956	-0.00542657	0.0957261	0.415032	-0.351434	-0.105771	-0.344858	-0.0507577	-0.439017	-0.6523
MED6	0.462138	0.37575	0.525624	0.57732	0.29476	0.41083	0.588543	0.316313	0.642119	0.346071	0.384081	0.246268	0.36475	-0.216332	-0.104952	-0.600052	-0.119711	-0.390173	-0.596882
USP16	0.689651	0.702136	0.524998	0.847613	0.772807	0.628101	0.662253	0.621734	0.629112	0.65486	0.635215	0.655304	0.564268	-0.373901	-0.115696	-0.737066	-0.647283	-0.150133	-0.494345	Top 300 markers of a good R/SI balance
SS18	0.67263	0.685175	0.524369	0.752515	0.693215	0.630862	0.749645	0.639473	0.446372	0.748426	0.62283	0.694705	0.665922	-0.332454	-0.277109	-0.490565	-0.533054	-0.0923179	-0.52824	Top 300 markers of a good R/SI balance
AKAP9	0.108653	0.601168	0.524089	-0.389689	-0.218896	-0.240937	0.376183	0.535932	0.52245	-0.236886	-0.389224	-0.291849	0.102174	-0.316567	-0.209214	0.401808	-0.00436674	-0.00721975	-0.532446
TAGAP	-0.174001	0.0519302	0.523946	-0.450421	-0.594719	-0.484162	-0.0905769	-0.232506	0.441737	-0.656277	-0.841615	-0.595786	-0.124826	-0.303226	-0.28068	0.089357	0.181736	-0.0294233	0.0126959
HSPE1	0.614414	0.487693	0.5238	0.825948	0.544941	0.671597	0.632503	0.240438	0.715958	0.646878	0.272611	0.522709	0.444355	-0.449109	-0.0370609	-0.709641	-0.613651	-0.44549	-0.581119	Top 300 markers of a good R/SI balance
CAMK1D	0.0700077	0.375744	0.523446	-0.073551	-0.113292	0.0890524	-0.381352	-0.190711	-0.0904245	-0.0660859	0.131888	0.114085	-0.389306	-0.718035	-0.752449	0.0548766	0.296687	0.0126199	0.210471
PNPT1	0.530744	0.634675	0.523422	0.723183	0.559777	0.440525	0.302878	0.551152	0.490631	0.620799	0.461476	0.439959	0.39552	-0.348709	-0.236604	-0.567993	-0.467633	-0.136753	-0.0676734
SUZ12	0.12034	0.612233	0.523357	-0.161927	-0.321325	-0.268209	0.337911	0.568305	0.592032	-0.272578	-0.115049	-0.321841	0.460887	-0.30012	-0.146504	-0.00381155	0.402822	-0.00316503	-0.0528914
NDUFB2	0.502984	-0.125398	0.521909	0.668799	0.619323	0.749086	0.584182	-0.121318	0.605137	0.532097	0.377052	0.600072	0.421832	0.0566045	-0.133011	-0.566484	-0.637117	-0.469586	-0.523559
RRP15	0.615199	0.498478	0.521752	0.701754	0.701363	0.483707	0.784139	0.350168	0.357297	0.397021	0.439479	0.339675	0.647469	-0.355723	-0.352822	-0.752571	-0.710321	-0.379774	-0.609128	Top 300 markers of a good R/SI balance
DDHD1	0.462336	0.693992	0.520311	0.285108	0.357582	0.425267	0.491757	0.528868	0.296189	0.222221	0.231808	0.237464	0.228042	-0.454321	-0.405218	-0.246013	-0.355203	-0.431837	-0.587147
TAF4B	0.272691	0.52641	0.520152	0.319306	-0.0861961	0.169353	0.187119	0.325087	0.207086	-0.0033858	-0.256533	-0.0626545	-0.0499879	-0.419889	-0.484114	-0.522902	-0.0943318	-0.423698	-0.381028
CWF19L2	0.302734	0.607032	0.519977	0.159652	-0.109229	-0.0632265	0.702197	0.402991	0.619911	-0.167871	-0.289915	-0.219734	0.495005	-0.456376	-0.117415	-0.424412	-0.0879985	-0.231091	-0.643208
DIEXF	0.514399	0.561687	0.519809	0.580886	0.534723	0.285238	0.604048	0.285363	0.397292	0.376143	0.175758	0.0855009	0.259124	-0.508893	-0.314823	-0.576366	-0.684421	-0.407764	-0.745411
GLS	0.449192	0.739146	0.518746	0.438138	0.313509	0.276974	0.408639	0.651542	0.694393	0.294541	0.355691	0.166611	0.240948	-0.396543	-0.0497154	-0.424107	-0.174698	-0.262117	-0.42861
HLA-DQB1	0.382475	0.156768	0.51841	0.474923	0.527629	0.305271	0.31185	-0.0788315	0.448822	0.510395	0.243662	0.311483	0.0620797	-0.298849	-0.267282	-0.272288	-0.61235	-0.0841914	-0.46746
LTV1	0.711033	0.759674	0.518326	0.813901	0.684014	0.62724	0.863044	0.738891	0.604818	0.637958	0.418309	0.482452	0.640174	-0.339027	-0.128694	-0.698784	-0.701986	-0.425246	-0.753914	Top 300 markers of a good R/SI balance
RFX5	0.665846	0.348635	0.517827	0.851202	0.834719	0.756021	0.686669	0.00728923	0.384955	0.748364	0.586346	0.662063	0.462481	-0.48392	-0.32323	-0.651212	-0.788606	-0.383575	-0.653852	Top 300 markers of a good R/SI balance
NUP54	0.227876	0.755562	0.516822	-0.38746	-0.0323786	-0.280249	0.794958	0.676183	0.489348	-0.677583	-0.0719785	-0.447278	0.701764	-0.395286	-0.229267	-0.0339873	-0.0135651	-0.181015	-0.565253
UTP15	0.449448	0.672866	0.516734	0.399139	0.178643	0.151702	0.777604	0.486892	0.20276	0.222999	0.190285	0.0621884	0.614614	-0.466097	-0.483565	-0.430804	-0.110661	-0.190104	-0.635696
GRWD1	-0.0655266	-0.0948493	0.516675	-0.666643	-0.172563	-0.547728	0.571948	-0.268725	0.34722	-0.740232	-0.535823	-0.642066	0.217573	-0.132293	-0.355249	0.358868	-0.208804	0.017855	-0.737816
WDR92	0.520877	0.2603	0.515817	0.813734	0.386183	0.570664	0.578563	0.107796	0.438155	0.583034	0.236495	0.388452	0.299994	-0.260027	-0.273421	-0.752373	-0.396038	-0.467721	-0.654261
POLE3	0.563821	0.169241	0.51488	0.865303	0.613957	0.560935	0.658608	-0.318215	-0.00718402	0.733971	0.391591	0.476446	0.334065	-0.553296	-0.667556	-0.688273	-0.615627	-0.308253	-0.753346
MAK16	0.773417	0.757983	0.514879	0.921653	0.842529	0.73861	0.864849	0.618724	0.496207	0.706037	0.528565	0.549045	0.631419	-0.455552	-0.220684	-0.807359	-0.852725	-0.531284	-0.767124	Top 300 markers of a good R/SI balance
MARCKS	0.0482419	-0.204638	0.514874	-0.0949945	-0.215225	0.16288	0.126554	0.0855542	0.333434	0.130302	0.026805	0.296545	0.395146	0.372938	-0.365174	0.282357	0.362962	0.163787	0.236655
ALS2CL	-0.356479	-0.0549242	0.514645	-0.691082	-0.609033	-0.622923	-0.675559	-0.616779	0.0885445	-0.68444	-0.802251	-0.653974	-0.594526	-0.532944	-0.582274	0.453348	0.239579	0.142374	0.482472
GATAD1	0.480681	0.427665	0.514494	0.567159	0.204897	0.552054	0.617815	0.193918	0.0540801	0.61433	0.326672	0.627015	0.546127	-0.410579	-0.612674	-0.320451	-0.0296882	-0.0502149	-0.438445
FOLR2	-0.224866	-0.048754	0.514489	-0.626205	-0.428709	-0.730881	-0.0291362	-0.079811	0.228435	-0.714409	-0.630623	-0.759167	-0.0745343	-0.0102935	-0.457889	0.31839	0.109539	0.180092	-0.035539
ATG12	0.316901	0.689401	0.514246	0.197394	0.0909153	0.199975	0.209474	0.703351	0.377168	0.274394	0.316846	0.417588	0.38291	-0.275199	-0.325543	-0.0521199	0.140991	0.286759	0.0792335
MCPH1	0.627188	0.727609	0.513899	0.695457	0.725329	0.658929	0.441904	0.455847	0.533734	0.430734	0.502357	0.489868	0.308357	-0.573935	-0.186111	-0.709264	-0.69167	-0.473883	-0.40842	Top 300 markers of a good R/SI balance
ECI1	0.466965	-0.205669	0.513896	0.694106	0.626062	0.667456	0.505941	-0.376857	-0.033889	0.732537	0.459255	0.62484	0.241112	-0.0831766	-0.689999	-0.411102	-0.574005	-0.274057	-0.596601
TSR1	0.443268	0.633497	0.513668	0.214625	0.177553	0.289664	0.830598	0.456337	0.416765	0.232585	0.291739	0.227051	0.610316	-0.440872	-0.28965	-0.121158	-0.0179569	-0.189575	-0.732245
TMEM14B	0.307821	0.0576258	0.513512	0.548289	0.377019	0.200803	0.149678	-0.312656	0.238683	0.247581	0.116211	0.0542898	0.0466933	-0.390559	-0.447537	-0.649398	-0.489482	-0.296509	-0.204893
DDX55	0.557547	0.454906	0.512904	0.645825	0.763173	0.498562	0.469913	0.0284791	0.151871	0.51491	0.65925	0.426837	0.140423	-0.61266	-0.523821	-0.545954	-0.610556	-0.268582	-0.650369
KLF5	0.0661778	-0.263646	0.512885	0.0277288	0.115396	0.154285	-0.149581	0.0467696	0.437722	0.238727	0.314295	0.231022	0.15737	0.417686	-0.270041	0.188987	0.100153	0.0752894	0.439901
MBOAT1	0.11145	0.152421	0.512866	-0.0891642	-9.91e-05	0.0816354	0.0110431	0.261551	-0.0325286	0.207336	0.287551	0.334843	0.252756	0.0440907	-0.687468	0.348414	0.258042	0.380245	0.272206
NSA2	0.646677	0.656754	0.512555	0.858602	0.607008	0.701247	0.543895	0.299002	0.133941	0.572644	0.296626	0.610341	0.385888	-0.62932	-0.53929	-0.835573	-0.689852	-0.361797	-0.495351	Top 300 markers of a good R/SI balance
TTC27	0.694461	0.589882	0.512291	0.785157	0.805991	0.662272	0.811172	0.318898	0.667293	0.516109	0.49389	0.544168	0.495567	-0.515429	-0.0654835	-0.771503	-0.826284	-0.393325	-0.830913	Top 300 markers of a good R/SI balance
MSANTD4	0.382578	0.703608	0.511979	0.556894	-0.207517	0.138871	0.591631	0.636149	0.455235	0.390913	-0.248121	0.141189	0.652373	-0.361711	-0.253331	-0.522842	0.10426	-0.0391124	-0.270742
JADE1	0.374063	0.508371	0.511942	0.361103	0.226008	0.42226	0.214693	0.0319831	0.0554171	0.239521	0.291984	0.363331	0.0963632	-0.68451	-0.60821	-0.35271	-0.0940408	-0.224566	-0.260023
PLEKHA1	0.518686	0.701256	0.511767	0.707416	0.335924	0.425941	0.42981	0.380693	0.250517	0.386207	0.171928	0.141421	0.00542274	-0.611178	-0.434791	-0.77239	-0.374801	-0.586902	-0.736638
MRPL40	0.551517	0.0825644	0.511103	0.795481	0.7179	0.659611	0.542442	-0.0649327	0.429017	0.602283	0.478938	0.525626	0.464319	-0.180564	-0.27548	-0.703795	-0.700974	-0.417933	-0.402449
MRPS25	0.532345	0.532817	0.510885	0.573895	0.644987	0.273412	0.658075	0.0881262	0.0106369	0.35482	0.320313	0.110388	0.297251	-0.663393	-0.646605	-0.5859	-0.728415	-0.345336	-0.794852
ZNF146	0.54343	0.693702	0.509599	0.722841	0.480454	0.121013	0.73297	0.586015	0.68599	0.428306	0.275946	0.118295	0.54606	-0.397365	-0.0454283	-0.756204	-0.50911	-0.0416699	-0.637557
ZNF43	0.535761	0.570565	0.509469	0.730605	0.69009	0.402442	0.311393	0.318738	0.194957	0.488233	0.467094	0.434726	0.203589	-0.488374	-0.481162	-0.71007	-0.667802	-0.0724106	-0.303585
RNMT	0.686108	0.763824	0.509065	0.787275	0.785115	0.558087	0.71328	0.587808	0.236243	0.606867	0.588575	0.407561	0.420099	-0.494374	-0.443992	-0.685947	-0.708493	-0.413109	-0.74869	Top 300 markers of a good R/SI balance
C21orf91	0.336077	0.512295	0.508652	0.222487	0.173215	0.395234	0.204578	0.501603	0.70244	0.344759	0.45544	0.447565	0.354458	-0.225339	-0.029609	-0.0239471	0.135686	-0.0380905	0.0549063
UQCR10	0.451427	-0.207492	0.508552	0.65231	0.590885	0.706657	0.45765	-0.10702	0.68177	0.652339	0.556121	0.65972	0.335252	0.186401	-0.0478303	-0.421737	-0.431739	-0.293065	-0.40464
ENHO	-0.28397	-0.0525331	0.508496	-0.72254	-0.609145	-0.368541	-0.459558	-0.442674	0.0658935	-0.713689	-0.701608	-0.472681	-0.505121	-0.364031	-0.594485	0.475854	0.330015	-0.0530947	0.212169
SLC35A3	0.637582	0.577818	0.508489	0.843131	0.752965	0.534097	0.608994	0.528224	0.51026	0.694942	0.690504	0.587139	0.476472	-0.291302	-0.200002	-0.690466	-0.566452	-0.0797728	-0.503473	Top 300 markers of a good R/SI balance
CLNS1A	0.72473	0.354393	0.507822	0.940059	0.856791	0.851626	0.837688	0.0313857	0.260369	0.75779	0.56093	0.713724	0.644363	-0.468187	-0.420979	-0.786558	-0.846157	-0.483416	-0.705262	Top 300 markers of a good R/SI balance
SUCO	0.566779	0.58198	0.507769	0.727802	0.605803	0.507848	0.469475	0.607326	0.449821	0.545079	0.467437	0.507488	0.569865	-0.218891	-0.252731	-0.649764	-0.534765	-0.157182	-0.154694
RIOK1	0.718331	0.711832	0.507655	0.911168	0.813268	0.817523	0.548537	0.649831	0.493306	0.78667	0.572588	0.721132	0.271025	-0.359758	-0.213982	-0.711226	-0.767165	-0.406436	-0.63575	Top 300 markers of a good R/SI balance
RBBP4	0.654825	0.675145	0.50764	0.681219	0.794348	0.544065	0.726534	0.565076	0.345467	0.768819	0.720638	0.60052	0.661241	-0.391942	-0.345202	-0.354553	-0.604594	-0.0773823	-0.49369	Top 300 markers of a good R/SI balance
GCSH	0.602807	0.245273	0.507484	0.759227	0.760909	0.799619	0.544331	0.147341	0.26663	0.673378	0.630705	0.686586	0.490306	-0.199727	-0.414988	-0.575083	-0.632592	-0.42756	-0.375766	Top 300 markers of a good R/SI balance
TMEM243	0.649575	0.575465	0.50713	0.846083	0.817216	0.745883	0.405671	0.00315641	0.116148	0.659061	0.472486	0.612838	0.0118072	-0.807553	-0.548119	-0.730457	-0.863157	-0.443031	-0.687559	Top 300 markers of a good R/SI balance
SUPT16H	0.618089	0.731871	0.506995	0.679064	0.733552	0.597884	0.459171	0.659845	0.603613	0.59299	0.497862	0.520655	0.37407	-0.378077	-0.115212	-0.523473	-0.70865	-0.308024	-0.362532	Top 300 markers of a good R/SI balance
NMD3	0.582115	0.665157	0.50692	0.709353	0.566695	0.45767	0.586892	0.608524	0.187555	0.458165	0.368657	0.487376	0.550701	-0.33488	-0.48446	-0.704974	-0.56177	-0.0935693	-0.379725
NOC3L	0.737855	0.636668	0.505712	0.875427	0.811367	0.78846	0.809498	0.520145	0.583692	0.607486	0.486266	0.587453	0.73873	-0.382198	-0.131249	-0.828783	-0.841587	-0.564975	-0.547782	Top 300 markers of a good R/SI balance
SMC5	0.474716	0.658764	0.505625	0.482851	0.275268	0.324171	0.601616	0.5838	0.359201	0.319287	0.280432	0.248082	0.460897	-0.350338	-0.330423	-0.472597	-0.181972	-0.221793	-0.50867
GNPNAT1	0.650896	0.613389	0.505581	0.674125	0.685062	0.663366	0.763854	0.506606	0.68941	0.50018	0.35291	0.439508	0.510725	-0.362803	-0.0372329	-0.606449	-0.762289	-0.562989	-0.73166	Top 300 markers of a good R/SI balance
MRFAP1	0.381664	-0.0143165	0.505139	0.589695	0.485534	0.562494	0.161436	-0.252149	0.29059	0.564453	0.427382	0.617601	0.240106	-0.229339	-0.390707	-0.406035	-0.381296	-0.085224	-0.00231348
IL13RA1	0.0898912	0.222015	0.504826	-0.188777	0.0573227	0.196007	-0.252046	0.348233	0.0336277	0.126086	0.246489	0.411148	-0.0347705	0.0318255	-0.618416	0.430829	0.130792	0.284026	0.395568
SUB1	0.500628	0.554202	0.504463	0.578513	0.519726	0.556278	0.290589	0.548119	0.682064	0.482114	0.441694	0.5308	0.317094	-0.238345	-0.0423185	-0.468585	-0.422303	-0.212333	-0.136816
HAUS3	0.648801	0.699616	0.503861	0.874352	0.728104	0.689449	0.397426	0.507693	0.31857	0.641221	0.539359	0.638064	0.130614	-0.483197	-0.364227	-0.793952	-0.662855	-0.294881	-0.536387	Top 300 markers of a good R/SI balance
NIFK	0.713947	0.768099	0.503663	0.815551	0.802265	0.678558	0.715547	0.56362	0.401765	0.593523	0.475741	0.483521	0.566647	-0.524331	-0.290118	-0.745045	-0.836694	-0.521526	-0.583717	Top 300 markers of a good R/SI balance
IK	0.456262	0.699056	0.502427	0.555939	0.231232	0.434892	0.314024	0.587581	0.349423	0.601829	0.3965	0.562578	0.203264	-0.403358	-0.334996	-0.314452	-0.00853491	0.0703331	-0.308508
PHB	0.564605	0.000705462	0.50242	0.799761	0.704849	0.789724	0.590171	-0.187772	0.379323	0.679603	0.518577	0.647315	0.259317	-0.186799	-0.308444	-0.634936	-0.644872	-0.471542	-0.721204
ARL6IP1	0.396006	0.654926	0.502301	0.389701	0.482919	0.357684	-0.011497	0.592515	0.595321	0.329369	0.450333	0.378133	0.133608	-0.336308	-0.116546	-0.311135	-0.356595	-0.0775578	0.17385
ZNF100	0.337588	0.404944	0.501655	0.436949	0.353471	0.171513	0.157	0.483678	0.41603	0.327932	0.258376	0.0760441	0.199433	-0.0918468	-0.274876	-0.389425	-0.324902	-0.205747	-0.04152
AFG3L2	0.573506	0.222743	0.501316	0.798654	0.720969	0.679564	0.517792	-0.174578	-0.0805256	0.734385	0.392269	0.602197	0.216777	-0.486534	-0.715244	-0.579413	-0.783535	-0.333433	-0.645129
ZBTB2	0.581358	0.707923	0.501139	0.664723	0.701558	0.568188	0.344615	0.416003	0.235512	0.669244	0.562262	0.541467	0.123204	-0.585629	-0.434464	-0.425358	-0.600512	-0.217997	-0.453649
DHODH	0.0619962	-0.00957574	0.499628	-0.268355	-0.402716	-0.0636886	0.616684	-0.384759	0.194661	-0.387676	-0.490322	-0.228493	0.25686	-0.367238	-0.468788	0.0564991	0.194432	-0.244233	-0.769861
LIN54	0.178558	0.528491	0.499183	0.0568849	-0.109909	-0.0450137	0.141711	0.540151	0.50018	-0.206949	-0.190474	-0.153422	0.378224	-0.21001	-0.197	-0.295509	0.00225477	-0.159694	0.190956
SRSF3	0.68	0.803194	0.499038	0.758904	0.47986	0.762781	0.776225	0.719809	0.483508	0.722485	0.412303	0.740573	0.676737	-0.419218	-0.211614	-0.526401	-0.385885	-0.270778	-0.561718	Top 300 markers of a good R/SI balance
PHPT1	0.434017	-0.239906	0.498679	0.607986	0.53624	0.694028	0.507074	-0.191632	0.162369	0.653482	0.411611	0.653247	0.286648	0.148338	-0.496236	-0.348491	-0.475288	-0.279314	-0.54608
MAP7D3	0.303991	0.646383	0.498568	-0.0187287	-0.0197043	0.0184688	0.69896	0.502103	0.286768	-0.160571	-0.133138	-0.159552	0.485189	-0.413738	-0.385661	-0.126988	-0.0883732	-0.29073	-0.648926
PALB2	0.668863	0.704361	0.498278	0.791813	0.757744	0.626867	0.634117	0.616283	0.56823	0.610293	0.395585	0.470807	0.490589	-0.382429	-0.135428	-0.689972	-0.838471	-0.44318	-0.530627	Top 300 markers of a good R/SI balance
SNRPD2	0.52872	0.176058	0.497943	0.784934	0.637543	0.662429	0.413414	-0.317107	0.288095	0.614895	0.453031	0.55136	0.27169	-0.561803	-0.38368	-0.674265	-0.597668	-0.382108	-0.401436
NAA25	0.64753	0.64056	0.497882	0.646774	0.765647	0.552571	0.781745	0.621535	0.368219	0.427178	0.46468	0.307037	0.520471	-0.287354	-0.312474	-0.633532	-0.78895	-0.563529	-0.75135	Top 300 markers of a good R/SI balance
PDCD5	0.287889	0.419046	0.497819	-0.0809448	0.306915	0.0150595	0.56944	0.237722	0.357448	0.0325877	0.240107	0.0661767	0.459628	-0.355092	-0.321956	0.163672	-0.267974	0.0772012	-0.45452
ZC3H15	0.507177	0.681723	0.497784	0.533062	0.249839	0.462301	0.618354	0.688633	0.719925	0.488882	0.269935	0.503921	0.651253	-0.278947	-0.000131241	-0.387988	-0.151342	-0.0759206	-0.318221
MRPS21	0.515713	0.20459	0.497741	0.748594	0.548731	0.621909	0.472711	-0.294011	0.138753	0.508724	0.34967	0.476968	0.200198	-0.579143	-0.515995	-0.719249	-0.550509	-0.423848	-0.586317
SNRPE	0.583867	0.494011	0.49698	0.809991	0.613313	0.707469	0.381438	0.309508	0.440912	0.659188	0.376712	0.63142	0.303851	-0.389664	-0.246785	-0.671603	-0.627957	-0.339928	-0.309104
STK38L	0.306634	0.422855	0.496657	0.13479	0.345275	0.302797	0.137427	0.586086	0.42006	0.338047	0.459321	0.477733	0.431941	-0.0157436	-0.264881	0.112171	-0.131782	0.186722	0.260267
ZNF429	-0.126138	0.116976	0.496638	-0.645469	-0.556255	-0.511256	0.342537	0.139378	0.415743	-0.71379	-0.748169	-0.583451	0.303223	-0.0268705	-0.268688	0.350343	0.20497	0.0420618	-0.24259
DNPEP	0.443183	0.0482342	0.496635	0.653611	0.557369	0.507546	0.395702	-0.0819002	0.417338	0.654278	0.378155	0.381668	0.263978	-0.148991	-0.267269	-0.421953	-0.538565	-0.358059	-0.37971
NSMAF	0.343777	0.614715	0.496052	0.526843	0.16205	0.327354	-0.0643516	0.481885	0.321626	0.428077	0.15239	0.218934	0.141021	-0.389132	-0.351486	-0.437497	-0.118517	-0.274541	0.273748
USP1	0.450907	0.651548	0.495763	0.358611	0.255894	0.476352	0.467276	0.617622	0.807097	0.366839	0.342023	0.509287	0.615535	-0.306705	0.079849	-0.223798	-0.0962277	-0.0941607	-0.0982599
PAK1IP1	0.602953	0.560033	0.49535	0.686945	0.765648	0.543769	0.56597	0.660854	0.678496	0.660477	0.473645	0.428484	0.368816	-0.135006	-0.0337837	-0.470116	-0.780912	-0.352268	-0.55318	Top 300 markers of a good R/SI balance
NUDCD2	0.354384	0.42458	0.494932	0.154421	0.256443	0.0997232	0.696203	0.149153	0.222218	-0.183423	0.027247	-0.193829	0.583175	-0.450529	-0.438294	-0.43115	-0.379394	-0.500767	-0.531233
GTPBP10	0.0709499	0.620825	0.494854	-0.467863	-0.353227	-0.365966	0.497076	0.461761	0.438297	-0.492734	-0.464355	-0.331974	0.506057	-0.417653	-0.246376	0.278117	0.139789	0.167279	-0.275938
PPWD1	0.673195	0.673139	0.494691	0.874291	0.689549	0.651185	0.656312	0.54035	0.40342	0.725568	0.688553	0.702311	0.491471	-0.413584	-0.277128	-0.711138	-0.468339	-0.118948	-0.567973	Top 300 markers of a good R/SI balance
DST	-0.16595	-0.152122	0.494666	-0.390453	-0.278972	-0.398804	-0.270018	-0.0242567	0.0419972	-0.243704	-0.391866	-0.333308	-0.159894	0.190297	-0.597939	0.396366	0.0878679	0.227846	0.28243
BTN2A2	0.0121592	0.32729	0.494503	-0.106223	-0.354294	-0.218774	-0.0695454	0.0380482	0.206975	-0.12405	-0.336969	-0.342158	0.0559402	-0.423414	-0.451274	0.0511988	0.255714	-0.13009	0.184672
IKBIP	0.267621	0.242067	0.493973	0.460276	0.342918	0.481105	-0.414613	0.455068	0.494849	0.604311	0.501437	0.654191	-0.287983	0.109293	-0.195043	-0.156354	-0.0902989	0.128774	0.384731
HDX	0.111532	-0.176305	0.493638	-0.0500796	0.160425	0.0814374	0.160076	0.0474526	0.363008	-0.120547	0.10584	0.0506513	0.130711	0.295322	-0.31165	-0.0367234	-0.157706	-0.0744055	-0.126037
ZNF354B	0.483349	0.615892	0.492727	0.42575	0.402304	0.303532	0.659888	0.435714	0.305965	0.108769	0.0139005	0.00714613	0.372602	-0.436477	-0.361118	-0.586125	-0.621056	-0.568152	-0.711145
MCOLN2	0.0896051	0.542265	0.492219	-0.285395	-0.445297	-0.191562	0.425401	0.257032	0.257129	-0.365452	-0.611733	-0.180521	0.168006	-0.509567	-0.40382	0.106021	0.152602	0.076751	-0.541646
XRCC6	0.540961	0.129502	0.49208	0.807991	0.450614	0.718279	0.647299	-0.180914	0.263659	0.810791	0.408212	0.755532	0.317288	-0.361453	-0.397843	-0.519679	-0.343498	-0.161849	-0.753134
CEP78	0.488089	0.705184	0.491874	0.526522	0.544163	0.204953	0.455838	0.365469	0.447795	0.302595	0.326668	0.061325	0.149865	-0.631775	-0.234118	-0.560028	-0.563946	-0.293168	-0.615161
TMEM50B	0.64495	0.70457	0.491818	0.797873	0.553972	0.618856	0.702613	0.468862	0.625596	0.673086	0.446333	0.646004	0.526909	-0.528601	-0.0762075	-0.638256	-0.472072	-0.14737	-0.607157	Top 300 markers of a good R/SI balance
OCIAD1	0.469718	0.666768	0.491684	0.641973	0.194025	0.335455	0.488402	0.385297	0.190181	0.526378	0.206343	0.464129	0.450498	-0.558037	-0.462563	-0.52844	-0.120482	0.10258	-0.324974
COMMD6	0.446487	0.0150181	0.49138	0.764517	0.519598	0.600659	0.287751	-0.424939	0.374281	0.575549	0.362812	0.553588	0.357954	-0.441643	-0.298744	-0.679626	-0.492846	-0.260593	-0.084822
NAA16	0.457647	0.594489	0.489987	0.478283	0.264034	0.355081	0.564006	0.415194	0.172532	0.371386	0.27659	0.294416	0.476845	-0.426632	-0.476051	-0.414072	-0.167729	-0.206629	-0.425286
ATP6V1G1	0.542101	0.69707	0.489838	0.563172	0.541561	0.599722	0.361244	0.611153	0.678901	0.428546	0.52493	0.601596	0.399625	-0.377234	-0.026346	-0.496152	-0.382039	-0.181937	-0.163823
MTERF1	0.534678	0.613098	0.489733	0.63308	0.520008	0.239799	0.712352	0.498223	0.303711	0.365473	0.408328	0.20229	0.627919	-0.370688	-0.359275	-0.67176	-0.452672	-0.134004	-0.507579
DHRS9	0.0220964	-0.435543	0.48914	-0.00500301	-0.0776557	0.104293	0.0573475	0.077292	0.488682	0.313022	0.239934	0.322967	0.285936	0.690045	-0.19431	0.315106	0.337468	0.317965	0.230412
NR3C1	0.267215	0.56962	0.489127	0.152244	-0.00215626	0.347252	0.0472061	0.588562	0.634956	0.314676	0.338708	0.483002	0.0964368	-0.220046	-0.0644432	0.0608527	0.307161	0.11027	0.0295488
SNRPD3	0.519082	0.597461	0.488385	0.72732	0.596481	0.720521	-0.015677	0.313266	0.166085	0.716484	0.498995	0.620087	-0.0372403	-0.531677	-0.479718	-0.480891	-0.491783	-0.382996	-0.0158219
COG3	0.478685	0.670069	0.487971	0.52832	0.131518	0.572807	0.481426	0.568315	0.369305	0.449847	0.276165	0.485937	0.555009	-0.381586	-0.298783	-0.418551	0.0405691	-0.315728	-0.192472
COX7B	0.339342	0.169043	0.487777	0.431333	0.323875	0.422762	0.201266	0.443715	0.724162	0.394783	0.326131	0.422374	0.307058	0.200931	0.0164807	-0.31473	-0.217532	-0.130988	0.00600415
USPL1	0.459341	0.744086	0.487393	0.476785	0.197915	0.349729	0.500139	0.576776	0.0308595	0.287598	0.231447	0.188356	0.40764	-0.477484	-0.598486	-0.493802	-0.104093	-0.366225	-0.394653
EID1	0.52063	0.758346	0.487307	0.575774	0.605103	0.467591	0.229659	0.552453	0.140932	0.521446	0.422478	0.547275	0.352825	-0.521642	-0.500662	-0.425557	-0.573984	-0.0166077	0.00967378
ICE2	0.725742	0.708703	0.486917	0.873328	0.858671	0.782503	0.644333	0.565558	0.549143	0.670932	0.559966	0.625654	0.32599	-0.43874	-0.137784	-0.763148	-0.849982	-0.492437	-0.737978	Top 300 markers of a good R/SI balance
ZNF706	0.582857	0.333678	0.486507	0.625658	0.754469	0.617989	0.678843	0.207353	0.202886	0.63008	0.506855	0.641062	0.549741	-0.264883	-0.444637	-0.400197	-0.733524	-0.153627	-0.539762
NCAPD3	0.473759	0.243192	0.48646	0.580212	0.508172	0.358212	0.666305	-0.0485188	0.0762172	0.374311	0.296372	0.170008	0.48045	-0.390602	-0.557023	-0.577065	-0.534439	-0.411803	-0.597946
DCUN1D4	0.615962	0.639074	0.486399	0.68638	0.59683	0.572006	0.71508	0.426542	0.0137569	0.439963	0.399629	0.389812	0.573409	-0.47821	-0.612392	-0.685443	-0.581449	-0.468106	-0.575116	Top 300 markers of a good R/SI balance
SLC30A7	0.388406	0.605689	0.486284	0.585776	0.521059	0.64245	-0.510822	0.661513	0.492976	0.490909	0.578424	0.559829	-0.530885	-0.198672	-0.186832	-0.471779	-0.301778	-0.330399	0.271082
NAA15	0.472348	0.719093	0.486122	0.407749	0.193617	0.283289	0.744216	0.697807	0.478513	0.311204	0.288234	0.136434	0.536565	-0.322514	-0.199462	-0.358316	-0.0463962	-0.322492	-0.667937
FTCDNL1	0.175997	-0.134519	0.485829	0.364632	0.201719	0.307234	-0.168914	-0.238469	0.323816	0.217147	0.0840342	0.200094	-0.178326	-0.0464699	-0.336414	-0.380392	-0.242289	-0.266286	0.0864376
RBM39	0.562573	0.627931	0.485801	0.733148	0.574696	0.530597	0.423264	0.57635	0.401591	0.617684	0.505669	0.593083	0.425509	-0.314274	-0.267336	-0.587262	-0.451493	-0.0635725	-0.241188
RPL30	0.497788	0.229634	0.485683	0.712174	0.668842	0.475193	0.415203	-0.407185	0.0988284	0.519288	0.335712	0.417063	0.223929	-0.726411	-0.535953	-0.649625	-0.75217	-0.23961	-0.459571
KRBA2	0.0955024	-0.20483	0.485574	0.238301	0.0661804	0.0443148	-0.056526	-0.190065	0.299383	0.00468192	0.00422115	-0.0633026	-0.173728	0.100476	-0.357776	-0.383178	-0.100431	-0.185975	-0.102516
PPP2R5E	0.649872	0.737611	0.485511	0.660114	0.660926	0.714268	0.640803	0.680373	0.649973	0.628207	0.756155	0.724365	0.530122	-0.365851	-0.0464686	-0.4581	-0.362637	-0.204094	-0.496622	Top 300 markers of a good R/SI balance
RBFA	0.23433	-0.103074	0.48448	0.0207904	0.197934	0.257862	0.547985	-0.470401	-0.00441657	0.00929792	-0.0774892	0.0923873	0.152611	-0.320269	-0.626061	-0.0247126	-0.381188	-0.344464	-0.771264
ZNF770	0.492224	0.576697	0.484326	0.698657	0.496776	0.5164	0.180486	0.503367	0.245174	0.74624	0.624055	0.620818	0.184476	-0.314318	-0.404296	-0.405071	-0.222617	0.00794497	-0.0993515
CD1E	-0.264378	-0.259915	0.48402	-0.602813	-0.56423	-0.721763	0.0784301	-0.449203	0.0455463	-0.678459	-0.797698	-0.724327	0.102747	-0.0783471	-0.581118	0.31558	0.173109	0.218466	-0.0171472
EPB41L2	0.286495	0.57745	0.483471	0.317616	0.121675	0.00402804	0.214731	0.433145	0.403951	0.0571039	0.021135	-0.108072	0.187608	-0.384865	-0.262248	-0.460833	-0.172651	-0.180729	-0.154931
PDHX	0.753235	0.672242	0.48344	0.888783	0.877546	0.77468	0.822722	0.757721	0.717183	0.787475	0.678925	0.741851	0.745258	-0.197225	0.0158536	-0.67401	-0.77302	-0.291452	-0.563116	Top 300 markers of a good R/SI balance
CHCHD3	0.535079	0.320673	0.483304	0.681932	0.624011	0.484917	0.615638	0.120822	0.0655539	0.648487	0.457172	0.488725	0.516437	-0.332186	-0.562436	-0.473716	-0.572644	-0.143437	-0.468898
TARBP1	0.571561	0.688052	0.483248	0.508596	0.708767	0.386615	0.654085	0.221662	-0.167231	0.259629	0.374457	0.150373	0.38401	-0.749941	-0.769013	-0.572994	-0.780293	-0.497476	-0.687968
MRPL3	0.688275	0.521312	0.482179	0.842143	0.78254	0.778667	0.722807	0.273568	0.467733	0.69697	0.483602	0.665978	0.676338	-0.463687	-0.203969	-0.686871	-0.798582	-0.420547	-0.469849	Top 300 markers of a good R/SI balance
GOLM1	-0.0565737	0.478097	0.482179	-0.644822	-0.549733	-0.529412	0.424249	0.426798	0.369134	-0.767738	-0.792745	-0.72798	0.450849	-0.251184	-0.291497	0.296386	0.154722	-0.154677	-0.213687
RAD1	0.495161	0.423821	0.482119	0.564593	0.473032	0.320715	0.706683	0.164797	0.112668	0.273149	0.157936	0.227913	0.586188	-0.43398	-0.51909	-0.650854	-0.603257	-0.247487	-0.545876
ZNF780B	0.168911	0.392918	0.482079	0.00265189	-0.273273	-0.130992	0.54008	0.244478	0.289963	-0.198996	-0.172898	-0.163618	0.465491	-0.311599	-0.36165	-0.19946	0.275271	-0.0118434	-0.397017
COX14	0.458772	-0.16391	0.481883	0.752608	0.507013	0.672671	0.502368	-0.333735	0.398946	0.567114	0.322715	0.507004	0.264527	-0.0993333	-0.264653	-0.668519	-0.508989	-0.472687	-0.56344
ZRANB2	0.584447	0.675126	0.481872	0.607217	0.442102	0.62125	0.679116	0.566467	0.345182	0.441691	0.458398	0.555604	0.660301	-0.390539	-0.312366	-0.554933	-0.285087	-0.296682	-0.412816
KRR1	0.67372	0.722196	0.481365	0.786543	0.695962	0.700982	0.655269	0.590227	0.632621	0.621903	0.660164	0.625386	0.621813	-0.433338	-0.0565492	-0.670011	-0.503897	-0.337202	-0.415955	Top 300 markers of a good R/SI balance
SSB	0.633404	0.764443	0.480361	0.784416	0.518228	0.583777	0.669199	0.76461	0.789565	0.654617	0.361862	0.554145	0.621884	-0.320296	0.0840635	-0.634468	-0.491541	-0.227465	-0.439949	Top 300 markers of a good R/SI balance
RAD50	0.717171	0.741973	0.480075	0.860671	0.712804	0.692903	0.814601	0.687024	0.621547	0.570825	0.503236	0.609104	0.729382	-0.365416	-0.0647221	-0.840723	-0.671158	-0.347844	-0.567376	Top 300 markers of a good R/SI balance
FAM208B	0.447032	0.633185	0.479863	0.410245	0.202216	0.353834	0.602851	0.514129	0.509816	0.224072	0.102751	0.209532	0.601823	-0.383244	-0.163637	-0.447824	-0.226287	-0.340158	-0.348392
SPDL1	0.559015	0.517057	0.479584	0.728464	0.697922	0.577255	0.353809	0.519849	0.401804	0.531652	0.437611	0.477612	0.286156	-0.213992	-0.259163	-0.664008	-0.706576	-0.33755	-0.281742
PSMG4	0.532482	-0.0527565	0.479324	0.905654	0.821221	0.775108	0.266343	-0.289864	0.208932	0.718655	0.587641	0.610019	0.196553	-0.212508	-0.430045	-0.768951	-0.766189	-0.50335	-0.233828
NUCKS1	0.58438	0.794376	0.47932	0.678654	0.506617	0.638696	0.408616	0.452378	0.112343	0.461493	0.318418	0.446628	0.165605	-0.671424	-0.515784	-0.651758	-0.512218	-0.504482	-0.515401
HNRNPAB	0.440532	-0.0803403	0.479308	0.601101	0.525138	0.588891	0.529093	-0.0199856	0.320453	0.722247	0.373626	0.590602	0.367391	0.0934018	-0.331026	-0.269854	-0.491871	-0.178856	-0.491084
IMPACT	0.642077	0.628288	0.478563	0.798688	0.741097	0.619884	0.585944	0.624591	0.442926	0.690572	0.618789	0.582584	0.496961	-0.267043	-0.221346	-0.622433	-0.61208	-0.250876	-0.440021	Top 300 markers of a good R/SI balance
CLK1	0.461222	0.62331	0.478507	0.610289	0.54373	0.433102	0.0783931	0.470906	0.0864286	0.606784	0.507464	0.521489	0.215991	-0.412105	-0.537745	-0.398033	-0.40112	0.0079615	0.113427
HLA-DQA1	0.242534	0.272733	0.478346	0.172224	0.357191	0.0344032	0.140306	-0.0382731	0.375197	0.0760758	0.173998	-0.075363	0.0527678	-0.42208	-0.281192	-0.205644	-0.406434	-0.186359	-0.181694
TYW3	0.663046	0.718868	0.477788	0.868415	0.762657	0.72839	0.422158	0.641199	0.469391	0.680873	0.522436	0.539603	0.112034	-0.378211	-0.196859	-0.745406	-0.732444	-0.526888	-0.600547	Top 300 markers of a good R/SI balance
TRIAP1	0.627717	0.391688	0.477704	0.81499	0.689529	0.659574	0.732819	0.176066	0.446312	0.58651	0.378949	0.456098	0.715673	-0.377562	-0.217237	-0.751009	-0.745971	-0.529185	-0.441823	Top 300 markers of a good R/SI balance
SLU7	0.508464	0.649208	0.477257	0.619597	0.57348	0.541037	0.190205	0.685168	0.537626	0.726086	0.707573	0.692918	0.386884	-0.236571	-0.135603	-0.296186	-0.268504	0.0763404	0.117118
PRKRA	0.685918	0.657594	0.476924	0.812957	0.725911	0.735918	0.706202	0.227455	-0.0112109	0.642302	0.449745	0.618474	0.472707	-0.7013	-0.62239	-0.692989	-0.73977	-0.414979	-0.675827	Top 300 markers of a good R/SI balance
LRRCC1	0.313586	0.4659	0.476842	0.0362568	0.424032	-0.0756693	0.554155	0.572322	0.663879	-0.0894413	0.27215	-0.0822403	0.576108	-0.0900019	-0.0229927	-0.146708	-0.423664	0.0128131	-0.293861
LARP7	0.559996	0.599939	0.476373	0.699446	0.582319	0.527629	0.474268	0.635641	0.686022	0.669842	0.526318	0.624299	0.590573	-0.216171	-0.0027336	-0.481273	-0.444977	-0.0079233	-0.139114
CNOT6L	0.160193	0.666359	0.476266	0.0596833	0.0804643	0.0802664	-0.401883	0.488461	0.283386	0.135635	0.139113	0.173798	-0.590319	-0.455377	-0.360024	0.0358922	-0.00194884	0.125004	0.0142955
SKA2	0.638359	0.656383	0.476238	0.741458	0.632485	0.671408	0.65218	0.698836	0.581486	0.616915	0.497036	0.552653	0.532218	-0.233154	-0.0953596	-0.60154	-0.550237	-0.397183	-0.513871	Top 300 markers of a good R/SI balance
TCEAL4	0.491051	0.373435	0.476138	0.714948	0.463271	0.525105	0.393409	0.0291109	-0.00313761	0.539594	0.237835	0.428257	0.129734	-0.497264	-0.614214	-0.634227	-0.516231	-0.316992	-0.530457
ZNF562	0.424619	0.625733	0.476117	0.503902	0.259439	0.500599	0.181925	0.47882	0.161677	0.324629	0.216101	0.355607	-0.0413742	-0.407687	-0.467877	-0.501614	-0.21474	-0.38652	-0.362124
C8orf59	0.526723	0.240767	0.476062	0.761021	0.595125	0.694628	0.392735	0.0519066	0.577954	0.570075	0.402872	0.527318	0.38232	-0.287813	-0.0982675	-0.679306	-0.575854	-0.482087	-0.238196
PTCD3	0.65787	0.755943	0.475894	0.826363	0.810289	0.712346	0.366383	0.562678	0.459631	0.516924	0.462602	0.477509	0.0255467	-0.508138	-0.20309	-0.837755	-0.861113	-0.59567	-0.603819	Top 300 markers of a good R/SI balance
OTUD4	0.231109	0.705782	0.475659	-0.00640648	-0.238098	0.113777	0.33594	0.643358	0.414839	-0.13548	-0.237603	-0.0775185	0.322598	-0.357639	-0.242552	-0.122434	0.161851	-0.341374	-0.208858
KRIT1	0.138464	0.62645	0.475486	-0.425325	-0.114091	-0.285383	0.553649	0.555206	0.424084	-0.532018	-0.0646525	-0.306089	0.492652	-0.333111	-0.234123	0.170375	0.12168	0.0548507	-0.389167
MCCC1	0.690253	0.541304	0.475236	0.872171	0.746581	0.742047	0.764177	0.200444	0.117354	0.681947	0.549653	0.561203	0.505022	-0.564208	-0.506092	-0.750466	-0.682719	-0.518379	-0.738791	Top 300 markers of a good R/SI balance
TPMT	0.338247	0.467822	0.47482	0.306026	0.256478	-0.06277	0.587108	0.653868	0.676561	0.223592	0.292661	-0.0808942	0.527085	-0.0120189	-0.00913807	-0.278707	-0.141416	-0.00966269	-0.407316
PAIP1	0.747492	0.713723	0.474548	0.852448	0.86551	0.760328	0.818397	0.776304	0.648413	0.599791	0.626266	0.605373	0.652699	-0.237273	-0.033775	-0.798937	-0.801291	-0.482567	-0.662312	Top 300 markers of a good R/SI balance
SAP18	0.448266	0.340997	0.474482	0.6768	0.304118	0.601671	0.291526	0.234691	0.685723	0.662799	0.482063	0.680495	0.256239	-0.24814	-0.000570441	-0.451331	-0.0465748	-0.0593317	-0.20857
FGL2	0.36292	0.595616	0.474458	0.219781	0.244261	0.280702	0.362699	0.742593	0.632661	0.236608	0.265204	0.423495	0.520155	-0.104251	-0.0476444	-0.125603	-0.146803	0.142069	-0.0274307
FOXRED2	-0.0392421	-0.24127	0.474261	-0.327926	-0.212435	-0.173999	0.245915	-0.279852	0.245831	-0.476233	-0.206056	-0.272655	0.136603	0.0629643	-0.390789	0.0665896	0.14973	-0.104305	-0.267613
TSNAX	0.472014	0.553148	0.474131	0.612283	0.480399	0.489647	0.222476	0.628119	0.457887	0.748059	0.543747	0.643073	0.464269	-0.157699	-0.202374	-0.262736	-0.26885	0.0946622	0.150525
B3GALNT2	0.0706963	0.433441	0.473212	-0.0678329	-0.526807	-0.302541	0.414706	0.442042	0.289669	-0.126821	-0.607328	-0.254941	0.227258	-0.173191	-0.350526	-0.0139873	0.284909	0.169508	-0.454874
UBE2G2	0.317694	0.476177	0.473036	0.549787	0.731801	0.282321	-0.606955	-0.0635507	-0.119482	0.425952	0.403139	0.158248	-0.701243	-0.733691	-0.71351	-0.476917	-0.790842	-0.285716	0.240907
ZNF506	0.269782	0.604858	0.473009	0.0853385	0.104334	0.00293886	0.348213	0.352483	0.130552	-0.0923207	0.045268	-0.129242	-0.0254724	-0.503293	-0.491516	-0.229399	-0.1237	-0.212545	-0.631211
GCC2	0.50856	0.628711	0.472887	0.659351	0.488991	0.460342	0.341078	0.500449	0.465556	0.525302	0.24824	0.448817	0.331067	-0.390479	-0.19397	-0.557773	-0.547401	-0.160409	-0.207978
SBDS	0.634126	0.648682	0.472697	0.779558	0.613721	0.571582	0.718515	0.27862	0.198932	0.583184	0.475495	0.549368	0.39737	-0.638117	-0.430413	-0.696615	-0.540007	-0.211826	-0.783933	Top 300 markers of a good R/SI balance
LRRC58	0.698052	0.602231	0.472309	0.88126	0.804967	0.791107	0.636437	0.592713	0.44313	0.808956	0.685766	0.766856	0.671907	-0.261878	-0.213134	-0.640703	-0.652591	-0.282783	-0.325673	Top 300 markers of a good R/SI balance
AK2	0.489384	-0.0814099	0.471655	0.765938	0.575598	0.637717	0.566808	-0.138791	0.314976	0.721997	0.516778	0.570414	0.423634	-0.0226521	-0.326061	-0.538325	-0.442949	-0.304413	-0.491453
MFSD2A	-0.0819992	-0.130078	0.47138	-0.440643	-0.61093	-0.365394	0.58367	-0.101776	0.208921	-0.372464	-0.666853	-0.354546	0.395423	0.082536	-0.419854	0.351768	0.363996	0.130045	-0.553109
GPR155	0.385303	0.556547	0.471071	0.485495	0.414749	0.428138	-0.0441848	0.410366	0.313414	0.486575	0.411728	0.44729	0.0730745	-0.377959	-0.326697	-0.312848	-0.283868	-0.101361	0.160586
KIAA1551	0.303396	0.542965	0.470582	0.276138	0.240408	0.257767	0.0325162	0.476846	0.549099	0.293959	0.202139	0.375877	0.220533	-0.293043	-0.116847	-0.161068	-0.197293	0.10962	0.197956
ESF1	0.592845	0.578852	0.470458	0.751009	0.603037	0.410659	0.743054	0.462389	0.647208	0.478737	0.367571	0.252384	0.538097	-0.357903	-0.0295932	-0.752585	-0.619973	-0.380054	-0.664163	Top 300 markers of a good R/SI balance
TTC3	0.531601	0.695417	0.470446	0.697053	0.251001	0.508254	0.567437	0.485803	-0.0373776	0.474173	0.138561	0.386312	0.137349	-0.498943	-0.637299	-0.669262	-0.270994	-0.351975	-0.822474
ZNF124	0.402631	0.477855	0.470337	0.380989	0.500529	0.467441	0.118637	0.382035	0.12923	0.439611	0.392289	0.357512	-0.0600006	-0.295137	-0.489258	-0.188849	-0.436382	-0.320156	-0.274203
ESCO1	0.647066	0.624222	0.470216	0.84337	0.707159	0.732256	0.505172	0.521952	0.6246	0.678511	0.621196	0.688278	0.64799	-0.362878	-0.0493523	-0.706969	-0.556478	-0.296221	-0.126357	Top 300 markers of a good R/SI balance
SENP5	0.448503	0.610788	0.469866	0.331125	0.552026	0.205065	0.522148	0.495083	0.029219	0.253076	0.380894	0.216999	0.297622	-0.370539	-0.577436	-0.290634	-0.527695	-0.0441278	-0.559487
LAS1L	0.435696	0.12522	0.469658	0.653499	0.405384	0.428474	0.531944	-0.367646	-0.0990069	0.482465	0.169903	0.258208	0.127839	-0.540195	-0.690997	-0.590259	-0.485997	-0.404747	-0.772088
DIS3	0.508162	0.680001	0.469332	0.643774	0.647161	0.300835	0.307869	0.654661	0.594522	0.443349	0.542231	0.108291	0.145803	-0.310137	-0.0749188	-0.612792	-0.532815	-0.401057	-0.36409
SOD1	0.269597	0.197473	0.469325	0.33934	0.0530682	0.129327	0.429046	-0.214229	0.415522	0.140257	-0.235585	-0.0313815	0.22533	-0.490171	-0.233811	-0.414639	-0.294849	-0.297195	-0.481883
DTYMK	0.0226767	-0.240923	0.469141	-0.432605	0.0125162	-0.250447	0.578377	-0.242043	0.326672	-0.369	-0.143522	-0.284546	0.329354	0.0998884	-0.312449	0.342084	-0.148425	0.0226329	-0.620104
TTPAL	0.221586	0.0753354	0.468772	0.351415	0.0944824	0.266983	0.0725285	-0.00743935	0.394355	0.318926	0.094007	0.339402	0.0949471	-0.113489	-0.251892	-0.259075	-0.0644759	0.0336221	-0.0159356
TERF1	0.606009	0.6276	0.46866	0.704165	0.585925	0.6412	0.608502	0.594874	0.602065	0.641312	0.736436	0.598864	0.377577	-0.295479	-0.0673584	-0.516931	-0.262215	-0.265512	-0.616596	Top 300 markers of a good R/SI balance
B2M	0.272545	0.556462	0.468337	-0.111719	0.0665704	0.233261	0.422361	0.431102	0.566266	-0.0425431	0.189624	0.380642	0.620889	-0.35732	-0.0987243	0.140072	0.065231	0.164045	-0.014459
NMT2	0.548955	0.570277	0.468117	0.73773	0.624987	0.440819	0.451801	0.0263351	-0.0201141	0.42514	0.364187	0.224712	0.0363158	-0.777308	-0.618983	-0.783537	-0.657573	-0.481951	-0.739045
KRBOX4	0.51387	0.487906	0.467997	0.637357	0.6679	0.0801147	0.741944	0.0969154	0.354202	0.337689	0.481067	-0.0108354	0.610103	-0.591429	-0.28654	-0.705968	-0.620328	-0.170328	-0.579259
KDM2B	0.472201	0.176038	0.467392	0.905017	0.731636	0.744896	-0.191773	-0.46433	-0.103998	0.723343	0.372817	0.512845	-0.341757	-0.707455	-0.692518	-0.763318	-0.817777	-0.601247	-0.0624019
KDSR	0.566001	0.506205	0.467134	0.732208	0.697225	0.477869	0.515365	0.0958526	-0.04741	0.510183	0.425395	0.29172	0.365459	-0.618259	-0.641953	-0.691153	-0.716436	-0.44541	-0.469583
CHEK2	0.372435	0.0394993	0.466873	0.324013	0.565444	0.258649	0.580133	-0.0686635	0.196921	0.0375139	0.321322	0.0544772	0.502724	-0.123588	-0.424719	-0.490454	-0.602251	-0.406666	-0.423335
KIAA2026	0.354233	0.643697	0.466765	0.377919	0.225091	0.461328	-0.0494016	0.521661	0.46015	0.370963	0.418072	0.463085	-0.0859449	-0.390601	-0.190907	-0.251174	0.0204834	-0.139448	-0.0136625
ERAP1	0.0237036	0.606638	0.466696	-0.460196	-0.535429	-0.179926	0.244439	0.518885	0.476764	-0.417057	-0.409439	-0.160753	0.192158	-0.341142	-0.17607	0.339855	0.47596	0.0861822	-0.201034
TMEM154	0.158575	0.248399	0.466577	-0.0505684	0.0818084	0.231012	-0.0257793	0.432995	0.0426288	0.232527	0.34044	0.394649	0.217195	0.0785302	-0.561308	0.310314	0.176492	0.190767	0.294867
HSPA8	0.50807	0.184384	0.466261	0.706981	0.600871	0.52332	0.566606	-0.141341	0.694265	0.562438	0.356345	0.490772	0.326374	-0.399608	0.0175701	-0.59886	-0.62663	-0.213491	-0.603193
KMT2E	0.29235	0.636856	0.466213	0.476489	-0.0467809	0.340823	-0.119501	0.512567	0.211687	0.382498	0.200949	0.434033	-0.23563	-0.389962	-0.410764	-0.400257	0.253885	0.0441415	-0.0650092
ZNF639	0.204017	0.727107	0.466042	-0.202427	0.0225399	-0.280097	0.490935	0.466359	0.170666	-0.35506	-0.271481	-0.327466	0.360328	-0.562826	-0.446958	-0.0187957	-0.278968	0.0105298	-0.433271
SMU1	0.404443	0.50597	0.465767	0.137065	0.573785	0.283386	0.460682	0.578877	0.430255	0.359166	0.639496	0.395312	0.463498	-0.139963	-0.216164	0.12918	-0.330037	0.09182	-0.262081
VSTM1	0.092081	-0.300124	0.465732	0.0635728	-0.00384955	0.194722	0.132433	-0.00871826	0.2597	0.251431	0.375854	0.403118	0.0922685	0.414168	-0.367523	0.143119	0.343141	0.273622	-0.122563
ISY1	0.192387	-0.132117	0.464972	0.407192	-0.0100568	0.507448	-0.0831133	-0.237031	0.255619	0.640486	0.348149	0.715834	0.215911	-0.0484306	-0.37017	-0.0344991	0.328069	0.17717	0.392484
TGS1	0.694377	0.756272	0.464835	0.768513	0.745633	0.623469	0.807541	0.654393	0.713373	0.62153	0.577265	0.500362	0.605998	-0.417847	0.0363636	-0.641038	-0.656463	-0.38937	-0.69737	Top 300 markers of a good R/SI balance
COA7	0.278576	0.201787	0.464676	0.129327	0.228769	0.0656298	0.58127	0.139115	0.202529	0.122278	0.203776	-0.0270124	0.534215	-0.146605	-0.416919	-0.0905322	-0.177498	-0.16857	-0.389008
SHISA9	-0.144381	0.532321	0.464114	-0.589341	-0.492228	-0.466578	-0.314572	0.531131	0.299465	-0.7808	-0.605695	-0.578016	-0.225417	-0.224332	-0.330145	0.193297	0.231921	-0.0345474	0.283925
ZNF430	0.424043	0.653574	0.464113	0.485857	0.399863	0.272252	0.268596	0.534201	0.272317	0.351104	0.305965	0.419701	0.254083	-0.392106	-0.354245	-0.446287	-0.355278	0.15213	-0.171423
C11orf58	0.110912	0.707997	0.463542	-0.177176	-0.0537432	-0.119879	-0.155267	0.672248	0.515788	-0.224201	-0.0674018	-0.125917	-0.0508941	-0.332173	-0.137377	0.0684419	0.024183	0.0273011	0.209712
CHTF18	0.0347303	-0.115552	0.463213	-0.166915	-0.245158	-0.105768	0.378562	-0.425791	0.0150405	-0.0630326	-0.452655	-0.089539	0.0483232	-0.258548	-0.581479	0.209795	-0.0198981	0.0586007	-0.59862
ADO	0.651717	0.378525	0.462992	0.879814	0.762858	0.735998	0.690113	0.218418	0.288754	0.71316	0.513232	0.590234	0.69979	-0.317111	-0.338214	-0.732292	-0.741014	-0.460348	-0.386314	Top 300 markers of a good R/SI balance
RRN3	0.65023	0.772225	0.462982	0.679707	0.641746	0.608001	0.736718	0.453112	0.097902	0.41265	0.311244	0.410275	0.607668	-0.639494	-0.507623	-0.701369	-0.731445	-0.504075	-0.573033	Top 300 markers of a good R/SI balance
PLD4	-0.024053	0.105138	0.462744	-0.295448	-0.597124	-0.135085	0.315458	-0.398013	-0.072059	-0.262148	-0.575531	-0.171234	0.0024337	-0.541954	-0.658196	0.223684	0.424156	-0.0162229	-0.542436
IPO5	0.395557	0.719275	0.462281	0.33992	0.525095	0.0871998	0.239569	0.379832	-0.137916	0.106799	0.218084	0.0585178	0.13087	-0.637414	-0.716064	-0.448393	-0.631299	-0.0728134	-0.26325
ZNF721	0.408922	0.629985	0.462227	0.371136	0.111002	0.39373	0.485451	0.440726	0.394012	0.318427	0.295033	0.317898	0.520832	-0.451371	-0.243792	-0.291655	0.0897971	-0.242833	-0.238817
PMAIP1	0.429404	0.573707	0.46213	0.320275	0.373026	0.551466	0.295818	0.38244	0.0519979	0.320645	0.295509	0.452711	0.288228	-0.429766	-0.547279	-0.206718	-0.322393	-0.328176	-0.179122
C9orf78	-0.201241	-0.0430054	0.461703	-0.39985	-0.265551	-0.381425	-0.579317	-0.297493	0.100547	-0.621285	-0.543147	-0.420991	-0.501668	-0.233793	-0.503634	0.0413811	-0.06894	0.0542692	0.423142
MPEG1	0.313959	0.353789	0.461669	0.306997	0.293986	0.0690992	0.398215	0.357649	0.0392436	0.265853	0.142212	0.131049	0.251067	-0.144491	-0.558011	-0.238844	-0.335409	0.0778811	-0.398933
THUMPD3	0.622025	0.760012	0.461469	0.787704	0.498586	0.489908	0.734473	0.755187	0.384165	0.517847	0.246547	0.276999	0.53829	-0.323378	-0.25156	-0.773943	-0.564029	-0.491967	-0.649108	Top 300 markers of a good R/SI balance
RWDD1	0.516041	0.601226	0.461332	0.596605	0.561102	0.45672	0.419263	0.212299	0.349134	0.364178	0.365596	0.438041	0.377369	-0.636891	-0.282481	-0.613679	-0.555707	-0.170746	-0.289753
SNRPB2	0.516251	0.73676	0.461243	0.545306	0.389943	0.339746	0.624508	0.776032	0.708232	0.241721	0.496329	0.24071	0.597999	-0.269995	0.0364127	-0.65029	-0.168932	-0.263337	-0.390232
DHX36	0.366923	0.64094	0.461029	0.102368	0.0435526	0.265982	0.687665	0.659045	0.58222	-0.00587855	0.164869	0.186853	0.70542	-0.250773	-0.0751772	-0.17234	0.0792764	-0.208717	-0.375594
SNRPG	0.503861	0.108506	0.460586	0.754451	0.609177	0.702957	0.387489	0.231645	0.807982	0.698702	0.515873	0.654137	0.377742	0.076363	0.125806	-0.542477	-0.496638	-0.294939	-0.234404
CRLF3	0.392318	0.490659	0.460465	0.545743	0.546858	0.487093	-0.17691	0.408153	0.577316	0.631692	0.553638	0.673067	-0.140978	-0.287329	-0.0788058	-0.268577	-0.364635	0.147563	0.1433
MRFAP1L1	0.617139	0.550649	0.460118	0.802052	0.638713	0.640007	0.611295	0.0678634	0.536315	0.655674	0.517246	0.670623	0.494089	-0.708564	-0.114758	-0.66213	-0.541919	-0.148339	-0.487147	Top 300 markers of a good R/SI balance
U2AF1	0.316077	0.0149484	0.460023	0.46247	0.0726974	0.622168	0.264157	-0.00599733	0.458352	0.732103	0.382729	0.710202	0.220574	-0.0269928	-0.183845	-0.0346049	0.228766	-0.0509055	-0.202367
PSMA2	0.563925	0.451572	0.459594	0.786963	0.571812	0.647789	0.465819	0.717331	0.807722	0.743247	0.603488	0.677061	0.487152	0.0736714	0.126849	-0.5517	-0.359222	-0.15289	-0.2437
COX6C	0.535545	0.240379	0.459476	0.738555	0.576678	0.696158	0.502021	0.0455785	0.574478	0.590348	0.441729	0.591447	0.40529	-0.293528	-0.0800552	-0.622868	-0.511957	-0.382331	-0.400615
JAK2	0.218104	0.500203	0.459218	-0.00153891	0.017982	0.246	0.0867592	0.724264	0.670952	0.217507	0.395647	0.464828	0.445469	0.0120247	0.00591831	0.215802	0.326513	0.274512	0.363433
TCEAL1	0.501708	0.107723	0.458992	0.811958	0.713854	0.529579	0.388138	-0.272281	0.14117	0.606444	0.409545	0.411279	0.193545	-0.421181	-0.464091	-0.726528	-0.756837	-0.35272	-0.447808
CHD1	0.342326	0.614312	0.458823	0.188681	0.34464	0.425629	0.0218701	0.635701	0.38879	0.193933	0.571214	0.456512	0.197234	-0.23636	-0.244056	-0.116846	-0.0304327	-0.081803	0.189506
KARS	0.508792	0.263526	0.458498	0.64798	0.547715	0.613502	0.521533	0.108174	0.694623	0.68777	0.498785	0.651974	0.436861	-0.264196	0.0278557	-0.379946	-0.415178	-0.127588	-0.397956
SECISBP2	0.546024	0.662836	0.458486	0.717022	0.596477	0.586928	0.254395	0.568553	0.312518	0.558877	0.612837	0.601669	0.144556	-0.371162	-0.311331	-0.618691	-0.389679	-0.157389	-0.273102
SMN1	0.513763	0.339225	0.458412	0.643768	0.673992	0.485637	0.481542	0.24689	0.415539	0.573646	0.500854	0.513109	0.288536	-0.233573	-0.219783	-0.485007	-0.612176	-0.10577	-0.499775
HNRNPK	0.463027	0.579797	0.458252	0.65096	0.403807	0.420662	0.264683	0.55671	0.373047	0.567343	0.347751	0.494791	0.355072	-0.265901	-0.257298	-0.502891	-0.324013	-0.0110297	-0.0482717
TIMM21	0.677633	0.56858	0.457978	0.860671	0.795679	0.713366	0.669525	0.465794	0.602196	0.653515	0.483207	0.503184	0.403362	-0.340064	-0.0535255	-0.759634	-0.819626	-0.556508	-0.692353	Top 300 markers of a good R/SI balance
SERBP1	0.594848	0.793468	0.457936	0.62858	0.340748	0.66348	0.684876	0.661261	0.42894	0.642964	0.318346	0.63055	0.530354	-0.46345	-0.207274	-0.392317	-0.251084	-0.257325	-0.572531	Top 300 markers of a good R/SI balance
CCSER2	0.386091	0.703452	0.457832	0.12606	0.25241	0.188246	0.588544	0.522225	0.530825	0.0615944	0.11817	0.228687	0.345085	-0.474222	-0.116695	-0.144725	-0.291501	0.00670158	-0.619546
LLPH	0.099585	0.634677	0.45746	-0.312434	-0.281549	-0.255655	0.355011	0.78361	0.720949	-0.375586	-0.199568	-0.267773	0.355964	-0.118689	0.0525594	0.140081	0.264385	0.0594351	-0.203368
SREK1IP1	0.455665	0.505828	0.456299	0.673213	0.368008	0.609635	0.121007	0.576304	0.604179	0.58933	0.432559	0.616895	0.227016	-0.14231	-0.0496088	-0.51754	-0.191581	-0.176369	0.0524798
MDH1	0.69819	0.688565	0.456264	0.819947	0.689892	0.772317	0.762156	0.604108	0.639154	0.657987	0.45403	0.697908	0.567192	-0.372224	-0.0185155	-0.688981	-0.679207	-0.357299	-0.663648	Top 300 markers of a good R/SI balance
CYLD	0.53012	0.677975	0.455593	0.610762	0.503067	0.404945	0.528379	0.4572	0.400426	0.503422	0.463172	0.459384	0.39536	-0.502675	-0.229578	-0.500165	-0.376809	-0.037709	-0.457617
BID	0.22778	-0.338349	0.455275	0.395648	0.2147	0.493146	0.146261	-0.0301595	0.324323	0.652705	0.571743	0.631774	0.259381	0.446799	-0.296728	-0.00373202	0.174663	0.0698889	0.0461301
NEMF	0.525186	0.544552	0.455251	0.809672	0.269647	0.536879	0.535112	0.548673	0.61173	0.641032	0.446812	0.564419	0.53468	-0.224203	-0.0415607	-0.688888	-0.023907	-0.121463	-0.308692
HSPA14	0.712512	0.743519	0.455127	0.869123	0.684708	0.787753	0.734843	0.639633	0.482827	0.797458	0.689211	0.801293	0.612879	-0.414487	-0.155831	-0.632229	-0.460124	-0.22124	-0.563787	Top 300 markers of a good R/SI balance
SACS	0.664582	0.568541	0.455044	0.832377	0.779089	0.636615	0.715827	0.367539	0.391159	0.544853	0.46491	0.567676	0.594	-0.437234	-0.2371	-0.820152	-0.809911	-0.306694	-0.552677	Top 300 markers of a good R/SI balance
TCEA3	0.415833	0.0609999	0.454982	0.705991	0.417034	0.36878	0.487213	-0.478311	0.214704	0.428347	0.185846	0.134486	0.141413	-0.559232	-0.393663	-0.728746	-0.490045	-0.488855	-0.679131
IPO9	0.313986	0.456223	0.454748	0.189648	0.20881	-0.0712516	0.64574	0.148721	0.223958	-0.0761387	-0.0653241	-0.3099	0.322353	-0.495532	-0.385148	-0.383265	-0.387405	-0.360134	-0.744603
METAP1	0.744293	0.771212	0.454704	0.896379	0.827065	0.811935	0.70446	0.590173	0.0870691	0.739301	0.538865	0.709436	0.465975	-0.502442	-0.50661	-0.733612	-0.819135	-0.414492	-0.680574	Top 300 markers of a good R/SI balance
AIFM3	-0.0623654	-0.101671	0.454524	-0.399297	-0.16785	-0.465266	0.305368	-0.083947	0.00325288	-0.381267	-0.308591	-0.561515	0.367382	0.0601603	-0.580785	0.275855	-0.012435	-0.0106319	-0.104405
GTPBP4	0.41987	0.805165	0.454403	0.394982	-0.0178911	0.219118	0.663446	0.704517	0.549308	0.200763	-0.114488	0.0524253	0.530046	-0.437125	-0.0958845	-0.445846	-0.0745031	-0.334466	-0.535845
PGAM5	-0.227728	-0.0433359	0.454137	-0.667256	-0.661272	-0.65779	0.20915	-0.258414	0.152484	-0.691821	-0.701623	-0.666031	0.19859	-0.194658	-0.447812	0.407339	0.412087	0.189648	-0.132628
C19orf70	0.459026	-0.0884344	0.454129	0.720084	0.586955	0.639516	0.441906	-0.293092	0.315284	0.632043	0.320704	0.453932	0.170156	-0.165441	-0.303281	-0.551925	-0.63668	-0.494351	-0.567695
USP45	0.45934	0.530165	0.45406	0.539774	0.332592	0.241757	0.657694	0.373918	0.404935	0.364983	0.177585	0.0939863	0.311433	-0.376859	-0.223607	-0.520412	-0.364479	-0.311152	-0.77785
SLC5A5	-0.309287	-0.103586	0.453989	-0.735593	-0.528554	-0.65472	-0.287259	-0.207665	0.118313	-0.849292	-0.807548	-0.79141	-0.221645	-0.0595645	-0.477957	0.364115	0.108096	-0.0169611	0.241063
CENPN	0.239884	0.115679	0.453777	0.184173	0.038543	0.157156	0.489978	0.205565	0.467489	0.0466667	-0.0646991	0.0301856	0.488464	0.0404503	-0.167713	-0.253926	-0.118719	-0.251758	-0.283944
IRF1	0.130852	0.0353361	0.453759	0.0163168	0.131122	0.221072	-0.0724924	0.0917521	0.489352	0.259447	0.393826	0.403227	0.117134	0.0410117	-0.148281	0.227875	0.146715	0.223482	0.26029
ZNF567	0.598089	0.475105	0.453441	0.819307	0.705097	0.526513	0.609075	0.232805	0.286344	0.552597	0.460511	0.392035	0.518794	-0.438929	-0.328088	-0.791289	-0.697338	-0.377678	-0.454838	Top 300 markers of a good R/SI balance
CEP83	0.477583	0.301985	0.453359	0.66772	0.650439	0.445353	0.346643	0.243387	0.310417	0.478002	0.408077	0.329665	0.478427	-0.184579	-0.306613	-0.617777	-0.658292	-0.322565	-0.04777
MEX3C	0.318397	0.651751	0.4533	0.105424	-0.160454	0.322966	0.537394	0.374554	0.0732058	0.0114692	-0.226387	0.152257	0.445495	-0.547513	-0.517115	-0.160301	0.0496399	-0.37292	-0.415419
C3orf58	0.499812	0.512771	0.453265	0.533707	0.533666	0.468659	0.496803	0.73964	0.594667	0.725203	0.585995	0.591079	0.7019	0.00953389	-0.0541572	-0.157289	-0.314842	0.0514894	-0.0497622
SURF6	-0.0239457	-0.0159443	0.453256	-0.353461	-0.237117	-0.42424	0.433831	-0.372566	-0.00627367	-0.30606	-0.457198	-0.487785	0.222544	-0.346201	-0.587614	0.275021	-0.036635	0.0290804	-0.493364
ODF2	0.136631	0.0221715	0.45289	-0.0512394	0.00229956	-0.173632	0.567298	-0.421431	-0.0542681	0.05544	-0.1674	-0.100217	0.310574	-0.44825	-0.629749	0.137745	-0.153752	0.171091	-0.622599
THEM4	0.346384	0.246926	0.452822	0.45746	0.260254	0.287045	0.373795	-0.371196	0.127627	0.295427	0.0828093	0.092268	-0.0408459	-0.71516	-0.468189	-0.454679	-0.335564	-0.400379	-0.693145
CD86	0.225241	0.59968	0.452733	0.155211	0.374829	-0.0952033	-0.135807	0.583313	-0.0273409	0.0749623	0.100431	-0.172397	-0.252663	-0.267586	-0.605644	-0.179051	-0.500186	-0.0942389	-0.0564559
MTMR9	0.437442	0.479452	0.452632	0.410581	0.331628	0.436376	0.513983	0.49643	0.37355	0.357177	0.483642	0.288225	0.436086	-0.184191	-0.249635	-0.31784	-0.0884793	-0.371775	-0.385799
STIM2	0.451318	0.695615	0.452366	0.312393	0.345321	0.437062	0.46515	0.319207	0.0339536	0.187009	0.426404	0.466382	0.128058	-0.664072	-0.550761	-0.324943	-0.161375	-0.087832	-0.656387
DBF4	0.564034	0.658946	0.452321	0.863592	0.787734	0.767964	-0.146351	0.468434	0.36578	0.677937	0.59215	0.676957	-0.170264	-0.464751	-0.256133	-0.740437	-0.709412	-0.382533	0.0567305
RFWD3	0.247895	0.155335	0.451626	0.244204	0.192819	0.366238	0.0771492	-0.117793	0.243379	0.161	0.199084	0.227753	-0.143319	-0.335384	-0.363898	-0.239489	-0.125093	-0.33467	-0.298516
ERP44	0.269848	0.559465	0.451624	0.0756339	0.16955	0.0596799	0.303138	0.817983	0.620072	0.0119292	0.236571	0.00429676	0.423758	0.021277	-0.029497	-0.111375	-0.0548313	-0.107079	-0.035579
IFI44L	0.300787	0.449917	0.451538	0.128419	0.262545	0.234027	0.278273	0.481485	0.50866	0.17268	0.268459	0.222229	0.33284	-0.157372	-0.12829	-0.0396273	-0.172675	-0.0910573	-0.0973829
C2orf83	-0.283349	-0.131885	0.451099	-0.638489	-0.491377	-0.639953	-0.24949	-0.112058	0.21158	-0.726171	-0.662956	-0.687869	-0.203339	0.074906	-0.39145	0.326843	0.179226	0.120624	0.196879
VRK1	0.593866	0.557742	0.451065	0.786672	0.68739	0.659153	0.421175	0.492949	0.392771	0.706987	0.540939	0.63712	0.398342	-0.297923	-0.23056	-0.586784	-0.597324	-0.238542	-0.268886	Top 300 markers of a good R/SI balance
PIGX	0.247538	0.359446	0.451	0.258427	0.0242294	0.367698	0.0244247	0.382046	0.208212	0.383545	0.277465	0.506297	0.114842	-0.12832	-0.394313	-0.044395	0.210685	0.108526	0.0901363
TDRD3	0.581326	0.757474	0.450952	0.644803	0.428451	0.450407	0.755867	0.593421	0.436757	0.378833	0.323494	0.224634	0.537844	-0.479874	-0.191367	-0.677735	-0.384575	-0.500385	-0.686602
XPO4	0.437715	0.69807	0.450881	0.263621	0.393064	0.133136	0.687515	0.538978	0.378657	-0.00594113	0.0523205	-0.149634	0.379618	-0.450062	-0.242853	-0.434797	-0.572048	-0.493807	-0.750811
FOXN3	-0.138496	0.655278	0.450876	-0.582709	-0.620207	-0.639777	-0.0944374	0.507882	0.0221536	-0.763598	-0.857294	-0.766636	-0.242654	-0.42055	-0.559321	0.199374	0.20781	-0.00582918	-0.116424
CPVL	0.264636	0.0380584	0.450856	0.310686	0.349935	0.0260569	0.412223	-0.0201228	0.213169	0.451682	0.234593	0.100946	0.402747	-0.073526	-0.389728	-0.0626128	-0.340663	0.111872	-0.248338
HDAC9	0.063929	0.491832	0.45074	-0.449461	-0.215844	-0.320783	0.42709	0.245527	-0.103494	-0.448667	-0.163728	-0.340527	0.209332	-0.449905	-0.670687	0.291388	0.193059	0.0673071	-0.496939
TAF15	0.130499	0.699944	0.450601	-0.00458296	-0.376575	-0.149466	0.163072	0.339517	0.172234	0.0846346	-0.48965	-0.0651518	-0.129445	-0.650074	-0.425738	0.0904544	0.153871	0.181089	-0.431036
ZNF480	0.363998	0.633613	0.450538	0.221949	0.204254	-0.0205812	0.694212	0.447204	0.630529	0.0408025	0.0904496	-0.111353	0.608083	-0.450073	-0.0188199	-0.321147	-0.240527	-0.138991	-0.499088
EBAG9	0.706235	0.773805	0.450505	0.85149	0.792598	0.735082	0.63393	0.62956	0.5729	0.643516	0.434644	0.602665	0.407663	-0.46712	-0.0699356	-0.7545	-0.858328	-0.438693	-0.625873	Top 300 markers of a good R/SI balance
RAVER2	-0.113866	0.210383	0.450457	-0.478714	-0.512704	-0.487692	0.135078	0.231318	0.120778	-0.548642	-0.680644	-0.467751	0.13828	-0.0674781	-0.471232	0.240949	0.196948	0.182318	-0.0741068
HDAC2	0.475223	0.633841	0.449902	0.560224	0.485245	0.344156	0.377968	0.704244	0.50425	0.543444	0.254981	0.441603	0.443849	-0.196045	-0.130103	-0.37868	-0.535457	0.0498971	-0.141762
XAF1	0.359252	0.66321	0.449869	0.259259	0.159572	0.316952	0.306651	0.769475	0.699222	0.254867	0.247595	0.299457	0.33452	-0.172872	0.0430202	-0.171936	-0.0292321	-0.12575	-0.144496
OGFRL1	0.266886	0.459169	0.449723	0.0999915	0.305703	0.244121	0.042612	0.450211	0.057339	0.308633	0.375549	0.349311	0.124632	-0.201352	-0.526606	0.139952	-0.144595	0.0931433	0.0699837
ZNF512	0.490838	0.344752	0.449558	0.702053	0.520763	0.307638	0.620264	-0.182633	-0.000697784	0.382006	0.395292	0.135717	0.32774	-0.666383	-0.577915	-0.767781	-0.465552	-0.370135	-0.694361
OSGEP	0.366421	0.00227928	0.44929	0.533658	0.395965	0.287094	0.530242	-0.278282	0.181721	0.505454	0.224964	0.31984	0.255945	-0.278578	-0.415634	-0.372706	-0.421784	-0.0361017	-0.621508
FAM3C	0.649389	0.722638	0.449254	0.655876	0.763464	0.591044	0.714059	0.642037	0.315201	0.583498	0.461504	0.543548	0.558566	-0.382692	-0.297094	-0.495048	-0.78836	-0.258308	-0.590457	Top 300 markers of a good R/SI balance
CCDC18	0.0507198	0.347694	0.448883	-0.286121	-0.341634	-0.186294	0.32179	0.396393	0.295561	-0.0782374	-0.273098	-0.154951	0.253723	-0.0975676	-0.314053	0.388858	0.29306	0.107631	-0.263778
EIF3E	0.658127	0.607276	0.448421	0.83332	0.795352	0.731335	0.53306	0.278452	0.0725307	0.575011	0.496952	0.59019	0.295265	-0.579954	-0.511449	-0.792112	-0.806785	-0.451513	-0.581063	Top 300 markers of a good R/SI balance
ERH	0.542079	0.52739	0.448267	0.597972	0.508274	0.656717	0.513852	0.657423	0.709571	0.697045	0.543523	0.663676	0.406099	-0.0924156	0.0542635	-0.289477	-0.312947	-0.191369	-0.420131
UBE2E2	0.43821	0.0701278	0.448193	0.590105	0.635724	0.381103	0.504008	-0.0293912	0.0119568	0.530631	0.317716	0.301135	0.437739	-0.127874	-0.564928	-0.439869	-0.716158	-0.24556	-0.366653
CASD1	0.658723	0.673973	0.447745	0.780038	0.80675	0.588789	0.655041	0.511803	0.362579	0.580731	0.578802	0.49735	0.511069	-0.443005	-0.253098	-0.699801	-0.751328	-0.327972	-0.543189	Top 300 markers of a good R/SI balance
RYK	0.634116	0.625301	0.447728	0.818432	0.70053	0.63929	0.573415	0.403422	0.178984	0.714379	0.494046	0.593814	0.494637	-0.481686	-0.416058	-0.631216	-0.660071	-0.269952	-0.421043	Top 300 markers of a good R/SI balance
ZBTB21	0.64567	0.507351	0.447594	0.878961	0.838963	0.690749	0.510403	0.329106	0.108595	0.669459	0.696831	0.580227	0.580585	-0.389063	-0.478371	-0.773759	-0.696202	-0.389968	-0.213081	Top 300 markers of a good R/SI balance
RFC3	0.61562	0.611706	0.447136	0.767017	0.764608	0.701082	0.402173	0.534777	0.0961286	0.65069	0.561406	0.621351	0.345422	-0.332556	-0.488849	-0.610009	-0.700566	-0.343853	-0.297033	Top 300 markers of a good R/SI balance
LYRM7	0.643199	0.49322	0.447	0.783639	0.806778	0.726998	0.601559	0.310241	0.163701	0.496521	0.501522	0.507518	0.410185	-0.387825	-0.428689	-0.788242	-0.820678	-0.575601	-0.567015	Top 300 markers of a good R/SI balance
UTP3	0.704559	0.770527	0.446997	0.867454	0.661174	0.657606	0.823597	0.710369	0.691806	0.804612	0.496339	0.663764	0.604207	-0.382538	0.0401241	-0.622497	-0.59604	-0.192929	-0.727186	Top 300 markers of a good R/SI balance
FAM221A	0.473608	0.0946166	0.446506	0.719996	0.697827	0.493298	0.389406	-0.0627628	0.0448597	0.530451	0.458238	0.36514	0.186384	-0.195395	-0.533553	-0.651407	-0.687929	-0.357316	-0.458253
TMEM212	0.036217	0.573087	0.446486	-0.256107	-0.258047	0.0104543	-0.29857	0.548292	0.319123	-0.220068	-0.0803894	-0.0557009	-0.30122	-0.264779	-0.290058	0.200934	0.33426	-0.109147	0.168906
PWWP2A	-0.0978428	0.510848	0.44616	-0.737305	-0.483931	-0.576834	0.254005	0.294449	0.194072	-0.769152	-0.73436	-0.568802	0.265983	-0.428284	-0.400649	0.44549	0.103463	0.190739	-0.132489
RCN2	0.656836	0.788341	0.446153	0.661143	0.800017	0.599343	0.64602	0.52881	0.483062	0.558372	0.592358	0.529791	0.446313	-0.587291	-0.144098	-0.528259	-0.728566	-0.296182	-0.602226	Top 300 markers of a good R/SI balance
KANSL2	0.574245	0.178217	0.446098	0.850394	0.845499	0.759228	0.366036	-0.274652	-0.0100486	0.755489	0.649473	0.666028	0.113845	-0.522835	-0.581772	-0.64291	-0.748966	-0.383348	-0.501458
RUFY3	0.486252	0.695763	0.446037	0.605065	0.52707	0.344071	0.299506	0.677801	0.413462	0.33307	0.373779	0.190803	0.182009	-0.309444	-0.205734	-0.657951	-0.494778	-0.351503	-0.30791
SYNCRIP	0.573845	0.74658	0.445699	0.675026	0.59589	0.257393	0.722483	0.760544	0.573527	0.538528	0.427545	0.193683	0.576258	-0.299155	-0.0632084	-0.57031	-0.554931	-0.18138	-0.584629
GRAMD1B	0.0684907	0.0394044	0.445521	0.105985	-0.0956596	0.0753735	-0.159681	-0.00487345	0.255704	0.105286	0.00711407	-0.0309017	0.00607636	-0.0603326	-0.345117	-0.0692128	0.157019	-0.193403	0.282997
ZNF248	0.0018003	0.574089	0.445316	-0.497285	-0.638489	-0.365753	0.492924	0.183406	0.121829	-0.496336	-0.639702	-0.428308	0.200008	-0.627253	-0.463698	0.322461	0.431743	0.0126299	-0.621472
ZNF260	0.656375	0.478792	0.444712	0.811946	0.808295	0.640289	0.754218	0.354678	0.324882	0.604979	0.571858	0.533349	0.527012	-0.323527	-0.282668	-0.727943	-0.759988	-0.368671	-0.696234	Top 300 markers of a good R/SI balance
FAM46A	0.359165	0.426443	0.444237	0.482045	0.310593	0.448722	0.0429469	0.486244	0.119301	0.602528	0.467851	0.56033	0.146841	-0.119594	-0.464557	-0.193526	-0.0695165	0.0403259	0.0949993
PPP1R8	0.680632	0.372422	0.443909	0.858703	0.838421	0.85267	0.717665	0.118484	0.550676	0.807003	0.617538	0.827841	0.589856	-0.407399	-0.0811947	-0.605913	-0.76646	-0.302694	-0.56063	Top 300 markers of a good R/SI balance
FAM162A	0.609468	0.283437	0.443466	0.817047	0.783651	0.7691	0.560107	-0.16446	0.186455	0.62315	0.481267	0.617784	0.22899	-0.562024	-0.403952	-0.718425	-0.802426	-0.479444	-0.704191	Top 300 markers of a good R/SI balance
MOCS2	0.653967	0.709987	0.443339	0.816862	0.735247	0.680293	0.538075	0.398652	0.530929	0.59535	0.512998	0.529897	0.445898	-0.605706	-0.0979924	-0.745386	-0.697743	-0.450587	-0.416131	Top 300 markers of a good R/SI balance
PARP15	0.494568	0.645957	0.442859	0.555186	0.527352	0.378723	0.417329	0.52517	0.380836	0.254721	0.252209	0.2558	0.0378353	-0.390311	-0.230616	-0.653619	-0.60425	-0.313603	-0.677713
NME1	0.481431	-0.00589876	0.442624	0.611067	0.598996	0.649474	0.592324	-0.00221847	0.412759	0.559163	0.397995	0.547214	0.431301	0.00611455	-0.201976	-0.445998	-0.586323	-0.36401	-0.526719
AAED1	0.414964	0.0829109	0.442604	0.335692	0.567585	0.595468	0.465527	0.0897424	0.502073	0.374322	0.428123	0.462652	0.337383	-0.027997	-0.122664	-0.179166	-0.509841	-0.39628	-0.415799
CYP2U1	0.0934051	0.176536	0.442512	-0.380036	-0.254035	-0.0110708	0.586524	0.0116189	0.474007	-0.444813	-0.446604	-0.176211	0.368255	-0.237195	-0.147461	0.182198	-0.000492709	-0.260997	-0.589353
FBXO5	0.608041	0.451474	0.442492	0.714219	0.781929	0.682342	0.575792	0.455325	0.65744	0.628236	0.559214	0.583705	0.671799	-0.185451	0.0154019	-0.546113	-0.729807	-0.368345	-0.220979	Top 300 markers of a good R/SI balance
YAF2	0.485762	0.609669	0.442335	0.722512	0.493902	0.483935	0.162218	0.538823	0.360189	0.6548	0.462916	0.50075	-0.178777	-0.325682	-0.248272	-0.533558	-0.362606	-0.122309	-0.486414
ATP8A1	0.134156	0.55534	0.442323	-0.435655	-0.00421371	-0.122332	0.369474	0.429123	0.173387	-0.342956	0.0718571	-0.143387	0.410308	-0.357698	-0.414085	0.372588	0.0710794	0.00401293	-0.165736
WDPCP	-0.028152	0.344124	0.44225	-0.266493	0.205829	-0.27331	-0.621311	0.171152	0.047018	-0.418416	0.0138887	-0.530418	-0.572397	-0.315419	-0.526172	0.0233245	-0.31167	-0.327383	0.414212
STOML2	0.284376	-0.0840956	0.441965	0.473391	0.487575	0.429869	-0.0424513	-0.271978	0.052298	0.442384	0.232374	0.346458	0.0169015	-0.150661	-0.521119	-0.336489	-0.5594	-0.26611	0.0928517
ATL2	0.397069	0.578693	0.441734	0.407052	0.286372	0.297992	0.370569	0.500283	0.0722912	0.431354	0.263996	0.322865	0.326136	-0.320182	-0.503074	-0.239356	-0.214199	-0.0520673	-0.264635
RPS27	0.490926	0.240182	0.44167	0.670961	0.56947	0.608303	0.414971	-0.381178	0.0832472	0.50573	0.357176	0.523056	0.181863	-0.715536	-0.493266	-0.595858	-0.576436	-0.324075	-0.507648
CYSLTR1	0.392173	0.49483	0.441413	0.616751	0.174585	0.456977	0.168484	0.450901	0.513233	0.462108	0.305566	0.389398	0.21092	-0.250906	-0.111227	-0.550424	-0.000883162	-0.249122	-0.0481313
ZFP1	0.624827	0.645042	0.441351	0.787885	0.669593	0.589177	0.615912	0.377627	-0.0238913	0.455591	0.316767	0.405645	0.468593	-0.535021	-0.587965	-0.835289	-0.770343	-0.475543	-0.524511	Top 300 markers of a good R/SI balance
ZNF549	0.174994	0.50026	0.441266	-0.0187206	-0.16055	-0.259523	0.547234	0.0068175	8.6e-05	-0.0908317	-0.237322	-0.264275	0.204499	-0.697986	-0.566571	-0.0586114	0.039985	0.0724211	-0.710167
NAB1	0.334627	0.525478	0.441259	0.436411	0.376553	0.377148	-0.149086	0.582424	0.358118	0.480907	0.453342	0.444183	0.140595	-0.163935	-0.248729	-0.238536	-0.186398	-0.00896999	0.419713
COX6A1	0.281741	-0.28675	0.441167	0.211826	0.46363	0.458029	0.402542	-0.103043	0.628907	0.344005	0.392487	0.531709	0.363148	0.30199	-0.00822616	-0.00733931	-0.378098	-0.0232713	-0.277241
FNBP4	0.683485	0.738665	0.44111	0.809806	0.6883	0.75057	0.672461	0.446032	-0.0728158	0.543107	0.356703	0.567522	0.4	-0.599222	-0.631087	-0.785137	-0.763986	-0.524539	-0.701302	Top 300 markers of a good R/SI balance
CHCHD2	0.423597	-0.154142	0.440576	0.552331	0.652306	0.726278	0.324231	-0.201814	0.195678	0.64781	0.561563	0.718938	0.277965	0.0174446	-0.392053	-0.26349	-0.523579	-0.235715	-0.240059
JADE2	-0.0622239	0.11757	0.440551	-0.457414	-0.293904	-0.430992	0.250846	-0.380572	0.254442	-0.376645	-0.535949	-0.413616	-0.00963875	-0.542208	-0.339855	0.374957	-0.017837	0.160726	-0.444673
SKP2	0.586493	0.188333	0.440542	0.883993	0.795157	0.758175	0.452757	-0.104971	0.127148	0.850864	0.721282	0.7362	0.263579	-0.369182	-0.452846	-0.604054	-0.60529	-0.268984	-0.478784
TRMT61A	0.131989	-0.219829	0.440449	0.182855	-0.101981	-0.0324896	0.522929	-0.453421	0.0710751	0.062167	-0.215713	-0.206441	0.270929	-0.13899	-0.502504	-0.236582	-0.032865	-0.2685	-0.5916
FER	0.216413	0.503626	0.440394	-0.194867	0.284718	-0.285548	0.550152	0.475202	0.331105	-0.207477	0.19251	-0.304148	0.448382	-0.23925	-0.271599	0.11363	-0.275706	0.0582733	-0.434144
THOC7	0.380381	0.613886	0.44014	0.270266	0.367444	0.408051	0.182498	0.695139	0.586503	0.0970122	0.128879	0.403244	0.391766	-0.176945	-0.04455	-0.344647	-0.463043	-0.133527	0.136066
ZNF566	0.457464	0.222964	0.440007	0.623784	0.621687	0.527969	0.308373	0.00800463	0.113388	0.349458	0.474857	0.316061	0.203212	-0.306176	-0.464374	-0.672339	-0.553123	-0.502102	-0.298801
BCLAF1	0.368529	0.661175	0.439946	0.380395	0.175108	0.4645	0.0900516	0.61879	0.376196	0.3778	0.335187	0.425047	-0.148676	-0.31911	-0.230994	-0.248498	0.0248586	-0.206406	-0.32699
SNRPC	0.348591	0.0320673	0.439744	0.399553	0.269697	0.218108	0.732377	-0.091909	0.495167	0.284065	-0.0214603	0.0990223	0.421526	-0.13612	-0.125122	-0.371593	-0.443948	-0.25793	-0.780053
SCGB3A2	-0.425647	-0.303201	0.439541	-0.812499	-0.458573	-0.728263	-0.690888	-0.309085	0.234776	-0.809018	-0.705308	-0.771816	-0.609239	0.121283	-0.356017	0.528754	0.0895869	0.154843	0.49201
ESYT2	0.234904	0.680172	0.439054	0.0274977	-0.302683	0.0152158	0.550168	0.270354	0.201236	-0.182895	-0.337152	-0.205943	0.134455	-0.690658	-0.385166	-0.224101	0.174275	-0.358796	-0.795961
TCERG1	0.743928	0.749111	0.439042	0.916515	0.86617	0.821705	0.671026	0.621173	0.0676045	0.719363	0.579284	0.655492	0.403113	-0.440632	-0.503777	-0.78593	-0.844465	-0.519519	-0.695234	Top 300 markers of a good R/SI balance
SLC20A1	0.55774	0.421955	0.439006	0.724751	0.49363	0.68695	0.580146	0.117373	0.291274	0.704014	0.591298	0.713808	0.457101	-0.478278	-0.305175	-0.488939	-0.247039	-0.168833	-0.475937
KAT2A	0.214554	0.141238	0.438941	-0.0331424	0.305755	-0.115681	0.550215	-0.463279	-0.178536	-0.349503	-0.0620492	-0.360948	0.229237	-0.657392	-0.722152	-0.28881	-0.537131	-0.357032	-0.68681
AFF3	0.1493	0.334596	0.438928	-0.0318375	-0.00905151	-0.116654	0.279817	-0.0261425	-0.0772672	-0.252511	-0.264779	-0.349893	0.00395909	-0.497224	-0.632237	-0.195818	-0.223209	-0.337473	-0.479076
ZNF493	0.358337	0.400289	0.438896	0.293767	0.201502	0.431851	0.383718	0.238594	0.269317	0.257008	0.353135	0.404173	0.255589	-0.327805	-0.324526	-0.22599	-0.000608329	-0.177486	-0.368663
RPL38	0.330879	0.250289	0.438791	0.282159	0.176097	0.281852	0.556085	-0.353151	0.0761669	0.00378132	-0.0491538	0.0894875	0.262347	-0.702041	-0.495854	-0.455427	-0.321389	-0.394915	-0.658796
PPARGC1B	0.188775	0.255427	0.438752	0.0395684	0.0494165	0.0733493	0.276136	0.290269	0.224967	-0.115176	-0.0710736	-0.118345	0.202583	-0.0725996	-0.363711	-0.177334	-0.141559	-0.329546	-0.243806
SRSF10	0.501867	0.71542	0.438726	0.886866	0.872021	0.747363	-0.649196	0.688679	0.691001	0.673014	0.679612	0.671564	-0.610515	-0.326371	0.0500311	-0.783138	-0.763702	-0.351829	0.418478
INTS7	0.525072	0.621664	0.438584	0.449572	0.39286	0.530342	0.717411	0.692771	0.686245	0.239688	0.331248	0.314389	0.571376	-0.190245	0.0459919	-0.496503	-0.321576	-0.509311	-0.581489
ALDH1B1	-0.222446	-0.0910159	0.438305	-0.51186	-0.51264	-0.37049	-0.286973	-0.230631	0.25572	-0.618752	-0.729274	-0.432697	-0.308767	-0.0999977	-0.335836	0.22613	0.153234	0.014647	0.140163
COX7C	0.489825	0.177	0.438021	0.740638	0.635949	0.651616	0.295729	-0.191079	0.271671	0.580386	0.512957	0.534232	0.225532	-0.438423	-0.321311	-0.636026	-0.541413	-0.388887	-0.251223
PAK1	-0.334446	-0.29126	0.437856	-0.457862	-0.541737	-0.629166	-0.524506	0.0328131	0.33109	-0.640934	-0.641341	-0.780764	-0.504056	0.442777	-0.268353	0.116512	0.277915	-0.0487115	0.325653
RPA2	0.548684	0.106988	0.437609	0.700994	0.791226	0.655045	0.600244	-0.288737	0.104249	0.717529	0.734234	0.629813	0.257198	-0.43643	-0.469407	-0.437027	-0.587483	-0.242397	-0.741057
TSEN2	0.551167	0.179516	0.437525	0.785747	0.784416	0.501882	0.617918	-0.200415	-0.0738014	0.462706	0.525837	0.282986	0.304048	-0.451205	-0.627358	-0.824833	-0.763658	-0.505247	-0.717611
SLC27A5	-0.041761	-0.300215	0.437208	-0.353793	-0.248341	-0.188431	0.403006	-0.555385	0.123791	-0.293199	-0.575324	-0.176856	0.0851669	-0.126645	-0.451544	0.288175	-0.124898	0.0766403	-0.598409
MAP3K2	-0.136705	0.47405	0.436893	-0.342276	-0.541676	-0.523133	-0.324086	0.595291	0.220617	-0.451037	-0.686854	-0.645234	-0.0742944	-0.0787551	-0.365185	0.114651	0.237	-0.0341802	0.474531
C1GALT1	0.351939	0.584926	0.436576	0.323185	0.369471	0.264942	0.132531	0.670706	0.672304	0.468369	0.398079	0.392628	0.293286	-0.160325	0.0361938	-0.0665873	-0.224808	0.122742	0.108934
IDI2	-0.238799	0.347611	0.436415	-0.631472	-0.671529	-0.600353	-0.313467	0.38948	0.348805	-0.445748	-0.661162	-0.628264	-0.212397	-0.104291	-0.250776	0.590422	0.464527	0.140443	0.29702
NUFIP1	0.410961	0.445874	0.436171	0.710096	0.632814	0.418975	-0.178167	0.26201	0.0953785	0.430155	0.488234	0.155652	-0.22348	-0.368852	-0.475435	-0.733653	-0.558649	-0.550814	0.0503925
ZNF736	-0.00768773	0.495852	0.43596	-0.419969	-0.403326	-0.497041	0.342397	0.296727	-0.0870258	-0.536926	-0.524679	-0.5898	0.21178	-0.404905	-0.637089	0.156847	0.16458	0.00475292	-0.347732
EIF2S2	0.160791	0.686654	0.435915	-0.322682	-0.106696	-0.151317	0.422873	0.788352	0.592002	-0.386025	-0.26886	-0.309695	0.278343	-0.187219	-0.0342432	0.146519	-0.0731047	-0.206922	-0.410118
C16orf87	0.587899	0.509472	0.435827	0.758354	0.669088	0.711762	0.442889	0.532529	0.058146	0.668568	0.544519	0.692779	0.494002	-0.19076	-0.508045	-0.57838	-0.565292	-0.249881	-0.196173	Top 300 markers of a good R/SI balance
FAM111A	0.544215	0.686397	0.435627	0.639905	0.592257	0.649784	0.261319	0.683931	0.50185	0.541923	0.529871	0.639523	0.27034	-0.290184	-0.113904	-0.50983	-0.45744	-0.216804	-0.140109
ATP5S	0.255023	0.251485	0.435179	0.277202	0.317051	0.111338	0.137881	0.107485	0.185732	0.0535621	0.14208	-0.0154228	0.125313	-0.247915	-0.393953	-0.398543	-0.371848	-0.237294	-0.0938964
ZNF791	0.4928	0.68589	0.434968	0.484006	0.271299	0.507607	0.573029	0.526771	-0.00434097	0.537471	0.411534	0.553554	0.525	-0.444983	-0.562414	-0.260516	-0.0581459	-0.0829647	-0.385384
ZBTB8OS	0.388709	0.413558	0.434866	0.505501	0.36443	0.466491	0.147406	0.624417	0.520474	0.508187	0.491894	0.489724	0.273375	0.035283	-0.0963924	-0.32421	-0.132733	-0.106655	0.0602779
CATSPER2	-0.0430893	-0.110936	0.434534	-0.295242	-0.351006	-0.356067	0.420181	-0.132567	0.316871	-0.491905	-0.540017	-0.518782	-0.00886458	0.0251006	-0.276709	-0.00196218	0.0684353	-0.150727	-0.736461
RPL21	0.27584	0.328838	0.434405	0.413443	0.250981	0.145978	0.0813931	-0.252412	0.0466098	0.131474	-0.0739662	0.053998	0.0100712	-0.713012	-0.516461	-0.543832	-0.461563	-0.192287	-0.129074
PIK3C2A	0.338443	0.572671	0.434401	0.579072	-0.265574	0.160071	0.550018	0.577069	0.545058	0.333857	-0.142811	0.272482	0.643302	-0.235716	-0.0739723	-0.614881	0.290132	0.130623	-0.209273
RPS27A	0.520042	0.387345	0.434107	0.760876	0.61561	0.549416	0.372901	-0.215528	0.0896198	0.524466	0.356706	0.456517	0.126989	-0.758935	-0.477897	-0.723797	-0.649515	-0.318168	-0.498176
PKNOX1	-0.145302	-0.107253	0.433982	-0.326475	-0.609315	-0.204394	-0.0583577	-0.156836	0.29026	0.00612525	-0.416928	0.0628849	-0.0875705	-0.00410297	-0.299623	0.537254	0.585594	0.490978	-5.61e-05
UEVLD	0.00143522	0.424237	0.433966	-0.387788	-0.25089	-0.380816	0.169903	0.500506	0.53583	-0.545461	-0.350256	-0.496003	0.373082	-0.102374	-0.0816052	0.0961114	0.0809643	-0.0669966	0.136302
PDE6B	0.115886	0.090691	0.433935	-0.039508	-0.288828	-0.0563464	0.555373	-0.386408	0.238816	-0.240303	-0.450647	-0.229012	0.28574	-0.510119	-0.345231	-0.171364	0.0506711	-0.259084	-0.630606
CC2D2A	-0.242484	0.153549	0.433635	-0.618984	-0.582337	-0.607786	-0.23298	0.0236571	-0.0370154	-0.497984	-0.722716	-0.575201	-0.110407	-0.1929	-0.589708	0.518876	0.268869	0.239596	0.275444
IL23A	0.393672	0.0095789	0.433487	0.647868	0.490687	0.263734	0.516675	-0.526856	0.251852	0.346273	0.311311	0.0545376	0.191514	-0.534831	-0.333083	-0.714652	-0.493507	-0.416278	-0.672313
CTNND1	-0.0530645	0.149322	0.433419	-0.521237	-0.524686	-0.325352	0.470148	0.112377	0.0346542	-0.600538	-0.685767	-0.396699	0.356222	-0.0991555	-0.525807	0.259252	0.211222	-0.0139081	-0.402074
PPHLN1	0.395973	0.715767	0.433357	0.446905	0.175738	0.206377	0.397695	0.455013	0.241304	0.307102	0.288539	0.159334	0.243828	-0.558078	-0.34228	-0.426055	-0.0179689	-0.138964	-0.406376
RBM25	0.3827	0.641716	0.433348	0.331446	0.0558564	0.313684	0.520149	0.592902	0.302711	0.240198	0.260689	0.225979	0.200927	-0.317316	-0.287756	-0.303786	0.145835	-0.237159	-0.667468
SLC35F5	0.328014	0.473823	0.432969	0.18925	0.326223	0.247742	0.298079	0.58787	0.633545	0.34475	0.378749	0.24679	0.439551	-0.0857787	0.00641816	0.0301283	-0.17404	-0.0779215	-0.00863389
IPCEF1	0.485823	0.624556	0.432961	0.620955	0.358777	0.553197	0.324492	0.506718	0.411187	0.501053	0.501487	0.509866	0.370952	-0.378422	-0.190963	-0.519074	-0.115228	-0.239967	-0.133346
PGBD2	0.252639	0.0509612	0.43251	0.268893	0.443007	0.0377069	0.282756	-0.178467	0.416264	0.35904	0.204346	0.0885193	0.159442	-0.248388	-0.185877	-0.0854564	-0.514353	0.0697296	-0.304968
SMIM19	0.613871	0.253629	0.432213	0.865893	0.739489	0.784029	0.607976	-0.132316	0.00845917	0.781553	0.576952	0.76967	0.476339	-0.488224	-0.547513	-0.64257	-0.647068	-0.264763	-0.501866	Top 300 markers of a good R/SI balance
NOM1	0.364551	0.387291	0.432138	0.712856	0.5883	0.424896	-0.358172	0.0263941	0.220781	0.458896	0.364107	0.257069	-0.289234	-0.519471	-0.358934	-0.709958	-0.599872	-0.399739	0.285736
MMAB	0.242478	-0.0768369	0.432082	0.211553	0.240651	0.216238	0.43118	-0.345636	0.55241	0.224562	0.047018	0.0465874	0.0891423	-0.233772	-0.0644673	-0.124027	-0.336795	-0.338314	-0.642522
RPL34	0.464369	0.259656	0.431776	0.770732	0.508702	0.524935	0.290412	-0.366007	0.0429994	0.51683	0.293248	0.409614	0.17713	-0.727958	-0.51629	-0.747323	-0.538076	-0.346519	-0.297815
MRPL12	0.412362	-0.125181	0.431682	0.52963	0.51773	0.597175	0.523135	-0.112721	0.212617	0.631091	0.420698	0.53874	0.355371	0.0648066	-0.365595	-0.242947	-0.437991	-0.277715	-0.494638
GCFC2	0.273943	0.719832	0.431461	0.546246	0.528	0.167031	-0.748913	0.340632	0.0370031	0.36494	0.150511	0.0491134	-0.607465	-0.676988	-0.521208	-0.530985	-0.696476	-0.24031	0.594346
RFC1	0.734175	0.720498	0.431314	0.914752	0.801429	0.825404	0.711656	0.686423	0.355017	0.726742	0.701944	0.731991	0.611728	-0.335756	-0.238711	-0.775825	-0.632511	-0.404097	-0.525037	Top 300 markers of a good R/SI balance
PIGW	0.525641	0.356758	0.430952	0.771427	0.637431	0.537582	0.419696	0.0810693	0.114613	0.537734	0.317232	0.416599	0.357824	-0.422356	-0.451659	-0.727953	-0.719281	-0.359484	-0.313027
ARAP2	0.0329204	0.6326	0.430924	-0.365735	-0.226391	-0.294022	0.0201447	0.578081	0.399522	-0.492589	-0.436158	-0.352602	-0.017436	-0.319139	-0.198703	0.112074	-0.0346565	-0.00312754	-0.0549127
PRPF40A	0.504004	0.613172	0.4308	0.63628	0.222326	0.561595	0.559854	0.690756	0.654202	0.656962	0.462391	0.668096	0.551979	-0.180277	0.0275411	-0.391119	0.0645843	-0.00265773	-0.331519
RABGGTB	0.615239	0.700981	0.430771	0.747002	0.596483	0.473636	0.742561	0.593419	-0.0542387	0.508197	0.492887	0.439216	0.654481	-0.400292	-0.601319	-0.717175	-0.497264	-0.201167	-0.529182	Top 300 markers of a good R/SI balance
SDAD1	0.432376	0.773906	0.430767	0.339456	0.389525	0.282837	0.377764	0.683956	0.686249	0.154547	0.046817	0.0627884	0.154358	-0.413435	0.056033	-0.400815	-0.571411	-0.439545	-0.47504
CLEC7A	0.195008	0.435551	0.430725	0.226879	0.118121	0.15986	-0.201091	0.52292	-0.140557	0.364181	0.194275	0.313388	0.0420695	-0.096133	-0.677887	-0.0120485	-0.0117773	0.196522	0.396051
METTL14	0.624422	0.682926	0.430285	0.758068	0.624411	0.57581	0.675032	0.664258	0.584381	0.706217	0.749212	0.609591	0.585969	-0.304761	-0.0337791	-0.540994	-0.311362	-0.123476	-0.491421	Top 300 markers of a good R/SI balance
IFIT3	0.212187	0.365238	0.4301	0.0251953	0.106424	0.201868	0.144297	0.5912	0.680398	0.099828	0.138865	0.221537	0.24849	0.0704829	0.0516951	0.056898	-0.0430509	-0.0307578	0.0369721
PIBF1	0.660163	0.610578	0.429783	0.830805	0.820166	0.640267	0.629382	0.501069	0.694283	0.767076	0.785672	0.657908	0.695533	-0.36432	0.0644284	-0.599671	-0.586926	-0.169194	-0.286252	Top 300 markers of a good R/SI balance
NGRN	0.165051	-0.0515826	0.429336	0.248512	0.267755	0.10865	-0.0123645	-0.371588	0.540579	0.113322	-0.0617169	0.0472587	-0.0169157	-0.295029	-0.0714438	-0.293254	-0.476993	-0.1318	0.00187613
AHCYL1	0.275614	0.0174096	0.429069	0.344881	0.183804	0.555916	0.122603	0.142907	0.261443	0.502115	0.440722	0.586673	-0.0890149	0.116884	-0.318896	-0.0687988	0.105813	-0.122184	-0.314495
CCDC50	0.658784	0.649048	0.428944	0.824881	0.776122	0.687096	0.586616	0.565096	0.44132	0.721876	0.489158	0.597841	0.598543	-0.355158	-0.159055	-0.634358	-0.783492	-0.354789	-0.324112	Top 300 markers of a good R/SI balance
CCAR1	0.628545	0.648933	0.428275	0.800648	0.563356	0.688333	0.641726	0.59692	0.621152	0.742004	0.67732	0.686302	0.677047	-0.323507	0.00144463	-0.575186	-0.279691	-0.215513	-0.32889	Top 300 markers of a good R/SI balance
PSMD7	0.520658	0.327617	0.428119	0.631474	0.404501	0.62927	0.702963	0.337957	0.378554	0.820619	0.61987	0.764778	0.586495	-0.127109	-0.213714	-0.222809	-0.0810613	0.0229169	-0.539093
NCK1	0.606627	0.670024	0.427896	0.745866	0.634967	0.623557	0.537453	0.580155	0.472363	0.700589	0.622677	0.668893	0.547793	-0.369807	-0.130152	-0.526658	-0.441467	-0.119698	-0.297626	Top 300 markers of a good R/SI balance
CUL1	0.664432	0.704441	0.427814	0.831949	0.790084	0.749792	0.482515	0.76928	0.705915	0.778734	0.613362	0.703863	0.438151	-0.231148	0.077282	-0.5901	-0.694087	-0.304751	-0.32903	Top 300 markers of a good R/SI balance
UPF3B	0.650289	0.610525	0.42745	0.82552	0.697001	0.699857	0.641381	0.505276	0.234461	0.670325	0.482711	0.662007	0.515773	-0.360084	-0.34077	-0.68595	-0.664679	-0.276419	-0.514157	Top 300 markers of a good R/SI balance
CUL5	0.677573	0.633883	0.427042	0.834968	0.749193	0.658732	0.76162	0.615684	0.58814	0.717879	0.523384	0.650553	0.658263	-0.283738	-0.0262771	-0.654691	-0.710391	-0.21623	-0.557766	Top 300 markers of a good R/SI balance
MRPL1	0.675294	0.75619	0.426908	0.799998	0.776575	0.681164	0.610928	0.562527	0.56657	0.544141	0.50575	0.561717	0.415505	-0.508635	-0.0452531	-0.768163	-0.769325	-0.401302	-0.577078	Top 300 markers of a good R/SI balance
GIMAP7	0.595846	0.594029	0.426836	0.76865	0.581914	0.547468	0.656176	0.360339	0.650772	0.544564	0.317158	0.4492	0.320897	-0.480265	0.0295868	-0.716738	-0.631922	-0.326163	-0.764317	Top 300 markers of a good R/SI balance
PARP14	0.348313	0.625122	0.426674	0.210416	0.271763	0.387752	0.16815	0.778299	0.644328	0.241586	0.359988	0.406786	0.229331	-0.110484	0.0240756	-0.105483	-0.105105	-0.0890948	-0.0263348
CTSS	0.22955	0.224863	0.426424	0.291573	0.299015	0.227316	-0.0918913	0.355658	0.372337	0.379158	0.413238	0.417763	-0.00887405	0.0351601	-0.217056	-0.102633	-0.100264	0.234832	0.148599
TMSB10	0.596564	0.345162	0.42634	0.773245	0.651796	0.751387	0.631454	0.173485	0.349871	0.832099	0.619131	0.769355	0.460423	-0.314573	-0.236893	-0.442244	-0.471148	-0.202936	-0.560789	Top 300 markers of a good R/SI balance
MIER1	0.313333	0.559747	0.426137	0.33656	0.146539	0.330449	0.0805674	0.64218	0.435527	0.553988	0.383365	0.527032	0.406498	-0.153081	-0.160593	-0.00439021	0.113055	0.212854	0.329222
RNASEH2B	0.475507	0.65156	0.425852	0.348184	0.507907	0.323707	0.595835	0.26068	0.253784	0.0375928	0.170807	0.0306444	0.441132	-0.659923	-0.321563	-0.529708	-0.646634	-0.569053	-0.521457
GOLGA4	0.576731	0.636339	0.425462	0.712791	0.569447	0.528424	0.587924	0.551971	0.476009	0.538866	0.472268	0.54901	0.574593	-0.350243	-0.123789	-0.631429	-0.473181	-0.12999	-0.353974
MPHOSPH8	0.496697	0.642183	0.425283	0.624345	0.398094	0.51383	0.37645	0.51133	0.441786	0.410098	0.608585	0.454973	0.112475	-0.398691	-0.15394	-0.613785	-0.0810926	-0.252687	-0.521036
LSM8	0.595042	0.588112	0.425114	0.698878	0.612258	0.641922	0.60397	0.399803	0.353681	0.518776	0.57988	0.590452	0.572702	-0.432877	-0.231936	-0.628491	-0.444087	-0.28036	-0.383887	Top 300 markers of a good R/SI balance
ARIH2	0.18795	0.368116	0.424714	0.276422	-0.356943	0.00886029	0.406529	-0.125127	0.0917759	0.00395922	-0.447039	-0.152085	0.0070996	-0.642393	-0.46392	-0.445918	0.16117	-0.260427	-0.694467
SCAPER	0.46772	0.631626	0.424372	0.499812	0.369359	0.460077	0.421077	0.595462	0.69491	0.465751	0.534001	0.455064	0.492512	-0.300569	0.0719332	-0.356566	-0.102732	-0.149901	-0.160189
FKTN	0.381363	0.430208	0.424189	0.664521	0.650988	0.266947	-0.148673	0.353255	0.251449	0.505886	0.473466	0.132399	-0.182357	-0.256494	-0.321501	-0.585227	-0.600512	-0.297749	0.0468076
POLA2	0.277052	-0.117665	0.424145	0.298154	0.251147	0.334008	0.472524	-0.204524	0.423414	0.242703	0.234101	0.164321	0.458277	-0.036622	-0.168788	-0.247155	-0.185541	-0.374689	-0.288566
GSTK1	0.299276	0.136049	0.424138	0.464448	0.139911	0.39007	0.241042	-0.277518	0.0893346	0.689207	0.433614	0.544867	0.208948	-0.466267	-0.465349	-0.0798898	0.168557	0.127564	-0.175814
STAT1	0.295474	0.406924	0.424102	0.22902	0.221754	0.320867	0.170178	0.580862	0.628684	0.309156	0.332512	0.388792	0.271908	0.00152973	0.0134899	-0.0694918	-0.0509946	0.00981023	0.0192277
ANKRD12	0.434065	0.593885	0.423983	0.562512	0.336899	0.461151	0.225958	0.464723	0.374769	0.601672	0.50238	0.580937	0.340913	-0.37677	-0.211763	-0.325303	-0.0799746	0.0495867	0.00234257
ZCRB1	0.614896	0.669668	0.423964	0.773367	0.732687	0.633355	0.456336	0.620922	0.395161	0.769475	0.797888	0.661756	0.509818	-0.328967	-0.193637	-0.503855	-0.438214	-0.149835	-0.201187	Top 300 markers of a good R/SI balance
N4BP2L2	0.406215	0.61298	0.423929	0.335276	0.108567	0.286661	0.669878	0.623476	0.60914	0.253133	0.328103	0.233399	0.554653	-0.24658	-0.00363769	-0.297334	0.123289	-0.173678	-0.518605
LRRFIP1	0.196955	0.542751	0.423696	0.31872	-0.174555	0.424033	-0.352917	0.64405	0.441867	0.584115	0.181635	0.567569	-0.199734	-0.127288	-0.15183	0.054184	0.437775	0.0990598	0.379798
GPBP1	0.497187	0.660159	0.423687	0.673924	0.561524	0.436931	0.226899	0.65373	0.589419	0.568729	0.472648	0.527535	0.418591	-0.283105	-0.0208338	-0.5389	-0.460365	0.010332	0.0902374
EIF3B	0.260362	0.0230942	0.423597	0.394903	0.230757	0.343239	0.146581	-0.326723	-0.135586	0.32172	-0.0368788	0.208812	-0.154526	-0.355833	-0.66432	-0.327101	-0.396455	-0.32108	-0.431438
C19orf12	0.552178	0.162274	0.423531	0.808022	0.636722	0.71666	0.565856	-0.181549	0.526168	0.742906	0.597466	0.648427	0.383897	-0.408247	-0.0767827	-0.5863	-0.46684	-0.330248	-0.535604
GLOD4	0.657422	0.227145	0.423349	0.880832	0.884292	0.814899	0.714013	-0.284122	0.0491377	0.767764	0.658205	0.729858	0.353009	-0.601131	-0.500018	-0.680401	-0.802225	-0.387453	-0.827276	Top 300 markers of a good R/SI balance
TWISTNB	0.377915	0.732318	0.423289	0.226022	0.142969	-0.10841	0.851304	0.634589	0.129058	-0.0681708	0.13621	-0.187703	0.642964	-0.403699	-0.428994	-0.434639	-0.10298	-0.0935285	-0.730408
FAM102B	0.447153	0.509797	0.423235	0.439441	0.580644	0.431896	0.297907	0.628908	0.326522	0.646413	0.596536	0.595719	0.290791	-0.0958479	-0.253633	-0.0811631	-0.379365	0.129118	-0.179777
ATR	0.717611	0.669851	0.423222	0.833829	0.829394	0.778504	0.770867	0.608292	0.55426	0.603251	0.642964	0.701536	0.562262	-0.341721	-0.0514473	-0.765246	-0.729443	-0.363305	-0.684386	Top 300 markers of a good R/SI balance
U2SURP	0.602234	0.699248	0.423177	0.770109	0.58416	0.55971	0.576997	0.663741	0.439405	0.721444	0.572427	0.664499	0.610913	-0.328266	-0.153349	-0.545655	-0.406525	-0.00481637	-0.29323	Top 300 markers of a good R/SI balance
ILF2	0.506493	0.106066	0.423028	0.657806	0.71016	0.777268	0.364633	-0.159604	0.168299	0.670081	0.462189	0.751253	0.264721	-0.307351	-0.393824	-0.413281	-0.703807	-0.281341	-0.325153
SYT15	-0.3385	0.102309	0.423008	-0.576621	-0.705551	-0.646421	-0.627726	0.0515894	0.116165	-0.692173	-0.867756	-0.780728	-0.662079	-0.0930775	-0.440079	0.259511	0.332822	-0.0157053	0.321944
RPL23A	0.478879	0.390979	0.422864	0.546559	0.531439	0.365453	0.615979	-0.193237	0.0466017	0.373356	0.174634	0.250259	0.229058	-0.741996	-0.501647	-0.523242	-0.680257	-0.297136	-0.800683
ZNF136	0.51517	0.646959	0.422628	0.616702	0.39519	0.587261	0.422281	0.479552	0.010222	0.405536	0.391894	0.502476	0.122152	-0.436864	-0.533639	-0.605822	-0.270856	-0.316846	-0.589098
ST3GAL5	0.527604	0.409605	0.422478	0.750359	0.6727	0.564109	0.34637	0.21748	0.37491	0.521739	0.404736	0.322478	0.16442	-0.361822	-0.209706	-0.709358	-0.696343	-0.560838	-0.40918
POLH	-0.0384878	0.0739967	0.422404	-0.447136	-0.453396	-0.337915	0.51112	-0.213418	0.180577	-0.569032	-0.537746	-0.425678	0.305139	-0.315423	-0.382124	0.169567	0.23171	-0.0363167	-0.531763
SCD5	0.106632	0.475909	0.422372	-0.174053	0.11946	-0.0108845	-0.193015	0.350826	0.324852	-0.209177	0.0732645	0.0484826	-0.19011	-0.323277	-0.254006	0.0780929	-0.122411	0.0984108	0.114513
C1QBP	0.597597	0.18457	0.42223	0.755035	0.792279	0.761419	0.670048	-0.168508	0.111095	0.743657	0.562216	0.672905	0.416467	-0.426752	-0.443581	-0.499342	-0.743414	-0.376523	-0.678154	Top 300 markers of a good R/SI balance
NDUFA1	0.24928	-0.257613	0.422112	0.497662	0.277748	0.389177	0.166597	0.031024	0.589166	0.513519	0.364655	0.432258	0.150155	0.393606	-0.0190353	-0.306223	-0.110345	-0.0510325	-0.1149
MRPS33	0.547416	0.224184	0.421514	0.758828	0.673526	0.690134	0.516314	-0.0474131	0.407717	0.495924	0.42953	0.51253	0.34246	-0.362731	-0.179344	-0.748454	-0.675407	-0.497184	-0.497729
ST13	-0.00838507	0.499752	0.421508	-0.0379806	-0.174852	-0.271919	-0.486819	0.0933571	0.116212	-0.230912	-0.514995	-0.356048	-0.51043	-0.611637	-0.438111	-0.164641	-0.186519	-0.0508506	0.253168
BCAS2	0.698263	0.761402	0.421459	0.843258	0.778192	0.83746	0.547806	0.644185	0.734202	0.881273	0.733974	0.874867	0.438164	-0.435176	0.110556	-0.507948	-0.567192	-0.198354	-0.441864	Top 300 markers of a good R/SI balance
ANAPC10	0.574345	0.439805	0.421032	0.781286	0.732361	0.711998	0.359589	0.278676	0.593942	0.562347	0.566868	0.639764	0.328757	-0.343811	-0.0134086	-0.71986	-0.644887	-0.335215	-0.242636
EIF4A2	0.52312	0.695693	0.420791	0.685753	0.25505	0.404369	0.677068	0.281334	-0.0015105	0.437962	0.217765	0.352684	0.519767	-0.701657	-0.541695	-0.686385	-0.206336	-0.207448	-0.571236
ZNF283	0.272941	0.161796	0.420641	0.313982	0.195095	-0.0613446	0.607475	0.107176	0.293073	0.0502274	0.0821192	-0.124157	0.560709	-0.121875	-0.279995	-0.461664	-0.233575	-0.0816538	-0.403766
USP8	0.332727	0.567057	0.420544	0.125945	0.347902	0.356997	0.177915	0.685436	0.69578	0.277978	0.59704	0.428221	0.362019	-0.120576	0.0776223	0.0676582	-0.0124077	0.00395121	0.109705
AKAP1	0.45499	0.0909807	0.420533	0.577303	0.538888	0.427084	0.675149	-0.426456	0.0341391	0.442624	0.321882	0.221059	0.261556	-0.550156	-0.509718	-0.505341	-0.559931	-0.461573	-0.8655
TRMT10B	0.323832	0.442213	0.420228	0.30335	0.384139	-0.0299688	0.423028	0.0735434	0.0838589	0.0317426	0.267668	-0.106115	0.139852	-0.550186	-0.465189	-0.462489	-0.364863	-0.112679	-0.569992
ARHGEF10L	0.077449	-0.0156621	0.420182	-0.0862391	0.0162515	-0.182547	0.312708	-0.291997	-0.0847874	-0.319081	-0.146044	-0.286488	0.161048	-0.266874	-0.614841	-0.172577	-0.156569	-0.110129	-0.354886
QDPR	0.417511	-0.0984072	0.419819	0.690365	0.635142	0.614388	0.243759	-0.183504	0.118121	0.605688	0.420437	0.528071	0.177023	-0.0429525	-0.434248	-0.52941	-0.623118	-0.327664	-0.217302
ACSS1	0.300825	-0.0223644	0.419791	0.26354	0.475884	0.085712	0.582389	-0.450015	-0.0765729	0.0422239	0.207581	-0.12536	0.208376	-0.413795	-0.607046	-0.387431	-0.563225	-0.364384	-0.76646
PA2G4	-0.042321	0.0429882	0.419731	-0.148168	-0.120825	-0.180835	-0.266816	-0.334477	-0.0702775	-0.337631	-0.42744	-0.331621	-0.244888	-0.391531	-0.60138	-0.0899956	-0.193076	-0.185663	0.178942
ZNF227	0.638747	0.672361	0.419729	0.810351	0.666267	0.547642	0.716134	0.428827	0.269914	0.667098	0.552411	0.581785	0.606841	-0.522841	-0.299383	-0.664431	-0.553773	-0.11421	-0.538408	Top 300 markers of a good R/SI balance
CNBP	0.470128	0.562615	0.419623	0.525904	0.563886	0.436282	0.312459	0.190948	0.000457283	0.632379	0.555441	0.616347	0.416688	-0.603627	-0.538449	-0.23562	-0.389833	0.153769	-0.0598373
CD1C	0.16324	0.0442886	0.419549	0.14365	0.242929	-0.0247231	0.153745	-0.465097	-0.197928	-0.141508	-0.0821002	-0.1868	0.130834	-0.522615	-0.714465	-0.37252	-0.456179	-0.251882	-0.114953
PPP1R2	0.634012	0.651386	0.41945	0.808574	0.773746	0.668712	0.482207	0.448663	0.332873	0.677429	0.624266	0.645358	0.378415	-0.473666	-0.243135	-0.651409	-0.65858	-0.243606	-0.39734	Top 300 markers of a good R/SI balance
COQ10B	-0.0206756	0.569835	0.41945	-0.277157	-0.370493	-0.26041	-0.205279	0.6316	0.33422	-0.120298	-0.378971	-0.308197	0.157655	-0.177762	-0.241938	0.333025	0.243554	0.00379011	0.536498
TTF1	0.563773	0.679441	0.419241	0.764597	0.416725	0.675294	0.427338	0.577739	0.371133	0.616819	0.47134	0.60538	0.463949	-0.385463	-0.208901	-0.639286	-0.233517	-0.320183	-0.203929
MRPL57	0.446464	-0.0317856	0.419151	0.844448	0.768411	0.81314	-0.134581	-0.324621	0.247097	0.730354	0.519286	0.657387	-0.285819	-0.276443	-0.318895	-0.657883	-0.74433	-0.50013	-0.0967858
BPNT1	0.326262	-0.0680208	0.419037	0.523606	0.154705	0.358597	0.569646	-0.14031	0.592988	0.355657	0.432437	0.310206	0.424698	-0.0430169	-0.0116944	-0.503248	0.144205	-0.188063	-0.495131
BCL10	0.24798	0.307395	0.418908	0.303985	0.156057	0.275131	0.0264068	0.400844	0.26584	0.296037	0.405599	0.258276	0.180116	-0.0363926	-0.301945	-0.204342	0.118007	-0.11183	0.161937
CENPL	0.471983	0.0426075	0.41856	0.694968	0.553209	0.590973	0.531583	-0.005438	0.264071	0.475197	0.421166	0.487827	0.427628	-0.0654035	-0.303068	-0.664864	-0.493441	-0.347389	-0.425966
FANCB	0.0119366	-0.517343	0.418552	-0.0536122	0.0182259	0.26047	-0.054673	-0.254637	0.343324	-0.107149	-0.00885435	0.146261	0.097545	0.476829	-0.232704	-0.0178363	-0.0366418	-0.263185	0.206915
CWC27	0.686629	0.717919	0.41837	0.886756	0.592147	0.741898	0.762684	0.656519	0.591639	0.767979	0.624313	0.732347	0.656418	-0.361714	-0.0120343	-0.689831	-0.372569	-0.244073	-0.561731	Top 300 markers of a good R/SI balance
EI24	0.366615	-0.0780827	0.418329	0.524135	0.654937	0.214661	0.46571	-0.315139	0.21762	0.216098	0.2909	-0.0556821	0.276161	-0.20184	-0.344008	-0.640968	-0.770462	-0.49905	-0.486672
PPA1	0.688136	0.671169	0.418245	0.797338	0.785697	0.72417	0.732199	0.561711	0.566739	0.713767	0.513557	0.648731	0.634239	-0.389672	-0.0339786	-0.597491	-0.776689	-0.3441	-0.5346	Top 300 markers of a good R/SI balance
IKZF5	0.419963	0.641356	0.418238	0.549543	0.194648	0.334573	0.381419	0.499203	-0.0522903	0.535469	0.21163	0.361602	0.334536	-0.409525	-0.583496	-0.369121	-0.116722	-0.059897	-0.273707
MRPL14	0.371824	-0.102057	0.418233	0.474744	0.438249	0.417554	0.584221	-0.190861	0.219551	0.292953	0.0356078	0.189684	0.389929	-0.0450896	-0.34217	-0.48523	-0.658191	-0.493612	-0.560393
WBP4	0.382313	0.357753	0.417988	0.505584	0.198772	0.537664	0.276114	0.656794	0.628859	0.530849	0.507077	0.585667	0.497316	0.145935	0.021497	-0.30212	0.141751	-0.0889416	0.0959017
AP1AR	0.541201	0.547577	0.417975	0.695758	0.613496	0.421273	0.55113	0.602629	0.626267	0.580649	0.514387	0.341387	0.575995	-0.175074	0.0192124	-0.56274	-0.504773	-0.257815	-0.288763
KIAA1143	0.633944	0.679157	0.417829	0.797428	0.802068	0.726299	0.380881	0.468379	0.31757	0.672997	0.647313	0.632479	0.130537	-0.493278	-0.254637	-0.637618	-0.682512	-0.374187	-0.507878	Top 300 markers of a good R/SI balance
RPL11	0.461379	0.29104	0.417578	0.714435	0.47802	0.459077	0.408124	-0.342989	-0.0658411	0.406993	0.194195	0.33893	0.199072	-0.749394	-0.594677	-0.763426	-0.578594	-0.333936	-0.475982
SLC25A30	0.114737	0.670197	0.417545	-0.359401	-0.333892	-0.239528	0.533498	0.537246	0.377886	-0.292173	-0.286092	-0.171216	0.57127	-0.41251	-0.20073	0.298305	0.269214	0.18324	-0.263734
VDAC1	0.543389	0.34442	0.417281	0.608231	0.695188	0.659633	0.535579	0.224442	0.0570705	0.723938	0.526417	0.643816	0.429361	-0.263105	-0.485185	-0.279798	-0.622627	-0.228736	-0.430875
POLR2K	0.555671	0.521731	0.417175	0.725334	0.578643	0.614124	0.477018	0.494183	0.639308	0.541411	0.326722	0.520941	0.539875	-0.245974	0.0318164	-0.649345	-0.618194	-0.338575	-0.202293
ELK4	0.100575	0.721285	0.417159	-0.463887	-0.0487909	-0.0137668	-0.0085511	0.526233	0.183737	-0.51081	-0.176485	-0.173442	-0.268288	-0.495377	-0.372584	0.253921	-0.0814448	-0.251415	-0.294414
SRSF5	0.585179	0.574636	0.416838	0.790483	0.702665	0.55453	0.471922	0.0976372	0.0182492	0.735661	0.635787	0.6149	0.127795	-0.712893	-0.519078	-0.564866	-0.536315	-0.0743408	-0.668396
ZNF107	0.0488955	0.427319	0.416461	-0.224281	-0.251175	-0.129727	0.0547756	0.235802	0.362438	-0.364402	-0.324291	-0.364043	0.228386	-0.368646	-0.213051	0.00760358	0.104698	-0.335167	0.168533
CD3EAP	0.144183	0.0665284	0.416092	0.10544	0.251122	0.17094	-0.145025	0.0149586	0.20943	-0.0228178	-0.0529721	0.0130631	-0.289807	-0.0789187	-0.348405	-0.19395	-0.442957	-0.305494	-0.0833303
SON	0.345834	0.621953	0.416076	0.320652	-0.116063	0.436525	0.395862	0.549589	0.240301	0.335505	0.0357551	0.436132	0.399731	-0.332334	-0.320979	-0.19276	0.214834	-0.13524	-0.223534
PWP1	0.617377	0.622695	0.41577	0.727321	0.567665	0.726056	0.644756	0.18165	0.547592	0.541034	0.398261	0.536607	0.308918	-0.697462	-0.0477981	-0.652947	-0.536747	-0.527228	-0.758385	Top 300 markers of a good R/SI balance
L3MBTL3	0.508261	0.683931	0.415521	0.580096	0.519977	0.533889	0.31615	0.584365	0.234033	0.430238	0.466209	0.51334	0.378943	-0.385233	-0.325831	-0.522033	-0.400714	-0.197537	-0.109718
CCDC12	0.408161	0.00394896	0.415515	0.599253	0.296525	0.563221	0.570503	-0.16591	0.210605	0.805875	0.312964	0.649104	0.225289	-0.169735	-0.346622	-0.184837	-0.186272	-0.0361703	-0.726425
AAMP	0.209744	-0.0941027	0.415055	0.352564	-0.110059	0.136956	0.558051	-0.234716	0.210867	0.377731	-0.289361	0.129382	0.29609	-0.0996909	-0.345797	-0.203278	-0.0861945	-0.0543605	-0.623308
SMC3	0.3252	0.663189	0.414892	0.165112	-0.111586	0.263396	0.556198	0.649922	0.567911	-0.0079446	0.0546726	0.128313	0.558118	-0.291142	-0.0286327	-0.276464	0.224751	-0.29751	-0.318124
NOL10	0.244397	0.757086	0.41489	-0.309353	0.132209	-0.0475939	0.519147	0.747146	0.618676	-0.346658	0.0281473	-0.0745052	0.30467	-0.327212	0.0164349	0.163436	-0.18295	-0.0284119	-0.546176
FANCD2	-0.110542	0.327724	0.414846	-0.569613	-0.590829	-0.466094	0.220714	0.131444	0.0844191	-0.608584	-0.650229	-0.638145	0.153518	-0.331609	-0.45778	0.330079	0.347251	-0.131747	-0.20456
VPS36	0.619223	0.678874	0.414741	0.804996	0.701626	0.597383	0.51772	0.6484	0.393352	0.628715	0.485693	0.561107	0.471021	-0.314744	-0.183398	-0.693357	-0.669289	-0.242299	-0.351996	Top 300 markers of a good R/SI balance
RPS25	0.482379	0.258436	0.414591	0.653892	0.588462	0.529406	0.449488	-0.352661	0.0289683	0.376135	0.312158	0.387274	0.168981	-0.713034	-0.506677	-0.69517	-0.646717	-0.390826	-0.582154
SCARF1	-0.086623	-0.162674	0.413975	-0.124678	-0.143964	-0.245648	-0.25675	0.0548163	0.193109	-0.0431716	-0.0489344	-0.212531	-0.0728272	0.283405	-0.360175	0.160542	0.182818	0.128777	0.359838
GGPS1	0.503541	0.566688	0.413918	0.662401	0.570781	0.531632	0.275826	0.54493	0.54855	0.586052	0.597276	0.440474	0.300356	-0.25909	-0.0445692	-0.503162	-0.363171	-0.309895	-0.130589
UBE2E1	0.658617	0.568935	0.413792	0.822247	0.79396	0.739687	0.613079	0.661001	0.373354	0.855531	0.702503	0.762772	0.406398	-0.147401	-0.199932	-0.499002	-0.620247	-0.191135	-0.591293	Top 300 markers of a good R/SI balance
NR1D2	0.437881	0.703079	0.413751	0.53429	0.402426	0.305006	0.268733	0.366178	-0.0930491	0.294086	0.229881	0.201576	0.145126	-0.628108	-0.613916	-0.581013	-0.427548	-0.259659	-0.297228
ZNF286A	0.525135	0.442957	0.413596	0.672814	0.643428	0.452817	0.525197	0.195283	0.207285	0.394424	0.389852	0.185961	0.377027	-0.430771	-0.347105	-0.708025	-0.663595	-0.566906	-0.473245
EPSTI1	0.29935	0.397263	0.413447	0.175257	0.27312	0.309579	0.227435	0.473612	0.597602	0.250294	0.326299	0.316298	0.337579	-0.0909866	-0.000420181	-0.0397306	-0.137456	-0.0847077	-0.00405143
ZNF57	0.61587	0.349955	0.413419	0.855952	0.77541	0.695185	0.605297	0.195805	0.0754839	0.590775	0.489792	0.458033	0.383792	-0.299238	-0.463879	-0.813482	-0.781801	-0.594087	-0.603894	Top 300 markers of a good R/SI balance
CRIM1	0.366522	0.448115	0.413412	0.442812	0.431127	0.509289	-0.0456211	0.175966	0.146131	0.260861	0.428112	0.374042	-0.0237501	-0.45715	-0.401155	-0.46474	-0.294965	-0.373597	0.0514808
NBN	0.255773	0.42959	0.413379	0.0855703	0.122781	0.282215	0.201101	0.680043	0.631317	0.228065	0.332217	0.372109	0.507788	0.067741	0.0295972	0.0844096	0.104597	0.056904	0.237625
TDP1	0.501267	0.107602	0.413218	0.754965	0.576821	0.564545	0.590452	-0.38107	0.0217159	0.465953	0.33661	0.353466	0.299546	-0.528659	-0.511352	-0.771558	-0.606457	-0.512056	-0.675327
DGCR8	0.143229	-0.00458571	0.413193	0.476516	0.252405	0.248538	-0.52669	-0.498549	-0.0432009	0.310054	0.0826423	0.123634	-0.572226	-0.486866	-0.568948	-0.471342	-0.323354	-0.276628	0.250865
SP140L	0.0655604	0.758492	0.413151	-0.380983	-0.264471	-0.305124	0.172298	0.453553	0.484263	-0.344452	-0.19241	-0.339792	0.164243	-0.619711	-0.100653	0.282157	0.243912	0.0385821	-0.108516
GLRX3	0.0203779	0.377359	0.412948	-0.620601	-0.393323	-0.328393	0.674278	0.306868	0.374899	-0.553421	-0.340372	-0.279485	0.53067	-0.227944	-0.197477	0.467143	0.314122	0.179575	-0.553849
TCTN1	0.0357399	0.530484	0.412718	-0.407714	-0.252804	-0.415413	0.347168	0.470604	0.166211	-0.412894	-0.410009	-0.544303	0.051309	-0.281636	-0.382439	0.258536	0.0303899	-0.0782691	-0.540917
FCER1A	-0.192836	0.243553	0.41266	-0.713868	-0.612088	-0.695368	0.208093	-0.224328	-0.00287776	-0.797171	-0.7111	-0.696197	0.0437826	-0.565079	-0.532468	0.379877	0.326137	0.213105	-0.309213
SMARCE1	0.685653	0.713183	0.412542	0.800772	0.776862	0.727635	0.682924	0.608545	0.123478	0.713278	0.666701	0.792649	0.469081	-0.402514	-0.420147	-0.603558	-0.625431	-0.120285	-0.639774	Top 300 markers of a good R/SI balance
GATC	0.394365	0.186476	0.412311	0.413047	0.439797	0.487088	0.42747	0.00433827	0.333625	0.670166	0.597092	0.719922	0.285628	-0.258402	-0.2333	-0.0149209	-0.157071	0.222594	-0.409667
MTPAP	0.45227	0.449126	0.412274	0.585738	0.468832	0.419222	0.378425	0.332079	0.0318384	0.306251	0.168852	0.162591	0.0611051	-0.304098	-0.501154	-0.652801	-0.586854	-0.540176	-0.583653
MAGEH1	0.592533	0.065808	0.412152	0.863929	0.734944	0.687763	0.790601	-0.345078	0.0921397	0.58901	0.348574	0.408362	0.492923	-0.434169	-0.447466	-0.828191	-0.844729	-0.659443	-0.798405	Top 300 markers of a good R/SI balance
ENY2	0.423056	0.419399	0.412048	0.561768	0.31875	0.563331	0.263037	0.664195	0.253129	0.596019	0.408514	0.651359	0.292748	0.0664153	-0.304419	-0.329636	-0.135577	-0.032771	-0.117253
C2CD2	0.425362	0.408258	0.411227	0.534305	0.430961	0.150793	0.616632	0.34313	0.187985	0.36889	0.235543	-0.11921	0.434244	-0.23559	-0.361195	-0.50768	-0.467406	-0.478809	-0.565342
SPOP	0.333605	0.307362	0.410696	0.58367	0.158923	0.554398	-0.0134227	0.106639	0.46502	0.542943	0.263008	0.545828	-0.0243498	-0.327469	-0.114583	-0.417324	-0.0143873	-0.184681	-0.00486236
SLTM	0.601627	0.622795	0.410522	0.745037	0.648421	0.686058	0.496931	0.648758	0.449572	0.75466	0.70895	0.749609	0.477162	-0.235391	-0.128073	-0.472284	-0.38528	-0.109807	-0.308988	Top 300 markers of a good R/SI balance
ORC4	0.518725	0.573238	0.410416	0.653157	0.502235	0.58694	0.386366	0.55439	0.408417	0.634522	0.628664	0.676162	0.645509	-0.258956	-0.164471	-0.440587	-0.22708	-0.0381386	0.0761297
ARF6	0.330029	0.423992	0.410408	0.275106	0.248912	0.0924308	0.529328	0.130504	0.257223	0.503761	0.385187	0.281081	0.476126	-0.468155	-0.298679	0.046355	-0.046521	0.27355	-0.366175
ATXN10	0.474093	0.618404	0.410351	0.499905	0.671319	0.206443	0.438134	0.267037	-0.0383484	0.222824	0.310779	0.0697868	0.240068	-0.606926	-0.560991	-0.594945	-0.778432	-0.282466	-0.480604
RAD18	0.205859	0.673289	0.410296	-0.18813	0.0138435	-0.393761	0.719618	0.48006	0.281141	-0.250502	-0.155631	-0.392572	0.580748	-0.473453	-0.277302	0.0604747	-0.161375	0.123328	-0.574502
HSD17B7	0.550812	0.4921	0.41026	0.71283	0.494369	0.699811	0.495501	0.352896	0.649091	0.672203	0.532192	0.629507	0.454186	-0.344037	0.0493805	-0.500737	-0.301212	-0.328368	-0.332994
TYROBP	0.110346	-0.358238	0.410182	0.13449	0.125749	0.342284	0.00761101	0.0091366	0.201452	0.547797	0.574965	0.651875	0.291714	0.513702	-0.347898	0.318352	0.317628	0.390145	0.323036
YWHAB	0.32112	0.374451	0.4101	0.441633	-0.0604318	0.383259	0.377711	0.52894	0.478448	0.66924	0.33678	0.630662	0.257797	-0.00410296	-0.101897	-0.0623449	0.3972	0.277939	-0.355737
EMP3	0.177405	-0.147437	0.410082	0.35597	0.0428969	0.459763	-0.0568463	-0.190455	0.225671	0.582623	0.106947	0.585353	-0.0307367	0.0192402	-0.32627	-0.00789347	0.0283629	0.0593085	0.0628308
ZPR1	0.501495	0.075866	0.410068	0.602449	0.77006	0.391247	0.759281	-0.00710963	0.437903	0.625702	0.528541	0.275536	0.52084	-0.11391	-0.137849	-0.366723	-0.738626	-0.305918	-0.712098
LAP3	0.339768	0.228661	0.40997	0.369995	0.276988	0.370994	0.382	0.479344	0.687081	0.496995	0.306014	0.462947	0.4859	0.152199	0.0834771	-0.114687	-0.161739	0.0328244	-0.100269
NUP93	0.417458	0.00504805	0.409812	0.615195	0.56947	0.3804	0.524824	-0.181302	0.13807	0.594611	0.426769	0.380198	0.313886	-0.186514	-0.403688	-0.417954	-0.514022	-0.117627	-0.545368
OSM	-0.321015	-0.269053	0.409773	-0.689437	-0.713528	-0.492519	-0.171323	-0.321724	0.0883648	-0.480698	-0.787522	-0.443853	0.162393	0.0606706	-0.447763	0.65047	0.417341	0.229799	0.48327
PSME1	0.350684	0.248254	0.409692	0.576427	0.222877	0.545332	0.101524	0.20226	0.461925	0.651282	0.361233	0.627555	0.135602	-0.149582	-0.116041	-0.299295	-0.0270051	-0.036514	-0.0191978
WDR48	0.287779	0.679304	0.40967	0.359496	0.495312	0.316179	-0.533287	0.598577	0.48939	0.222112	0.366062	0.313248	-0.569735	-0.364651	-0.0916319	-0.367165	-0.451688	-0.102193	0.265138
PPP3CC	0.624915	0.395667	0.409632	0.856099	0.817177	0.675651	0.595263	-0.156712	0.284541	0.64535	0.592781	0.510359	0.368235	-0.712459	-0.273431	-0.760201	-0.755209	-0.473005	-0.60448	Top 300 markers of a good R/SI balance
EMC4	0.552865	0.189775	0.409602	0.830545	0.592883	0.772999	0.521386	-0.0754937	0.30576	0.868969	0.645713	0.853385	0.300522	-0.342045	-0.254557	-0.499327	-0.354535	-0.109663	-0.554828
MPHOSPH9	0.579844	0.634673	0.409319	0.728484	0.626044	0.514645	0.5659	0.480609	0.442486	0.395236	0.486275	0.315125	0.27126	-0.41851	-0.132819	-0.797816	-0.549744	-0.47816	-0.665489
RDH16	-0.136169	0.166482	0.409308	-0.695087	-0.560665	-0.385642	0.248592	0.230323	0.285677	-0.763235	-0.752085	-0.529013	0.0144773	-0.00661907	-0.272007	0.382595	0.208403	-0.110634	-0.412984
ZG16B	-0.0340702	-0.248317	0.409301	-0.215647	0.00991736	-0.437119	0.277444	-0.191982	-0.00953008	-0.325009	-0.230113	-0.477991	0.165134	0.159842	-0.534059	0.032185	-0.22199	0.0693533	-0.289226
SEC63	0.508571	0.619492	0.409235	0.851011	0.195609	0.584935	0.391142	0.637592	0.0568954	0.668821	0.35196	0.594946	0.448274	-0.241786	-0.475008	-0.728905	0.00761739	-0.164349	-0.159433
NUDT15	0.587134	0.230197	0.409086	0.765976	0.806449	0.738465	0.572633	0.148502	0.171567	0.633794	0.56621	0.683768	0.519856	-0.17734	-0.373021	-0.624883	-0.762146	-0.315298	-0.390629	Top 300 markers of a good R/SI balance
RSAD1	0.477897	0.102415	0.409006	0.64178	0.753191	0.384112	0.576879	-0.514636	-0.201373	0.497374	0.41535	0.149042	0.111784	-0.653519	-0.703984	-0.556569	-0.813575	-0.494826	-0.868256
CCDC170	-0.0316574	0.18731	0.408847	-0.368217	-0.0838764	-0.215846	-0.118163	0.167263	-0.03205	-0.447506	0.0148849	-0.264359	0.0854338	-0.0983597	-0.553469	0.160324	0.145432	-0.0111147	0.302694
HHAT	-0.112226	-0.137238	0.40872	-0.561751	-0.335276	-0.470278	0.422465	-0.432902	0.142489	-0.62559	-0.429428	-0.496604	0.054997	-0.235035	-0.398363	0.300609	0.142845	0.102868	-0.666811
LY6E	0.285208	0.22799	0.408684	0.267494	0.279572	0.247589	0.279918	0.145954	0.415411	0.363051	0.201031	0.232927	0.305377	-0.176752	-0.156038	-0.0792467	-0.25996	-0.0998243	-0.131875
SP3	0.437262	0.580121	0.408644	0.429071	0.53974	0.533685	0.132309	0.557551	0.0521706	0.623538	0.598184	0.653571	0.377584	-0.265525	-0.478443	-0.0867215	-0.313475	0.0273791	0.206469
FAM229B	-0.120481	-0.47203	0.408641	-0.388895	-0.171487	-0.20757	0.108454	-0.560291	0.221371	-0.512366	-0.491807	-0.439142	-0.0698907	0.110543	-0.328236	0.130367	-0.171022	-0.306767	-0.268
CCT7	0.559708	0.0907207	0.408476	0.810029	0.597194	0.71624	0.735586	-0.150762	0.427719	0.801703	0.499551	0.680791	0.44355	-0.276984	-0.144845	-0.531907	-0.492407	-0.277626	-0.760218
RIPK2	0.349225	0.46778	0.408436	0.330395	0.35339	0.280623	0.254727	0.628675	0.346559	0.370225	0.477139	0.315258	0.353294	-0.0368888	-0.216841	-0.174566	-0.128581	-0.0310811	-0.0331117
NHP2	0.522306	0.120349	0.408283	0.706145	0.546598	0.631755	0.720703	-0.221884	0.0682229	0.642181	0.251733	0.458292	0.424186	-0.389098	-0.463729	-0.519301	-0.634984	-0.472553	-0.75681
THUMPD2	0.658973	0.642809	0.408278	0.826538	0.759183	0.685304	0.631725	0.520857	0.00781178	0.574141	0.455963	0.519748	0.497709	-0.390146	-0.517352	-0.781931	-0.786588	-0.476405	-0.518287	Top 300 markers of a good R/SI balance
ATRX	0.356017	0.612537	0.408254	0.405418	0.175586	0.371908	0.162397	0.536607	0.454217	0.386023	0.321941	0.416225	0.0162066	-0.331916	-0.121038	-0.281151	0.0122271	-0.0437273	-0.262011
GBP4	0.285573	0.413313	0.408142	0.232661	0.225588	0.174881	0.258852	0.472662	0.633115	0.260935	0.268212	0.207076	0.282609	-0.114538	0.0379189	-0.122705	-0.1147	-0.00237972	-0.121705
ACAP2	0.233984	0.51615	0.408052	0.228585	0.0811135	0.413174	-0.243171	0.623928	0.402068	0.461106	0.413375	0.639713	0.0314955	-0.109725	-0.167071	0.0802244	0.242997	0.235308	0.456597
FUT10	-0.15643	-0.121087	0.407896	-0.31503	-0.471544	-0.511904	0.0730886	-0.234247	0.31543	-0.473021	-0.548163	-0.634	-0.0912152	-0.0612142	-0.243782	0.048756	0.250945	-0.0376343	-0.23145
SSR1	0.453595	0.645938	0.407889	0.48022	0.422936	0.494061	0.270527	0.710775	0.333929	0.691416	0.632705	0.68501	0.0563355	-0.206625	-0.22735	-0.103389	-0.09858	0.153379	-0.402657
RRAGB	0.192597	0.385913	0.407689	-0.0393922	0.269968	-0.0966829	0.228085	0.312908	-0.0255115	-0.177272	0.152149	-0.0954772	0.290631	-0.234018	-0.546177	-0.109742	-0.288676	0.0317446	-0.0592813
CYP20A1	0.590306	0.344411	0.407649	0.745116	0.817965	0.66148	0.565217	0.107591	0.0694545	0.726798	0.656589	0.641243	0.253645	-0.378719	-0.461823	-0.499734	-0.699225	-0.236383	-0.68461	Top 300 markers of a good R/SI balance
PRELID1	0.300398	-0.205102	0.407135	0.367975	0.320203	0.525143	0.387033	0.0462699	0.25414	0.694503	0.552351	0.6839	0.405416	0.334719	-0.297213	0.0822868	-0.00886745	0.0922522	-0.201724
TMEM126A	0.610071	0.409302	0.406618	0.812857	0.691353	0.762712	0.577581	0.464718	0.629474	0.619778	0.500323	0.64889	0.463993	-0.116748	0.0366422	-0.714915	-0.63999	-0.417444	-0.46356	Top 300 markers of a good R/SI balance
GSAP	0.530995	0.644947	0.406563	0.577039	0.622403	0.334526	0.60049	0.641287	0.130407	0.576356	0.616511	0.447539	0.62295	-0.27399	-0.406318	-0.373767	-0.427211	0.0777913	-0.319964
RRP9	0.152483	-0.0462643	0.406529	-0.229875	0.295254	-0.0410505	0.530303	-0.286535	0.449707	-0.139219	-0.0657538	-0.10298	0.203645	-0.218359	-0.122825	0.237533	-0.523917	-0.0864983	-0.681888
RSL1D1	0.619844	0.682103	0.406169	0.85203	0.609476	0.566527	0.602757	0.368268	-0.0172974	0.64128	0.263943	0.475605	0.296378	-0.596491	-0.536933	-0.75757	-0.72305	-0.320279	-0.700246	Top 300 markers of a good R/SI balance
WDFY1	0.512625	0.664895	0.406049	0.510032	0.677415	0.5841	0.233259	0.772453	0.555045	0.633555	0.66644	0.644927	0.418931	-0.172299	-0.0286988	-0.208639	-0.469062	-0.0827268	0.0796365
PQLC3	0.0973591	0.308619	0.405942	-0.158533	-0.359401	-0.196302	0.58383	0.15668	0.27242	-0.405433	-0.520085	-0.421929	0.474295	-0.279723	-0.279453	-0.13962	0.0995303	-0.300723	-0.462489
TMEM19	0.534187	0.726773	0.405761	0.460533	0.537335	0.349496	0.725224	0.414827	0.433444	0.210651	0.41546	0.138896	0.483653	-0.613347	-0.136276	-0.542814	-0.473562	-0.444973	-0.696091
MTX3	0.609246	0.613194	0.405681	0.804312	0.848212	0.698627	0.285449	0.375582	-0.0149239	0.52096	0.531578	0.467664	-0.0717796	-0.492178	-0.534199	-0.797915	-0.85897	-0.585238	-0.576096	Top 300 markers of a good R/SI balance
PSMA4	0.520052	0.414763	0.405312	0.681634	0.552861	0.648511	0.417228	0.768959	0.7775	0.623511	0.620716	0.680666	0.522566	0.176613	0.169726	-0.497723	-0.31393	-0.148499	-0.118901
PEX13	0.346726	0.443381	0.405233	0.2711	0.485757	0.247937	0.226945	0.399455	0.147482	0.44832	0.642233	0.439966	0.357288	-0.229334	-0.389454	-0.00149574	-0.188961	0.231005	0.01951
DUSP6	0.295227	0.00967523	0.405222	0.320884	0.363581	0.257132	0.414868	0.106471	0.294952	0.440666	0.296424	0.382753	0.444471	0.0917252	-0.258526	-0.0900104	-0.306701	0.121844	-0.204824
UPRT	0.63635	0.395814	0.404871	0.823129	0.774691	0.720731	0.698862	0.190003	0.453413	0.584401	0.564864	0.662762	0.527173	-0.369583	-0.117406	-0.766321	-0.713343	-0.31507	-0.600371	Top 300 markers of a good R/SI balance
EPRS	0.511071	0.725233	0.404742	0.60165	0.148661	0.469328	0.716813	0.696729	0.542693	0.453745	0.180297	0.397464	0.403386	-0.332229	-0.0379852	-0.534053	-0.0724059	-0.259791	-0.774057
PDS5A	0.649886	0.67976	0.40459	0.788527	0.671043	0.700772	0.654627	0.630195	0.576746	0.66009	0.514497	0.693891	0.588084	-0.334006	-0.00756046	-0.635791	-0.595296	-0.227115	-0.453716	Top 300 markers of a good R/SI balance
MZT1	0.614866	0.68574	0.40455	0.757482	0.752626	0.626627	0.462175	0.647216	0.514545	0.693265	0.56576	0.597119	0.557464	-0.325587	-0.0627257	-0.552742	-0.677793	-0.240479	-0.156369	Top 300 markers of a good R/SI balance
NSUN6	0.530373	0.643814	0.404473	0.577011	0.44043	0.513939	0.602574	0.446641	0.323759	0.379612	0.30385	0.342996	0.463207	-0.464999	-0.231993	-0.566659	-0.421057	-0.432185	-0.507664
PCF11	0.443416	0.599527	0.40441	0.583082	0.570143	0.423797	0.0795363	0.529818	0.299319	0.645716	0.524157	0.539753	0.0244171	-0.320305	-0.253607	-0.315582	-0.427741	0.0549747	-0.109331
RNF180	-0.193199	-0.0280286	0.404404	-0.535174	-0.389053	-0.240205	-0.371139	-0.0642408	0.121477	-0.644688	-0.534071	-0.294939	-0.276863	-0.024083	-0.411474	0.238634	0.133681	-0.0135641	0.322405
TMEM126B	0.212651	0.742841	0.404374	-0.301324	0.0916163	-0.16584	0.504239	0.665892	0.661569	-0.408704	0.130903	-0.253186	0.644672	-0.387548	0.0680167	0.0895256	-0.0268727	-0.0887117	-0.128569
SLC25A36	0.587034	0.685476	0.404329	0.583194	0.543083	0.585724	0.720395	0.544604	-0.159607	0.325818	0.392701	0.370907	0.621058	-0.426754	-0.660903	-0.629473	-0.503024	-0.524571	-0.529389
CMC2	0.493675	0.180306	0.404279	0.672705	0.644383	0.614274	0.446101	0.0560026	0.463725	0.526986	0.484808	0.520025	0.463927	-0.198587	-0.107491	-0.577852	-0.57994	-0.34033	-0.236385
RAPGEF6	0.525572	0.536438	0.404091	0.720571	0.426015	0.530194	0.536123	0.395516	0.376409	0.54834	0.507899	0.440529	0.26038	-0.364325	-0.184763	-0.6348	-0.215359	-0.307061	-0.626561
SARAF	0.560746	0.680466	0.404023	0.726396	0.552347	0.622604	0.378643	0.24199	0.141632	0.604569	0.369548	0.606134	0.355559	-0.719139	-0.393093	-0.589137	-0.538376	-0.218363	-0.24468
LPIN1	0.275611	0.692164	0.403823	0.290801	-0.285085	-0.137326	0.689287	0.324202	0.239322	0.0329834	-0.372483	-0.246448	0.338261	-0.654267	-0.306115	-0.440853	0.114878	-0.132371	-0.801537
KNTC1	0.579777	0.500692	0.403731	0.768306	0.708953	0.560345	0.536633	0.53106	0.58012	0.578665	0.568452	0.442756	0.51552	-0.179845	-0.00346173	-0.682737	-0.606606	-0.361069	-0.333402
XPOT	0.618492	0.657755	0.403635	0.813075	0.733106	0.774827	0.328554	0.601027	0.416683	0.743117	0.645389	0.735301	0.296804	-0.33187	-0.148425	-0.594317	-0.57564	-0.30222	-0.225819	Top 300 markers of a good R/SI balance
SETDB2	0.248308	0.730339	0.403547	-0.127944	-0.240705	-0.0563996	0.781009	0.546952	0.137398	-0.0775287	-0.405982	-0.0637968	0.457875	-0.48763	-0.396241	0.132165	0.0149488	0.0055482	-0.822219
LSM4	0.313359	-0.058184	0.403531	0.39524	0.208763	0.43301	0.497793	-0.442918	0.0255785	0.333209	-0.0826449	0.364733	0.277867	-0.356312	-0.495484	-0.316383	-0.402866	-0.242849	-0.540158
ZNF101	0.534469	0.253314	0.403485	0.78722	0.512884	0.676558	0.573355	-0.272569	0.426824	0.634834	0.615938	0.529141	0.253942	-0.626565	-0.139231	-0.658432	-0.255262	-0.444664	-0.698333
TRIB2	0.519221	0.391281	0.403476	0.719078	0.667279	0.58169	0.352519	-0.154614	0.276222	0.497973	0.377701	0.381066	0.0946989	-0.704204	-0.272911	-0.681763	-0.712052	-0.500602	-0.500161
FCF1	0.608557	0.644292	0.403323	0.617458	0.678444	0.646282	0.661543	0.612382	0.652678	0.708996	0.762891	0.714775	0.607945	-0.301669	0.0614732	-0.309465	-0.384182	-0.0896294	-0.442781	Top 300 markers of a good R/SI balance
ZNF829	-0.0801801	0.260536	0.403204	-0.49488	-0.312387	-0.441839	0.104286	0.0525101	0.124239	-0.580376	-0.335171	-0.53691	0.0856909	-0.315065	-0.40748	0.236133	0.191334	-0.0159698	-0.0814937
NEK11	0.0125633	0.515062	0.403041	-0.39964	-0.199415	-0.206248	-0.0374201	0.493132	0.35581	-0.493399	-0.196427	-0.21505	-0.0429103	-0.237618	-0.201701	0.166452	0.137863	0.0495085	0.0152245
HSP90AA1	0.444289	0.658434	0.402777	0.506576	0.407924	0.263094	0.426932	0.714376	0.771311	0.485086	0.230066	0.180782	0.346231	-0.220665	0.167487	-0.348611	-0.43604	-0.212922	-0.338893
GPATCH4	-0.0478449	0.596411	0.40261	-0.723561	-0.703284	-0.534909	0.675664	0.291128	0.492559	-0.785815	-0.813494	-0.535626	0.426993	-0.552105	-0.0797523	0.406786	0.377916	0.163801	-0.67573
ZHX1	0.616186	0.63609	0.402583	0.758242	0.774014	0.595779	0.53041	0.700558	0.736465	0.712198	0.720339	0.499319	0.658043	-0.202862	0.136803	-0.535411	-0.57284	-0.338165	-0.158392	Top 300 markers of a good R/SI balance
TTC14	0.539789	0.618951	0.402262	0.667817	0.447596	0.622197	0.479908	0.558726	0.364367	0.577407	0.644339	0.622593	0.231973	-0.319065	-0.193104	-0.520453	-0.126979	-0.191233	-0.562138
PLA2G7	0.176894	0.210783	0.402259	-0.0655672	0.0178393	0.0593146	0.436732	0.0186467	0.165734	-0.048523	-0.129546	-0.0554511	0.269378	-0.278486	-0.369431	0.0591083	-0.144274	-0.202046	-0.444403
HUS1	0.422009	0.434033	0.401978	0.537786	0.147791	0.582078	0.428388	0.455838	0.477721	0.608122	0.283918	0.595524	0.217873	-0.160374	-0.0921129	-0.278742	0.0218963	-0.157967	-0.48934
NACA	0.570213	0.652725	0.401973	0.713122	0.589105	0.569687	0.494669	0.40782	-0.00189621	0.663675	0.428356	0.583999	0.151657	-0.515967	-0.517873	-0.509575	-0.543519	-0.15276	-0.68021
SPATA24	-0.267226	-0.135228	0.401831	-0.574428	-0.701978	-0.570644	-0.0229069	-0.156569	0.260481	-0.691455	-0.740777	-0.740384	-0.0746284	0.0355715	-0.284772	0.256646	0.441075	-0.0958057	-0.0464143
CKS1B	0.424861	-0.0742048	0.401801	0.597214	0.582849	0.544888	0.496618	0.0325339	0.560939	0.434007	0.283124	0.409121	0.474067	0.136728	-0.0180117	-0.54619	-0.663917	-0.38541	-0.312013
CCR6	0.290927	0.363688	0.401667	0.421672	0.468059	0.190398	-0.0999214	-0.142319	0.0298832	0.194166	0.0926412	0.142377	-0.258451	-0.653168	-0.489269	-0.495745	-0.653985	-0.135601	-0.125151
C17orf77	-0.169422	-0.287356	0.40162	-0.383366	-0.248287	-0.209111	-0.290033	-0.234206	-0.00773164	-0.275957	-0.121414	-0.147016	-0.309578	0.173056	-0.5226	0.353205	0.282098	0.163906	0.144517
GFPT1	0.255508	0.625013	0.401007	0.0273635	-0.11612	-0.0178971	0.613684	0.535148	0.243925	-0.0315849	-0.197664	-0.0418318	0.412993	-0.350934	-0.298411	-0.0755001	0.00558736	-0.0328036	-0.584738
C9orf47	-0.0628151	-0.545915	0.400943	0.0938152	-0.331533	-0.0555757	0.0613742	-0.321754	0.00352311	-0.0564719	-0.276309	-0.202407	0.221322	0.450664	-0.511739	-0.208037	0.274273	-0.217959	0.148987
WDR43	0.669238	0.78092	0.400916	0.771343	0.771484	0.581787	0.70898	0.625525	0.103037	0.580095	0.454427	0.396578	0.577079	-0.481135	-0.423365	-0.686276	-0.807337	-0.47595	-0.560344	Top 300 markers of a good R/SI balance
RIOK2	0.597837	0.659462	0.400631	0.897669	0.624841	0.694716	0.3097	0.629895	0.400788	0.678567	0.531051	0.636766	0.217374	-0.30571	-0.158678	-0.795271	-0.507694	-0.307015	-0.284771	Top 300 markers of a good R/SI balance
MTHFD1	0.569148	0.22865	0.400608	0.79842	0.597512	0.679711	0.709988	0.19173	0.647935	0.685068	0.424404	0.589867	0.524584	-0.132385	0.0607499	-0.627395	-0.560303	-0.353455	-0.622585
TMEM220	0.16621	0.421753	0.400467	-0.0292318	0.0744577	0.109418	0.0203927	0.0468736	0.0805613	-0.0429341	-0.149735	-0.0271154	-0.0243788	-0.547755	-0.44274	0.00546331	-0.251538	-0.252349	-0.0633427
CD83	0.258053	0.225672	0.400459	0.0377983	0.301436	0.0112655	0.571689	-0.110174	-0.0205794	-0.159385	-0.00788294	-0.182591	0.30784	-0.426931	-0.532514	-0.217807	-0.481752	-0.313863	-0.633338
PRMT5	0.264094	-0.244784	0.400012	0.500679	0.513052	0.60466	-0.189057	-0.199802	0.469049	0.665663	0.557191	0.638647	0.0303283	0.147127	-0.0972867	-0.161934	-0.308212	-0.132041	0.36172
TNFAIP2	-0.0820035	-0.0356929	0.399818	-0.287615	-0.418552	-0.474994	0.325015	-0.0388896	-0.127218	-0.122901	-0.330252	-0.436856	0.319009	0.0117996	-0.626357	0.347491	0.362927	0.207539	-0.194111
TYW1	0.651633	0.645394	0.399803	0.744407	0.799047	0.616822	0.704326	0.319708	0.386454	0.451801	0.511199	0.379368	0.363979	-0.592827	-0.17034	-0.768257	-0.799826	-0.570404	-0.79789	Top 300 markers of a good R/SI balance
PPIH	0.354173	0.114558	0.39975	0.735626	0.635479	0.621255	-0.381628	-0.242712	0.306993	0.537605	0.291028	0.444738	-0.185301	-0.401551	-0.240811	-0.669825	-0.739707	-0.474203	0.446056
PTGS2	0.0420041	-0.0337928	0.399543	-0.0915268	-0.0460656	0.0179247	0.00594214	0.222416	0.217555	-0.0582718	0.0854746	0.0124178	0.257254	0.26769	-0.319941	0.0917902	0.149198	-0.0143447	0.286207
CLDN23	-0.2365	-0.228674	0.399491	-0.656239	-0.612005	-0.536646	0.215075	-0.126973	0.422235	-0.631709	-0.543091	-0.509126	0.226346	0.196498	-0.138175	0.448361	0.476682	0.20955	-0.110882
IER3IP1	0.553854	0.749866	0.399345	0.517546	0.507449	0.450275	0.698642	0.717698	0.465189	0.351979	0.335295	0.211745	0.709692	-0.346182	-0.0998565	-0.496995	-0.498393	-0.520769	-0.389642
PRIM2	0.176521	0.44871	0.399288	-0.092179	0.0623619	0.0718896	0.169058	0.357028	0.407138	-0.0970689	-0.0639874	-0.0847118	0.079392	-0.278824	-0.151317	0.0548051	-0.155589	-0.272908	-0.200705
CSPP1	0.183929	0.567763	0.399239	-0.125833	-0.141383	-0.118585	0.522374	0.453666	0.306334	-0.0646336	-0.230694	-0.0618863	0.434875	-0.350913	-0.240739	0.141375	0.0157463	0.127351	-0.401698
ANKRD36B	0.458123	0.497475	0.399148	0.609559	0.415005	0.431578	0.395973	0.299493	-0.041891	0.368335	0.30931	0.277777	0.0113287	-0.404453	-0.54975	-0.63068	-0.376123	-0.379341	-0.671347
PITHD1	-0.213116	-0.0392655	0.399142	-0.290982	-0.326491	-0.531373	-0.489725	-0.4744	-0.109834	-0.403978	-0.444957	-0.487619	-0.361044	-0.414115	-0.610056	0.0773321	0.115084	0.233915	0.430354
ALKBH3	0.560803	0.102596	0.398493	0.800912	0.737426	0.675598	0.649795	-0.0877733	0.158429	0.581113	0.519422	0.486186	0.464307	-0.231384	-0.37108	-0.733393	-0.695414	-0.511607	-0.588013
DDX46	0.585026	0.6643	0.398449	0.804596	0.553514	0.596722	0.492573	0.653753	0.31331	0.742893	0.611869	0.714994	0.420753	-0.288916	-0.233532	-0.580739	-0.322893	0.00535703	-0.366464
ZNF593	0.433834	-0.181682	0.397669	0.619367	0.599147	0.636786	0.531717	-0.137129	0.23417	0.609993	0.415689	0.490959	0.34692	0.12025	-0.302785	-0.409659	-0.570693	-0.429855	-0.519211
BCKDHB	0.521955	0.286816	0.397526	0.70328	0.651149	0.502563	0.590398	-0.27504	-0.0364101	0.46312	0.404693	0.348224	0.229448	-0.676206	-0.542801	-0.690234	-0.662445	-0.402092	-0.756018
METTL8	0.635926	0.484796	0.397494	0.7447	0.726367	0.702512	0.759688	0.318312	0.178934	0.461823	0.441682	0.488043	0.491306	-0.367971	-0.351594	-0.758905	-0.74772	-0.560027	-0.746839	Top 300 markers of a good R/SI balance
KLF12	0.514456	0.652819	0.397418	0.519211	0.398323	0.509699	0.609269	0.291891	0.0510285	0.258142	0.260179	0.241082	0.289312	-0.630813	-0.465042	-0.591724	-0.393915	-0.587268	-0.719644
TIFAB	-0.216938	-0.23699	0.397311	-0.622165	-0.529682	-0.56112	0.251021	-0.117315	0.193601	-0.636891	-0.619552	-0.632679	0.175271	0.21777	-0.338339	0.387834	0.278473	0.058458	-0.231874
MORN4	-0.21501	-0.110954	0.397222	-0.628551	-0.440391	-0.521255	0.013871	-0.182364	0.0724048	-0.615155	-0.595741	-0.652559	-0.125453	-0.0241492	-0.445813	0.41954	0.159217	-0.049494	-0.168555
OSBPL3	0.623397	0.712558	0.397169	0.78396	0.734269	0.690567	0.421859	0.330864	0.0862675	0.601451	0.579038	0.571456	0.0497366	-0.676405	-0.433439	-0.685865	-0.636977	-0.403662	-0.671826	Top 300 markers of a good R/SI balance
ACVR2A	0.164353	0.439459	0.397138	-0.130702	0.113051	-0.365794	0.53297	0.163422	0.0124728	-0.357152	-0.0260984	-0.382072	0.253195	-0.457371	-0.498908	-0.137559	-0.201431	0.0867377	-0.629392
MRPS9	0.683808	0.792481	0.39708	0.788415	0.772321	0.62745	0.725101	0.568386	0.110316	0.698598	0.552054	0.564564	0.408221	-0.553961	-0.411977	-0.597846	-0.7211	-0.294176	-0.782811	Top 300 markers of a good R/SI balance
C2orf49	0.499428	0.58802	0.39706	0.590967	0.4834	0.532853	0.404266	0.492597	-0.0146824	0.472386	0.637506	0.566656	0.46183	-0.340926	-0.522915	-0.49839	-0.189489	-0.110194	-0.166492
DNASE1L3	-0.128221	-0.0551445	0.396546	-0.637616	-0.201447	-0.700281	0.428616	-0.391103	0.073752	-0.606755	-0.297945	-0.708319	0.237326	-0.309321	-0.44375	0.442527	0.0500184	0.203076	-0.467313
PTGES3	0.433811	0.732148	0.396486	0.516099	0.587215	0.442937	-0.0720176	0.712947	0.658518	0.538931	0.428259	0.463499	-0.0710673	-0.325922	0.0754378	-0.311304	-0.54063	-0.103667	0.0425732
ZNF738	0.526266	0.308164	0.396335	0.807838	0.723925	0.649127	0.272207	0.137639	-0.0178464	0.558422	0.456996	0.468026	0.199942	-0.297923	-0.524792	-0.766914	-0.73014	-0.490138	-0.240058
C10orf128	-0.201683	0.130542	0.396279	-0.583283	-0.545971	-0.468361	-0.139307	-0.02671	0.373348	-0.66803	-0.597745	-0.586157	-0.141949	-0.210329	-0.17745	0.294027	0.323681	-0.0441784	0.0771888
EDF1	0.501598	0.106646	0.396147	0.744467	0.526767	0.726018	0.509546	-0.292117	0.176703	0.697001	0.467545	0.667038	0.164691	-0.439292	-0.351845	-0.527898	-0.410208	-0.318317	-0.690904
SCP2	0.510636	0.658982	0.395886	0.693418	0.563313	0.458515	0.293703	0.66393	0.241903	0.714123	0.550485	0.638776	0.21778	-0.271355	-0.293631	-0.428041	-0.393375	0.147228	-0.256655
ZNF33A	0.221763	0.56516	0.395797	0.0807765	0.350531	0.256081	-0.317764	0.5139	0.0127838	-0.000725618	0.225572	0.194982	-0.244633	-0.287642	-0.496911	-0.132153	-0.349692	-0.176794	0.267295
FIGNL1	0.36596	0.36643	0.395614	0.557983	0.107324	0.298783	0.469627	0.260444	0.449654	0.271263	0.0272251	0.229052	0.364567	-0.258486	-0.108857	-0.641947	-0.14459	-0.203786	-0.391557
RPS24	0.55065	0.370584	0.395513	0.842647	0.728514	0.639169	0.327473	-0.116524	0.1102	0.607924	0.431377	0.470157	0.215213	-0.637356	-0.410067	-0.775013	-0.760342	-0.467711	-0.317982
PID1	0.23968	0.00492019	0.395505	0.360244	0.170311	0.0962813	0.410821	-0.313847	-0.118721	0.248984	-0.0329467	0.0305877	0.250962	-0.31749	-0.613275	-0.342031	-0.297743	-0.134874	-0.420842
MED4	0.560286	0.684386	0.395377	0.739776	0.528869	0.579881	0.433429	0.661369	0.443043	0.760007	0.585307	0.697292	0.41525	-0.309675	-0.114421	-0.458478	-0.307905	0.00917109	-0.270581
SMYD4	0.351826	0.124968	0.395336	0.374791	0.472841	0.180703	0.562316	-0.362013	-0.0942524	0.00416331	0.170075	-0.152504	0.242061	-0.534266	-0.591336	-0.605784	-0.592071	-0.58923	-0.692946
PPIE	0.424824	0.0207565	0.395157	0.458505	0.666061	0.373146	0.635319	-0.385082	0.222642	0.189182	0.414661	0.114371	0.326321	-0.410288	-0.309793	-0.560568	-0.676986	-0.529399	-0.722017
SCAF11	0.437546	0.6068	0.395112	0.556077	0.303961	0.487789	0.275538	0.655024	0.662036	0.490836	0.526923	0.488195	0.459306	-0.206657	0.0803248	-0.423522	-0.00609565	-0.14977	0.0530917
CDC40	0.474103	0.570308	0.394977	0.662887	0.590059	0.529565	0.0968245	0.703827	0.573792	0.805678	0.732606	0.757641	0.056592	-0.106958	0.00216201	-0.288576	-0.27216	0.201875	-0.102132
PINX1	-0.0396104	-0.00266268	0.394974	-0.420736	-0.145244	-0.231397	0.167404	-0.292833	0.108709	-0.279029	-0.369542	-0.221267	0.195778	-0.286014	-0.410699	0.411002	-0.102697	0.0875761	-0.0637143
PHAX	0.447028	0.635758	0.394455	0.222714	0.449871	0.216243	0.76313	0.489714	0.52405	0.0901402	0.35312	0.174579	0.653851	-0.411028	-0.0413241	-0.274009	-0.391737	-0.133392	-0.565459
NHLRC2	0.533343	0.316667	0.394379	0.810198	0.732519	0.536713	0.409585	0.265364	0.440914	0.581875	0.513885	0.455735	0.416402	-0.183514	-0.115028	-0.747757	-0.692653	-0.295163	-0.228042
IFIT2	0.174856	0.313405	0.394193	0.00244329	0.0244535	0.134202	0.18044	0.537458	0.658555	0.131566	0.164605	0.222377	0.321054	0.0903225	0.0784143	0.125044	0.109116	0.0997953	0.0581293
RBM8A	0.116721	0.273995	0.393919	-0.220809	-0.041893	-0.217651	0.512767	0.109847	0.400458	-0.35331	0.0429229	-0.317962	0.348274	-0.27729	-0.150352	0.0128312	0.104465	-0.0934932	-0.484897
SRSF7	0.692786	0.802713	0.393865	0.786853	0.746307	0.723411	0.703566	0.545754	0.594137	0.582323	0.46542	0.489515	0.480394	-0.590771	0.0216495	-0.709329	-0.75783	-0.597576	-0.662413	Top 300 markers of a good R/SI balance
EFCAB11	-0.0387762	0.124278	0.393672	-0.493872	-0.211798	-0.262648	0.217711	0.0962136	0.0525812	-0.58223	-0.100471	-0.2796	0.328597	-0.0798692	-0.458853	0.232676	0.243421	0.0538513	0.00240379
MCM3	0.463746	0.103939	0.393524	0.620088	0.587785	0.397353	0.679787	-0.163209	0.324712	0.484192	0.322085	0.325895	0.356951	-0.307922	-0.217087	-0.534198	-0.636748	-0.236947	-0.763577
EXOSC8	0.736948	0.708843	0.393519	0.89844	0.862409	0.805195	0.753284	0.41817	0.204048	0.724906	0.58724	0.678162	0.472668	-0.58478	-0.324196	-0.751082	-0.831407	-0.451695	-0.75725	Top 300 markers of a good R/SI balance
OGFOD3	0.0367973	-0.235838	0.393467	-0.249703	0.069951	-0.218087	0.460994	-0.445783	-0.0185899	-0.145023	-0.0814446	-0.287839	0.33845	-0.10888	-0.521769	0.264105	-0.183196	-0.0444297	-0.406734
LDHB	0.602137	0.473573	0.393367	0.803255	0.71075	0.678752	0.553123	-0.0639222	-0.0183693	0.553184	0.375021	0.548959	0.200564	-0.730389	-0.521445	-0.764594	-0.78291	-0.417123	-0.724881	Top 300 markers of a good R/SI balance
NUP43	0.63736	0.412398	0.393205	0.802714	0.758522	0.830423	0.626898	0.385034	0.381969	0.663282	0.560187	0.665718	0.199487	-0.199958	-0.165849	-0.655747	-0.692076	-0.519793	-0.853634	Top 300 markers of a good R/SI balance
ERCC6L2	0.451278	0.584289	0.392883	0.620226	0.250211	0.416151	0.443907	0.395574	0.402736	0.531609	0.412845	0.420591	0.327345	-0.431677	-0.146999	-0.487923	-0.0237625	-0.12122	-0.389999
HSP90AB1	0.33183	0.368208	0.392805	0.561488	-0.0201603	0.224248	0.464391	-0.0381825	0.368145	0.454179	-0.0962873	0.202905	0.257727	-0.556489	-0.177606	-0.468275	-0.0546066	-0.103324	-0.505635
BIRC2	0.137991	0.471032	0.392794	0.0435157	0.0990903	-0.0197816	-0.158703	0.615903	0.634462	-0.233151	-0.092824	0.00571107	0.150113	-0.054108	0.0588235	-0.29945	-0.239289	0.0469171	0.447304
PATZ1	0.47367	0.0439965	0.392766	0.743452	0.818142	0.522729	0.320935	-0.545879	-0.129327	0.679366	0.568439	0.373217	0.102571	-0.602139	-0.619173	-0.543541	-0.778561	-0.400584	-0.436498
CLEC2B	0.346532	0.478026	0.392734	0.542499	0.394997	0.241021	0.0299122	0.452669	0.54064	0.428397	0.360045	0.225648	0.136725	-0.225485	-0.0243878	-0.462659	-0.299114	-0.0989376	0.105871
THAP6	0.435338	0.419925	0.392687	0.682205	0.511584	0.315953	0.289676	0.430679	0.486841	0.67139	0.57891	0.30942	0.49994	-0.165395	-0.0720853	-0.4517	-0.286423	-0.107892	0.0754851
THADA	0.17154	0.750006	0.392358	-0.335562	-0.123124	-0.0619137	0.407473	0.41253	0.353284	-0.404029	-0.121783	-0.0351661	0.214727	-0.648349	-0.190226	0.149822	0.0846679	0.0619187	-0.456814
RNF2	0.359236	0.557333	0.392289	0.424141	0.225796	0.230314	0.325544	0.624895	0.501428	0.348111	0.363044	0.263691	0.483297	-0.166784	-0.0586251	-0.348796	-0.0299791	-0.0175819	-0.00568826
ZNF14	0.646951	0.610105	0.391869	0.829908	0.736064	0.589712	0.724047	0.278603	0.1256	0.611811	0.524074	0.479846	0.511712	-0.58379	-0.391716	-0.750473	-0.689099	-0.35776	-0.661718	Top 300 markers of a good R/SI balance
FBXO21	0.610281	0.620298	0.391791	0.794998	0.571943	0.612133	0.670526	0.145603	0.342196	0.555774	0.355718	0.423078	0.319901	-0.729756	-0.199339	-0.748618	-0.581638	-0.491464	-0.790269	Top 300 markers of a good R/SI balance
ATXN3	0.339124	0.363645	0.391704	0.548927	0.209047	0.389634	0.131786	0.515512	0.565132	0.529159	0.448592	0.466942	-0.0445061	-0.00216716	-0.00132244	-0.374306	0.0731192	0.00362834	-0.279072
MDM4	0.306761	0.503192	0.39167	0.414002	0.0798215	0.258522	0.193355	0.368793	-0.121548	0.453336	0.24597	0.270354	0.0912421	-0.343934	-0.61086	-0.22911	0.094897	-0.0607776	-0.229043
RPL35	0.545488	0.171492	0.391652	0.802396	0.674745	0.699917	0.532723	-0.397268	0.0943394	0.612811	0.48945	0.566435	0.311902	-0.634693	-0.419189	-0.704724	-0.623589	-0.429555	-0.561306
MOAP1	0.59047	0.297602	0.391612	0.842982	0.734695	0.705216	0.570713	-0.270904	-0.24194	0.671361	0.516219	0.656424	0.297205	-0.687308	-0.71766	-0.713349	-0.693987	-0.295591	-0.643908	Top 300 markers of a good R/SI balance
THOC2	0.502099	0.638707	0.391496	0.651188	0.185767	0.418681	0.726755	0.646277	0.58294	0.498139	0.316353	0.391227	0.638826	-0.26026	0.0147526	-0.571128	-0.00881774	-0.173067	-0.519905
BZW1	0.468988	0.642257	0.391368	0.599807	0.334486	0.384483	0.461525	0.709515	0.586661	0.644951	0.349527	0.507927	0.568333	-0.202686	0.0182206	-0.343549	-0.213259	0.0790858	-0.142719
SEH1L	0.646705	0.575809	0.391324	0.760941	0.764295	0.678006	0.709854	0.688236	0.721372	0.637408	0.473533	0.489128	0.440435	-0.130135	0.137863	-0.613147	-0.77888	-0.511494	-0.719333	Top 300 markers of a good R/SI balance
CCDC34	-0.10132	0.162589	0.391296	-0.491747	-0.398601	-0.350531	0.0790767	0.0772232	0.2565	-0.595335	-0.472708	-0.453304	0.0596574	-0.152631	-0.274777	0.216366	0.20375	-0.0564596	-0.0679237
ZNF75A	0.650404	0.711085	0.391276	0.829221	0.702301	0.628797	0.639744	0.471434	0.360226	0.666921	0.469058	0.529445	0.262543	-0.535233	-0.182673	-0.695311	-0.685269	-0.352978	-0.803168	Top 300 markers of a good R/SI balance
CASP4	0.151196	-0.0400814	0.391115	0.190569	0.0841177	0.382873	-0.101419	0.273696	0.657742	0.417441	0.330476	0.59305	0.241656	0.327293	0.0816457	0.0992642	0.163919	0.218454	0.453794
DCAF16	0.38661	0.607733	0.391029	0.416923	0.139671	0.120766	0.643536	0.221491	-0.20831	0.176913	0.0490666	-0.0706875	0.246695	-0.636963	-0.687057	-0.504936	-0.17594	-0.343783	-0.827987
RPL22	0.515783	0.422923	0.390901	0.749632	0.510655	0.569207	0.451377	-0.134492	-0.00780518	0.474778	0.215866	0.43079	0.181132	-0.728868	-0.508901	-0.754226	-0.61055	-0.39715	-0.571416
ITGA4	0.585793	0.762692	0.390856	0.743406	0.655036	0.444816	0.517951	0.631631	0.367175	0.54495	0.475355	0.483769	0.26189	-0.449415	-0.175965	-0.675282	-0.605193	-0.0747995	-0.593413
DYDC1	-0.12124	0.167774	0.390701	-0.315832	-0.531666	-0.0488929	-0.389524	0.0789044	0.0324385	-0.374933	-0.553442	-0.179686	-0.221754	-0.158271	-0.472918	0.146251	0.340887	-0.19434	0.417693
PI4K2B	0.552455	0.658703	0.390426	0.674187	0.632869	0.48375	0.474797	0.734542	0.725792	0.540094	0.424459	0.49502	0.596852	-0.201089	0.14294	-0.567408	-0.615932	-0.13113	-0.132792
RPP30	0.520913	0.341685	0.390306	0.806554	0.814433	0.657916	0.114586	0.210631	0.423738	0.584695	0.584537	0.491027	0.0178027	-0.272919	-0.125046	-0.739062	-0.758283	-0.470093	-0.177534
ANAPC1	0.536742	0.573385	0.390253	0.695546	0.463571	0.454103	0.643595	0.0220783	-0.20151	0.404519	0.174349	0.257192	0.267742	-0.785899	-0.680025	-0.735117	-0.573638	-0.455313	-0.803832
TIMM17A	0.634098	0.478999	0.390229	0.830142	0.703631	0.785644	0.615945	0.724686	0.637543	0.680867	0.565035	0.724856	0.505537	0.0423117	0.0648513	-0.683133	-0.601289	-0.3396	-0.481991	Top 300 markers of a good R/SI balance
DPH2	0.280579	-0.0974037	0.390219	0.198067	0.359356	0.143956	0.689279	-0.435198	0.0926018	0.163299	-0.00411356	-0.0151247	0.384305	-0.293423	-0.418892	-0.16216	-0.56958	-0.299101	-0.748457
COX5B	0.314446	-0.192377	0.390218	0.417933	0.430729	0.579669	0.260502	0.0644043	0.595822	0.718345	0.538894	0.726811	0.29498	0.334737	0.0278295	0.0243754	-0.194986	0.0568392	-0.1103
C1orf174	0.637293	0.200372	0.390058	0.863584	0.787145	0.844928	0.737674	-0.0368856	0.0460933	0.848028	0.748976	0.812558	0.473239	-0.31877	-0.459971	-0.573623	-0.567837	-0.31238	-0.729611	Top 300 markers of a good R/SI balance
GBP5	0.275048	0.447905	0.390052	0.183018	0.159662	0.237081	0.232568	0.546502	0.654454	0.265726	0.257142	0.31553	0.308456	-0.0902021	0.0800916	-0.0372259	-0.0208111	0.0524972	-0.0464868
DTWD2	-0.0806959	0.323907	0.390032	-0.447372	-0.413328	-0.364382	0.0269667	0.264409	0.153388	-0.518378	-0.608234	-0.296919	0.0011221	-0.19466	-0.36469	0.219626	0.105397	0.220381	-0.0453164
MKRN2	-0.0958873	0.0747257	0.38995	-0.546562	-0.648786	-0.31958	0.474928	-0.0655402	0.304073	-0.58863	-0.719547	-0.32448	0.471228	-0.170122	-0.230818	0.312138	0.37635	0.0907042	-0.277796
ASTN2	0.160497	0.526277	0.389948	-0.0733498	0.0488816	0.0310794	0.0401446	0.465307	0.391044	-0.151016	-0.0450996	0.0436629	0.145569	-0.280951	-0.153609	-0.0287376	-0.117422	0.0105638	0.0983772
PIWIL4	0.214378	-0.251467	0.389936	0.3437	0.31667	0.347088	0.140338	0.00355347	0.0345848	0.428984	0.461142	0.45327	0.305503	0.357766	-0.470031	-0.138593	-0.0851034	0.0629778	0.109521
ZMYM6	0.105015	0.632191	0.38992	-0.295749	-0.113655	-0.287593	0.304977	0.562541	-0.124292	-0.235781	-0.207794	-0.331415	0.0481867	-0.333941	-0.611048	0.250032	-0.00738082	0.0185214	-0.471591
PRNP	0.518006	0.588611	0.389773	0.635722	0.532582	0.473005	0.488341	0.491985	0.141681	0.697593	0.466023	0.539608	0.473237	-0.342364	-0.374751	-0.350367	-0.420729	-0.0392201	-0.298664
ANKHD1	0.410319	0.673747	0.389409	0.733212	0.0980632	0.448263	0.119218	0.55148	0.0940361	0.721248	0.415736	0.510251	0.058772	-0.403427	-0.416578	-0.485808	0.218423	-0.0389817	-0.138325
PPID	0.450379	0.595472	0.389379	0.478622	0.333152	0.513396	0.392253	0.619852	0.653448	0.604713	0.465615	0.619114	0.54776	-0.225502	0.080062	-0.185814	-0.107045	0.0109528	-0.0466976
ZNF614	-0.000841755	0.440103	0.38921	-0.52104	-0.212694	-0.333147	0.232517	0.299564	0.307797	-0.67816	-0.519465	-0.469906	0.0136923	-0.323562	-0.226562	0.18281	-0.130937	-0.116237	-0.386105
DUSP5	0.399039	0.177281	0.389069	0.53192	0.470888	0.332694	0.492382	-0.128344	0.252372	0.534608	0.379036	0.37066	0.401095	-0.376741	-0.275583	-0.341289	-0.401592	-0.0418045	-0.388789
HMGCR	0.279732	0.38636	0.389001	0.30829	0.241955	0.226658	0.126128	0.643561	0.594545	0.47882	0.358495	0.428232	0.391669	0.0925408	0.0282583	-0.0321023	-0.0595047	0.252851	0.233386
TPK1	0.221237	0.576847	0.388897	0.0460279	0.0116469	0.200329	0.103675	0.483915	0.0201914	0.265591	0.261504	0.331726	0.179569	-0.333778	-0.481473	0.185554	0.216185	0.148606	0.0277554
PTP4A1	0.284238	0.534087	0.388751	0.232074	0.184384	0.186351	0.179784	0.602038	0.0641191	0.512934	0.435436	0.305998	0.397917	-0.156655	-0.442291	0.125373	0.100158	0.134105	0.147847
NFYA	0.24057	0.290326	0.388721	0.362142	0.273156	0.216445	-0.0873684	0.33319	0.251317	0.327367	0.357994	0.343853	-0.00992922	-0.0792927	-0.276072	-0.268252	-0.109087	0.137251	0.139565
FFAR4	-0.206509	-0.135564	0.388605	-0.748616	-0.262785	-0.278552	-0.202138	0.00123683	0.203445	-0.671051	-0.475945	-0.219172	-0.147852	0.192197	-0.31842	0.560099	-0.0130271	0.180973	0.178983
DUSP2	0.293936	0.195727	0.388545	0.280199	0.449451	0.180737	0.268957	-0.329046	0.147657	0.159042	0.144774	0.0541322	0.0919298	-0.601326	-0.367867	-0.299982	-0.577927	-0.258445	-0.358922
CBFB	0.705806	0.650442	0.388379	0.888564	0.842885	0.831971	0.632592	0.645365	0.657972	0.841704	0.709697	0.76884	0.628184	-0.277695	0.0853626	-0.620475	-0.690839	-0.357635	-0.369417	Top 300 markers of a good R/SI balance
TRAF5	0.0605506	0.689347	0.388246	-0.554404	-0.374823	-0.443353	0.658291	0.328061	0.22613	-0.563243	-0.309795	-0.476226	0.292401	-0.646481	-0.297822	0.349795	0.312412	0.0840831	-0.800814
TMEM9B	0.296921	0.493383	0.388244	0.205726	0.352766	0.082134	0.259272	0.516208	0.406235	0.0278911	0.118478	0.0965256	0.180507	-0.184244	-0.137937	-0.307411	-0.449258	-0.00228488	-0.240101
FAM210A	0.458884	0.52308	0.388033	0.514797	0.314132	0.376912	0.636349	0.444159	0.479389	0.270278	-0.0556434	0.162476	0.423796	-0.297373	-0.0727257	-0.572641	-0.544577	-0.459568	-0.611462
RPL32	0.420827	0.160827	0.38798	0.707189	0.681901	0.510367	0.0766996	-0.448953	-0.0155589	0.579512	0.403054	0.427364	0.00972553	-0.670812	-0.512033	-0.582454	-0.712339	-0.290281	-0.12136
ZNF518A	0.413759	0.480998	0.387976	0.719663	0.534384	0.498145	-0.138613	0.503338	0.521727	0.682954	0.614958	0.585373	-0.197262	-0.179533	-0.0350672	-0.501313	-0.289998	-0.0139504	0.0122421
LSM11	0.0389194	0.120445	0.387885	-0.20467	-0.113873	-0.34403	0.38776	-0.149644	-0.148425	-0.466118	-0.31228	-0.439113	0.154859	-0.31775	-0.629859	-0.124056	-0.100743	-0.0461498	-0.491738
NOL8	0.697882	0.716219	0.38787	0.870429	0.829757	0.771975	0.611041	0.665017	0.662781	0.656334	0.548388	0.647056	0.300806	-0.35091	0.0902857	-0.772746	-0.814833	-0.438066	-0.70946	Top 300 markers of a good R/SI balance
ABCC9	-0.0523975	0.467183	0.387744	-0.377067	-0.262109	-0.139321	-0.390815	0.493732	0.377992	-0.45715	-0.398778	-0.195997	-0.209086	-0.169577	-0.162366	0.165269	0.0551143	-0.0477824	0.434523
SFXN1	0.141649	0.067831	0.387703	0.00184577	-0.0647795	0.178719	0.278577	-0.0551201	0.106239	0.0360964	0.0669059	0.206814	0.172846	-0.150098	-0.403554	0.0323944	0.162014	-0.0101279	-0.282296
FANCL	0.613322	0.445196	0.387598	0.737721	0.835544	0.742229	0.531644	0.609288	0.641385	0.631806	0.660885	0.649552	0.646598	-0.0242567	0.0716411	-0.580855	-0.723056	-0.37727	-0.173716	Top 300 markers of a good R/SI balance
PDE12	0.650279	0.530215	0.387379	0.802098	0.752545	0.701509	0.72793	0.470029	0.208385	0.732261	0.755074	0.721315	0.677732	-0.281827	-0.312461	-0.5871	-0.507882	-0.184612	-0.477098	Top 300 markers of a good R/SI balance
CENPJ	0.0644447	0.465596	0.387243	-0.311601	-0.416543	-0.339931	0.601903	0.597566	0.576087	-0.36473	-0.545923	-0.372018	0.478233	-0.0645947	0.0141309	0.14937	0.166341	0.0534485	-0.489187
SIVA1	0.298154	-0.215611	0.387166	0.139113	0.630587	0.315771	0.531901	-0.507055	0.0617478	0.0791644	0.379964	0.200621	0.248335	-0.198005	-0.442361	-0.148735	-0.652242	-0.281744	-0.633145
ZMYM4	0.640864	0.617704	0.386959	0.840158	0.705192	0.687194	0.607977	0.675598	0.411463	0.730394	0.653148	0.620864	0.377099	-0.20166	-0.131645	-0.650863	-0.524723	-0.318114	-0.616241	Top 300 markers of a good R/SI balance
EXOC2	0.597462	0.710677	0.386834	0.748615	0.602617	0.652168	0.483861	0.50114	0.634764	0.642907	0.588247	0.669848	0.332825	-0.505264	0.0667452	-0.587697	-0.421401	-0.172802	-0.45274	Top 300 markers of a good R/SI balance
CRTAM	0.619843	0.653737	0.386777	0.776575	0.690821	0.594908	0.616241	0.365605	0.19169	0.49342	0.426398	0.425674	0.351396	-0.559166	-0.326508	-0.779788	-0.70545	-0.454418	-0.660145	Top 300 markers of a good R/SI balance
EPPIN	0.0729079	0.390434	0.386762	-0.198067	-0.0206532	-0.0647168	-0.0563115	0.394903	0.285792	-0.299725	-0.0653402	-0.0353707	0.0372922	-0.15925	-0.242953	0.028374	-0.026076	0.0669436	0.140308
IFI44	0.306926	0.565648	0.38674	0.0950317	0.269219	0.218074	0.306844	0.6635	0.548305	0.166968	0.32188	0.226479	0.391717	-0.140297	-0.00988601	0.00909909	-0.135275	-0.0537911	-0.0789119
RPS20	0.527401	0.271672	0.386725	0.788011	0.655962	0.716505	0.345533	-0.352782	0.0726907	0.596459	0.441199	0.591988	0.137167	-0.731799	-0.43208	-0.69735	-0.637283	-0.420316	-0.439142
PRRC2C	0.397883	0.599563	0.386424	0.470696	0.156019	0.456947	0.317649	0.563646	0.462375	0.392504	0.418239	0.449668	0.322611	-0.286883	-0.0857615	-0.381018	0.129402	-0.152564	-0.177228
COA1	0.173474	0.000347908	0.386189	0.33748	0.293026	0.264162	-0.240363	-0.266041	0.39891	0.283715	0.195657	0.215817	-0.218424	-0.263744	-0.1418	-0.27093	-0.285966	-0.158866	0.16372
SMC2	0.586277	0.529527	0.386171	0.721638	0.680122	0.59517	0.605032	0.564858	0.580688	0.604378	0.545886	0.563209	0.51192	-0.187021	0.0195912	-0.581582	-0.581442	-0.234707	-0.455773
NFX1	0.487944	0.59	0.386091	0.871524	0.78683	0.84299	-0.54977	0.0414945	0.093549	0.711913	0.744139	0.779406	-0.608492	-0.790093	-0.41275	-0.720026	-0.57168	-0.361759	0.248962
WDR53	0.342908	0.26176	0.386049	0.302984	0.312795	0.267746	0.526114	0.0321351	0.121537	0.179152	0.312793	0.239849	0.401237	-0.336951	-0.387849	-0.317337	-0.212046	-0.127231	-0.446929
ZNF550	0.174086	0.57421	0.385906	-0.112941	-0.188757	-0.376618	0.762717	0.154241	0.0375777	-0.435453	-0.105669	-0.470111	0.533003	-0.656283	-0.462199	-0.243247	0.202475	-0.0335555	-0.704021
IRF8	0.407785	0.125517	0.385888	0.386955	0.612821	0.417269	0.51826	0.176448	0.302538	0.41406	0.257189	0.363921	0.443978	-0.00222048	-0.226965	-0.223614	-0.734374	-0.214092	-0.384096
ORC3	0.652231	0.632934	0.38581	0.844174	0.71816	0.676268	0.656042	0.452409	0.523621	0.722647	0.56637	0.649302	0.522349	-0.443965	-0.0306048	-0.664996	-0.622972	-0.251718	-0.531919	Top 300 markers of a good R/SI balance
SAMD4A	0.218151	0.160791	0.385582	0.103229	0.386485	0.144647	0.128171	0.37437	0.529476	0.0283338	0.122466	0.000141834	0.213847	0.143936	-0.0251145	-0.140191	-0.49878	-0.275976	0.0249203
R3HDM1	0.649452	0.612147	0.385407	0.722956	0.717507	0.72338	0.735315	0.480272	0.140391	0.577705	0.495149	0.593545	0.599325	-0.38711	-0.370289	-0.609883	-0.685816	-0.430952	-0.580224	Top 300 markers of a good R/SI balance
ZCCHC4	0.519755	0.305864	0.385227	0.74057	0.505323	0.475679	0.705866	0.0917343	0.136711	0.40692	0.358096	0.215815	0.537176	-0.340107	-0.373325	-0.806025	-0.474597	-0.562761	-0.600947
COMMD2	0.477743	0.595864	0.385177	0.697388	0.386376	0.566784	0.234869	0.600348	0.241731	0.741322	0.460891	0.585187	0.274476	-0.245355	-0.280031	-0.407827	-0.195097	-0.145315	-0.0896241
ZBTB20	0.322106	0.397001	0.385072	0.2252	-0.035662	0.342597	0.618429	0.192485	-0.0761702	0.10896	0.0694476	0.253764	0.447092	-0.3688	-0.562105	-0.259599	0.118441	-0.24788	-0.55364
NPAT	0.664358	0.627463	0.385032	0.843538	0.785355	0.67047	0.674291	0.417707	0.585078	0.637966	0.597588	0.512921	0.473278	-0.470596	0.0249516	-0.747001	-0.700788	-0.459009	-0.620013	Top 300 markers of a good R/SI balance
MED30	0.362224	-0.0759388	0.384901	0.439823	0.631298	0.568752	0.224507	-0.381246	0.124034	0.540572	0.496677	0.578938	0.381758	-0.270274	-0.384159	-0.185577	-0.54869	-0.159079	0.0519232
SPEF2	0.162483	0.266747	0.384679	0.0570557	0.278286	-0.0354111	0.0235399	-0.0798836	0.108837	-0.0931303	0.187862	-0.104417	-0.101165	-0.454822	-0.397365	-0.184171	-0.269745	-0.0995671	-0.157276
APOL4	-0.0737432	0.165478	0.384331	-0.325106	-0.445488	-0.328552	0.106878	0.245187	0.543795	-0.20283	-0.425291	-0.255211	0.200325	0.00950331	-0.0107958	0.330115	0.32011	0.218744	0.0461395
DDX39A	0.557887	0.00360556	0.384065	0.82884	0.62028	0.773131	0.737399	-0.207844	0.273165	0.787787	0.48219	0.695215	0.473025	-0.210745	-0.250698	-0.576164	-0.544332	-0.363165	-0.729383
SLC1A4	0.289873	-0.135648	0.383886	0.459369	0.4277	0.402345	0.201583	-0.123649	0.214748	0.509206	0.35989	0.404171	0.240689	0.0687384	-0.302328	-0.248143	-0.350753	-0.121149	-0.0710316
SLC5A3	0.194872	0.435906	0.383819	-0.0720603	-0.113249	-0.0350052	0.569818	0.262456	0.0718231	-0.255227	-0.0817953	-0.102762	0.46971	-0.354369	-0.429118	-0.13303	0.10498	-0.0976923	-0.443555
TMC7	-0.0669432	-0.10573	0.38381	-0.210742	-0.330254	-0.0624456	-0.0762975	-0.0856619	0.00830249	-0.24201	-0.334396	-0.142654	-0.044164	0.0641804	-0.485495	0.105597	0.220165	-0.109167	0.0809758
MREG	0.457403	0.139384	0.383637	0.660186	0.572949	0.597502	0.390761	-0.0725065	0.0271828	0.653251	0.588495	0.602583	0.273106	-0.268101	-0.468513	-0.43366	-0.37446	-0.176117	-0.36065
DUT	0.509589	0.243537	0.383533	0.7242	0.702748	0.660523	0.342993	-0.0666321	0.139445	0.507122	0.474519	0.519758	0.187791	-0.409012	-0.368722	-0.681125	-0.681076	-0.429068	-0.376409
FITM2	0.26184	0.0680212	0.383433	0.364155	0.43736	-0.151064	0.469136	-0.198325	0.153337	-0.0179201	0.0749683	-0.489307	0.317929	-0.292071	-0.356262	-0.610134	-0.621492	-0.494987	-0.444457
PHIP	-0.00349171	0.581774	0.383414	-0.527769	-0.318098	-0.403796	0.263524	0.557115	0.31284	-0.635383	-0.600656	-0.563167	0.347903	-0.268286	-0.214643	0.235708	-0.0377692	-0.130655	-0.0545301
LST1	0.0753393	-0.249345	0.38333	0.0105069	0.0422787	0.210982	0.0542825	0.0619147	0.152416	0.331725	0.372989	0.441319	0.0896113	0.412526	-0.356947	0.308209	0.267932	0.303737	0.00945166
MCM4	0.168335	0.0543098	0.383069	-0.0838424	0.138253	0.0459631	0.472255	0.0263549	0.283524	-0.0546778	0.0966155	0.0583025	0.470757	-0.0504291	-0.240223	0.0828104	-0.131064	0.00558318	-0.273718
SYAP1	0.216322	0.511006	0.383002	0.380325	-0.128447	0.247284	-0.095236	0.566088	0.348023	0.429958	0.0283529	0.337864	0.0331577	-0.159713	-0.182881	-0.197235	0.227697	0.0687763	0.20282
TCEA1	0.0900461	0.716205	0.383	-0.439517	-0.24975	0.0872204	0.0431175	0.585877	0.247253	-0.571214	-0.346343	-0.172904	0.0543218	-0.429202	-0.272335	0.155032	0.0826774	-0.443389	-0.0119206
SDE2	0.0879527	0.521535	0.382941	0.0331877	-0.272466	-0.130902	-0.0065806	0.380721	0.149548	-0.154673	-0.338683	-0.142065	0.163566	-0.357971	-0.358993	-0.205683	0.125319	0.0224924	0.199878
CIR1	0.218822	0.565517	0.382435	0.0917349	0.212283	0.213135	-0.15217	0.653265	0.451047	0.329057	0.486603	0.366303	0.0507165	-0.15024	-0.0906963	0.173417	0.102113	0.179517	0.321461
SLC25A33	0.591431	-0.0171247	0.382351	0.885933	0.821584	0.753955	0.72189	-0.0987309	0.215898	0.731962	0.525507	0.628775	0.687256	-0.0735724	-0.299335	-0.723811	-0.822483	-0.432927	-0.455682	Top 300 markers of a good R/SI balance
CCNC	0.350671	0.633627	0.382058	0.202023	0.123704	0.285572	0.477046	0.553723	0.54125	0.0876532	0.121745	0.0901607	0.305171	-0.344688	-0.0101363	-0.242779	-0.0856155	-0.400941	-0.472831
CHRAC1	0.405381	0.178425	0.381936	0.720991	0.455185	0.495579	0.200168	-0.240288	-0.11949	0.689258	0.238899	0.445047	0.00605885	-0.489124	-0.596534	-0.497292	-0.502543	-0.233731	-0.338991
FKBP3	0.667556	0.764776	0.381857	0.813092	0.6752	0.726799	0.643611	0.703571	0.611738	0.65991	0.465709	0.672141	0.48466	-0.381164	0.0526952	-0.675941	-0.645597	-0.311639	-0.55387	Top 300 markers of a good R/SI balance
METTL2A	0.517637	0.176098	0.381723	0.755386	0.632002	0.675788	0.484824	0.00330838	0.128824	0.588587	0.565229	0.53233	0.176873	-0.244801	-0.375826	-0.651984	-0.488318	-0.438089	-0.634135
HLA-B	0.225195	0.0798517	0.381636	0.307935	0.181161	0.411418	-0.0108339	-0.152242	0.20196	0.5383	0.469806	0.650406	-0.0410411	-0.263136	-0.31079	0.0268053	0.136057	0.255782	-0.028573
CLDND1	0.534456	0.632258	0.381513	0.411989	0.630141	0.541076	0.609762	0.312992	0.11667	0.466342	0.50761	0.553697	0.466243	-0.58097	-0.386345	-0.213079	-0.537062	-0.146643	-0.51659
SCAI	0.355059	0.294524	0.38148	0.512527	0.241223	0.312806	0.387796	0.129618	-0.104989	0.271594	0.270366	0.189349	0.0875222	-0.286645	-0.583075	-0.567655	-0.137389	-0.294132	-0.569403
ZNF583	0.243829	0.184934	0.381401	0.0272524	0.325929	-0.0802049	0.623659	0.208692	0.363497	-0.138271	0.247474	-0.162243	0.362922	-0.054017	-0.167089	-0.179941	-0.291309	-0.10662	-0.659684
NUDT21	0.592348	0.720668	0.381193	0.702473	0.501371	0.699854	0.548529	0.605089	0.363522	0.811156	0.621075	0.813451	0.548673	-0.416479	-0.166799	-0.347621	-0.232525	-0.0339312	-0.315756	Top 300 markers of a good R/SI balance
C1orf109	0.451528	0.0871033	0.38115	0.833547	0.696999	0.500234	0.210136	-0.306799	-0.0817676	0.683742	0.383791	0.358713	-0.0244338	-0.42629	-0.562037	-0.685855	-0.753391	-0.380852	-0.391361
XRCC5	0.49845	0.492374	0.381046	0.664235	0.571388	0.5762	0.305455	0.538723	0.518098	0.821626	0.670878	0.759442	0.452196	-0.160544	-0.0293894	-0.275131	-0.298119	0.115711	-0.00681058
DNTTIP2	0.488586	0.600185	0.381025	0.612361	0.341949	0.431302	0.564692	0.613432	0.457023	0.564972	0.348555	0.491361	0.549721	-0.238495	-0.0835808	-0.442408	-0.225882	-0.0368399	-0.342484
HNRNPDL	0.597034	0.761442	0.380976	0.668348	0.526284	0.562786	0.682365	0.51773	-0.184519	0.713179	0.470262	0.641372	0.427166	-0.560363	-0.653028	-0.388172	-0.407009	-0.0477218	-0.687113	Top 300 markers of a good R/SI balance
SRPRB	0.545032	0.0121448	0.38085	0.774889	0.747451	0.658688	0.696173	-0.0745014	0.43641	0.625689	0.443163	0.479678	0.383717	-0.0908297	-0.101654	-0.647334	-0.779592	-0.489739	-0.761051
MRPL19	0.717106	0.679911	0.380678	0.83406	0.813033	0.760201	0.834755	0.74333	0.650154	0.763337	0.667975	0.706863	0.631733	-0.222269	0.0883127	-0.608635	-0.681248	-0.319824	-0.714747	Top 300 markers of a good R/SI balance
ATIC	0.530632	0.247674	0.380576	0.808688	0.497061	0.663931	0.585861	-0.223144	0.0675698	0.664628	0.235815	0.513077	0.205229	-0.569712	-0.428729	-0.664148	-0.571252	-0.446274	-0.776089
ZMAT2	-0.208548	-0.203197	0.380476	-0.369455	-0.355072	-0.364031	-0.340011	-0.121822	0.383816	-0.479998	-0.504148	-0.404193	-0.302332	0.165704	-0.147863	0.130475	0.107006	0.0479523	0.239251
OAS3	0.216108	0.13886	0.38041	0.160332	0.146527	0.263975	0.206542	0.20261	0.535221	0.217252	0.19438	0.272083	0.267323	0.00487113	-0.0133731	-0.0478475	-0.0564146	-0.0684209	-0.0489077
DPY30	0.379746	0.0953343	0.380344	0.613142	0.474659	0.499698	0.215299	0.0662088	0.559876	0.770786	0.614566	0.59081	0.246632	-0.0687853	0.00859918	-0.241848	-0.196298	-0.00820997	-0.0878886
ZNF551	0.582164	0.478309	0.380281	0.744072	0.699226	0.625802	0.56529	0.123623	0.0401174	0.504598	0.451739	0.464751	0.147908	-0.551481	-0.452722	-0.715937	-0.695961	-0.450842	-0.806594
RPL31	0.393798	0.265481	0.380262	0.514807	0.491326	0.444895	0.266014	-0.335575	0.0691685	0.286116	0.219641	0.365595	0.168808	-0.706052	-0.426908	-0.557125	-0.576726	-0.264163	-0.265235
PFDN5	0.290292	0.0579548	0.380085	0.508502	0.334478	0.378971	0.0817616	-0.337004	0.159777	0.328482	0.211756	0.314204	0.0665616	-0.415116	-0.346245	-0.50532	-0.336805	-0.220563	-0.0646075
XPA	0.542253	0.776268	0.380032	0.893006	0.666181	0.755656	-0.217624	0.467186	0.147704	0.69954	0.527366	0.622591	-0.123299	-0.631263	-0.356894	-0.767116	-0.576099	-0.446078	0.234045
SPCS2	0.572285	0.48621	0.379787	0.677316	0.499204	0.726764	0.664428	0.500111	0.608959	0.674804	0.482715	0.745722	0.630476	-0.190068	0.0528871	-0.440397	-0.353199	-0.193757	-0.421801
RPP40	0.458543	0.0852609	0.379486	0.574725	0.5796	0.387311	0.744873	0.064843	0.347578	0.376924	0.198945	0.218919	0.594789	-0.0559461	-0.17876	-0.565574	-0.734296	-0.389052	-0.601971
XRCC4	0.272893	0.21449	0.379433	0.419771	0.12861	0.345956	0.149097	0.568616	0.555767	0.468019	0.37251	0.487799	0.506895	0.260501	0.00612205	-0.224099	0.131554	0.120426	0.326479
EXOSC9	0.54199	0.825229	0.379047	0.649645	0.47042	0.376964	0.550636	0.639704	0.444207	0.391155	0.226098	0.289822	0.463903	-0.529525	-0.092418	-0.673531	-0.538013	-0.255769	-0.417091
PDP1	0.383503	0.68417	0.378987	0.170299	0.201401	0.357594	0.508568	0.600532	0.428853	0.191218	0.172099	0.272652	0.602068	-0.369571	-0.10597	-0.0895959	-0.162808	-0.246276	-0.185151
ZNF432	0.639753	0.569227	0.378728	0.847539	0.765408	0.707413	0.570205	0.363919	0.26391	0.680494	0.770402	0.58831	0.446216	-0.441782	-0.252061	-0.711809	-0.51439	-0.408846	-0.471299	Top 300 markers of a good R/SI balance
ZC2HC1A	0.00423863	0.360937	0.378484	-0.435188	-0.369236	-0.236278	0.326713	0.3829	0.331421	-0.38796	-0.345476	-0.214018	0.22686	-0.129574	-0.191817	0.327695	0.271614	0.108502	-0.303246
PFAS	0.407927	-0.13568	0.378369	0.7237	0.530283	0.462008	0.488882	-0.507102	-0.160212	0.459989	0.236213	0.269747	0.219843	-0.310652	-0.628102	-0.726533	-0.623211	-0.450304	-0.591626
OGFOD1	0.549187	0.488089	0.378264	0.717128	0.58448	0.593394	0.533769	0.167265	0.592233	0.592853	0.510731	0.454114	0.283641	-0.522074	0.0399935	-0.585545	-0.46236	-0.405992	-0.595684
GIMAP4	0.514346	0.636374	0.378203	0.699826	0.543537	0.488352	0.339787	0.638647	0.684716	0.582921	0.510482	0.497543	0.225854	-0.264525	0.122172	-0.567131	-0.398109	-0.135879	-0.327002
ISOC2	0.154425	-0.0964761	0.378121	-0.041994	0.172237	-0.0183586	0.533023	0.0129717	0.299706	-0.0920862	-0.0794555	-0.0583484	0.421261	0.148745	-0.219504	-0.0219707	-0.342486	-0.0583677	-0.435794
BOP1	0.245624	-0.101483	0.37808	0.133295	0.476495	0.242772	0.344586	-0.298635	0.103531	0.101186	0.210639	0.135316	0.11788	-0.152544	-0.393601	-0.117672	-0.561445	-0.246916	-0.459733
FAM133B	0.440034	0.615615	0.377913	0.410919	0.384407	0.454341	0.397009	0.476716	0.302313	0.318557	0.440681	0.428736	0.409814	-0.395515	-0.216924	-0.356263	-0.210121	-0.181102	-0.213896
ZNF618	-0.0377546	-0.183791	0.377539	-0.273768	-0.139639	-0.371115	0.364246	-0.202551	-0.0465545	-0.411751	-0.222841	-0.416278	0.279108	0.0584838	-0.526141	0.0416978	0.0200434	0.0421299	-0.307904
MRPS17	0.526344	0.0183273	0.377498	0.771582	0.700799	0.73782	0.55204	-0.065845	0.226561	0.641518	0.442937	0.573202	0.366567	-0.0909734	-0.283638	-0.626431	-0.70633	-0.491098	-0.531696
RAB42	-0.155022	0.0501449	0.377422	-0.482245	-0.459945	-0.152119	-0.26339	0.0428921	0.107347	-0.330888	-0.497227	-0.246692	-0.0936841	-0.028198	-0.389368	0.460235	0.278361	-0.104514	0.347279
UCHL5	0.0273475	0.728973	0.377395	-0.565301	-0.550985	-0.509123	0.683126	0.679562	0.484359	-0.633448	-0.550141	-0.516663	0.520437	-0.354486	-0.0546523	0.29868	0.37427	0.144927	-0.580936
SMAD4	0.130756	0.665875	0.377272	-0.0788032	-0.0970901	-0.244623	0.161904	0.498973	0.104305	-0.225141	-0.121955	-0.266203	-0.163079	-0.444294	-0.391877	-0.0925541	0.0435176	0.0408809	-0.46778
DSG2	-0.177709	-0.43024	0.37726	-0.381417	-0.135228	-0.314823	-0.181809	-0.397757	0.100588	-0.364994	-0.0629961	-0.434863	-0.147675	0.212502	-0.39516	0.262719	0.156452	-0.0951186	0.14405
C12orf65	0.44214	0.279	0.377115	0.697384	0.313057	0.56244	0.423847	-0.193909	0.12512	0.544531	0.279615	0.433295	0.0455464	-0.584913	-0.373197	-0.600803	-0.242213	-0.380217	-0.680091
EIF4E2	0.0828499	-0.175876	0.377104	0.368446	0.107721	0.555965	-0.736261	0.0375213	0.473892	0.625499	0.367201	0.710497	-0.708308	0.28489	-0.06357	0.0138525	0.159686	0.0759819	0.456258
KLRD1	0.39579	0.557515	0.377062	0.274927	0.46244	0.354093	0.348702	0.246503	0.289792	0.198544	0.445388	0.325525	0.0686256	-0.541469	-0.226946	-0.252665	-0.32878	-0.154934	-0.523612
SNAPC5	0.643171	0.576458	0.377003	0.818611	0.606625	0.655371	0.82496	0.312918	0.49761	0.647347	0.412287	0.518665	0.654289	-0.502435	-0.0423855	-0.69724	-0.58552	-0.420983	-0.671823	Top 300 markers of a good R/SI balance
FGD6	0.154576	0.453941	0.376807	-0.25945	0.123515	-0.0183849	0.251027	0.509333	0.107836	-0.266996	0.0798799	-0.113745	0.28715	-0.135485	-0.388144	0.160354	-0.122865	-0.147014	-0.102945
RABL2A	0.560574	0.112046	0.376758	0.831427	0.727629	0.679723	0.63586	-0.419301	-0.0912197	0.683661	0.616896	0.578621	0.194339	-0.572751	-0.564788	-0.682483	-0.592569	-0.371485	-0.875058
TIMM9	0.718747	0.709014	0.376705	0.858912	0.875549	0.741512	0.750786	0.267813	-0.0493233	0.702371	0.596185	0.541437	0.423919	-0.733804	-0.527527	-0.708861	-0.844078	-0.549007	-0.809114	Top 300 markers of a good R/SI balance
TRAM1	0.665909	0.68095	0.375972	0.758453	0.84438	0.701526	0.634173	0.623559	0.425012	0.774251	0.711729	0.748886	0.597011	-0.342249	-0.105509	-0.474902	-0.691371	-0.140502	-0.408075	Top 300 markers of a good R/SI balance
SF3B5	0.421006	-0.320001	0.37583	0.716989	0.514195	0.724834	0.514186	-0.404549	0.198664	0.692976	0.476677	0.62788	0.299861	0.0504849	-0.30626	-0.487133	-0.38222	-0.378753	-0.543145
CCT5	0.514562	0.192886	0.375777	0.717413	0.599326	0.709856	0.492117	0.514221	0.7481	0.798511	0.566751	0.722512	0.39377	0.237109	0.181554	-0.38433	-0.435497	-0.198634	-0.396774
TIGD1	0.495699	0.639149	0.375769	0.705675	0.675072	0.393122	0.185406	0.388325	0.0793285	0.519184	0.511335	0.414327	0.348926	-0.516133	-0.412118	-0.639152	-0.604476	-0.0872757	0.081669
DPY19L4	0.453198	0.408494	0.375745	0.431897	0.619688	0.345568	0.537796	0.297865	0.168223	0.380844	0.397593	0.200941	0.404164	-0.280715	-0.333174	-0.329319	-0.619269	-0.33813	-0.463746
ZBP1	0.155377	0.231418	0.375717	-0.0866893	0.177293	0.136958	0.0975657	0.068391	0.34225	0.0346427	0.297607	0.18373	0.16827	-0.258331	-0.17865	0.175035	-0.0122852	0.0326545	0.0252918
ADAL	0.171261	0.384403	0.375448	-0.0368521	0.399742	-0.367907	0.272731	0.168487	0.200854	-0.110139	0.186171	-0.322887	0.287832	-0.374799	-0.303825	-0.0480415	-0.462523	0.185535	-0.139674
KIAA1586	0.434747	0.464516	0.37543	0.791257	0.579628	0.24835	0.149301	0.464019	0.323167	0.516486	0.256403	0.146012	0.0597731	-0.195221	-0.195223	-0.781058	-0.682808	-0.240441	-0.189167
RTTN	0.206233	0.445157	0.375389	-0.04861	-0.293995	0.0591338	0.700324	0.0365232	0.174484	-0.121808	-0.371475	0.0257092	0.363568	-0.590966	-0.327159	-0.0403522	0.129812	-0.0717522	-0.791447
SUCLG2	0.570172	0.679741	0.375181	0.749519	0.802948	0.712016	0.101627	0.382244	0.271067	0.680728	0.64845	0.653466	-0.191215	-0.579333	-0.241152	-0.552078	-0.682878	-0.31331	-0.396021
SUPV3L1	0.568254	0.499444	0.374906	0.750354	0.777265	0.490645	0.516908	0.119624	0.126655	0.566527	0.525545	0.293299	0.152811	-0.585212	-0.368997	-0.665428	-0.752659	-0.467277	-0.71732
TMEM223	-0.18436	-0.0389723	0.374545	-0.661775	-0.526185	-0.61354	0.359767	-0.296591	0.0799796	-0.758257	-0.723699	-0.611199	-0.0237957	-0.238583	-0.409968	0.33327	0.179563	0.192947	-0.649249
SLC38A1	0.555135	0.710692	0.374494	0.629644	0.597046	0.561266	0.457666	0.433124	0.196628	0.358834	0.315686	0.330908	0.0322284	-0.572588	-0.306352	-0.67268	-0.65707	-0.541911	-0.753892
RIMKLB	0.174854	0.429884	0.374008	-0.325391	0.26437	-0.1597	0.465954	0.285995	0.357131	-0.538198	-0.0679456	-0.313081	0.392583	-0.322593	-0.163246	0.00170056	-0.477249	-0.196337	-0.35292
MTFMT	0.161725	0.0734873	0.373932	0.1737	0.347283	0.304213	-0.302264	-0.0426234	0.109531	0.372152	0.556229	0.44258	-0.196061	-0.145701	-0.382947	0.0823023	-0.0480336	0.127733	0.296482
YTHDC1	0.623458	0.685473	0.373887	0.723684	0.623623	0.676	0.65808	0.590698	0.130463	0.676506	0.541136	0.718368	0.458653	-0.381138	-0.364309	-0.514178	-0.496732	-0.140623	-0.608849	Top 300 markers of a good R/SI balance
SMIM14	0.173772	0.347276	0.373816	0.200394	0.00381565	0.0600575	0.0572702	0.472374	0.481544	0.327024	0.179029	0.0628501	0.393337	-0.0217938	-0.0525558	-0.00538943	0.154551	-0.0140486	0.354322
SLFN5	0.429005	0.723346	0.373802	0.769905	0.255132	0.40419	0.0476551	0.4911	0.618645	0.543817	0.183343	0.285747	-0.0761928	-0.533046	0.0691709	-0.719513	-0.237337	-0.314282	-0.170177
RAB33B	0.237378	0.345769	0.373792	0.186854	0.296418	0.333463	-0.112025	0.534496	0.38762	0.398214	0.437648	0.515606	0.189656	0.0418	-0.135902	0.0864556	-0.0742819	0.188804	0.412198
PMS1	0.257451	0.667595	0.373575	-0.198018	-0.063132	-0.0166706	0.781354	0.446165	0.161151	-0.26109	-0.156692	-0.0743051	0.599994	-0.498972	-0.336665	0.0661808	-0.0411111	-0.0871396	-0.659028
LYRM4	0.523832	0.144596	0.373478	0.807548	0.65226	0.633285	0.531829	-0.319921	-0.134709	0.562253	0.333819	0.408734	0.403285	-0.520266	-0.599182	-0.762686	-0.727755	-0.554821	-0.454446
SCO2	0.296345	0.0183574	0.373206	0.320161	0.360244	0.434258	0.271843	0.190771	0.353002	0.447956	0.441639	0.424983	0.30533	0.162912	-0.165881	-0.0816853	-0.171212	-0.148763	-0.117974
DBT	0.282867	0.440651	0.373114	0.52252	0.00566103	0.112364	0.242889	0.381512	0.351559	0.237555	-0.0695946	0.0688696	0.162134	-0.243244	-0.167044	-0.617299	-0.0713294	-0.10429	-0.232959
ZNF253	0.323253	0.588956	0.373078	0.365787	0.356998	-0.0677878	0.322488	0.209624	0.211872	0.0662254	0.0122313	-0.186789	0.180712	-0.622253	-0.291001	-0.530273	-0.551208	-0.169633	-0.349128
MAT2A	0.560441	0.256694	0.37272	0.730007	0.716837	0.744502	0.541889	0.0819759	0.0339326	0.669759	0.454849	0.633906	0.404444	-0.280496	-0.448502	-0.531084	-0.720903	-0.406661	-0.470499
TMA16	0.617804	0.554427	0.372511	0.77186	0.785579	0.612246	0.610202	0.308382	0.369538	0.595843	0.496379	0.527368	0.297845	-0.475888	-0.150309	-0.671674	-0.791908	-0.324701	-0.711423	Top 300 markers of a good R/SI balance
ZNF678	0.215807	0.395223	0.37251	-0.156194	0.00579176	0.0255929	0.651921	0.184065	0.129645	-0.232978	0.00411701	0.0863322	0.294675	-0.374626	-0.363267	0.0256923	-0.00542821	0.0893593	-0.787183
SDHD	0.45797	0.510588	0.372291	0.6289	0.5889	0.504057	0.143086	0.69265	0.629379	0.740888	0.548461	0.622767	0.209724	-0.0338879	0.08064	-0.296809	-0.435482	0.0346341	-0.00561258
ZC3H12D	0.49652	0.127202	0.37227	0.814544	0.646287	0.68401	0.334805	-0.371104	0.0991256	0.580484	0.388235	0.478993	0.0613601	-0.54641	-0.390051	-0.756192	-0.669548	-0.539188	-0.507965
FASTKD3	0.538587	0.390689	0.37217	0.727052	0.551757	0.556853	0.633002	0.585393	0.488202	0.809766	0.712515	0.660867	0.644696	0.0288849	-0.044531	-0.388978	-0.229862	-0.0051772	-0.351095
CWC15	0.493253	0.597502	0.372161	0.671569	0.413186	0.54406	0.361039	0.533275	0.510974	0.640002	0.406275	0.542247	0.358205	-0.314031	-0.0243038	-0.465173	-0.286296	-0.170675	-0.211204
ZNF264	0.091788	0.337111	0.371987	-0.211306	-0.134356	-0.104089	0.291381	0.112973	-0.0182724	-0.402192	-0.0447363	-0.203551	0.00134096	-0.36311	-0.493904	-0.0505672	0.171454	-0.127154	-0.502081
PPP1R14B	0.078174	-0.176381	0.371931	-0.0632409	0.12555	0.254811	-0.043626	-0.296949	-0.0267274	0.202	0.440901	0.466622	0.1083	-0.0453645	-0.501338	0.300998	0.197708	0.26056	0.200216
CLPX	0.275806	0.622866	0.371849	0.45105	0.225999	0.185746	-0.202677	0.565093	0.0910994	0.359479	0.128556	0.263164	-0.240008	-0.318279	-0.396635	-0.381436	-0.240594	0.0666774	0.0737078
PDLIM5	0.182166	0.371227	0.371772	0.171258	-0.172086	0.0880238	0.262801	0.523547	0.409777	0.384732	0.189952	0.369535	0.448131	-0.00489837	-0.11364	0.0986133	0.441346	0.423592	0.0622289
STX17	0.229656	0.678399	0.371729	-0.00919518	0.129368	0.182269	0.0253677	0.623506	0.60915	-0.118469	0.0978635	0.0320072	0.0434726	-0.338709	0.0634035	-0.101214	-0.115953	-0.296795	0.006255
FDXACB1	0.236381	0.0840292	0.371681	0.368334	0.537616	0.0805482	-0.0239228	-0.170075	0.214092	0.150232	0.215322	-0.0644058	-0.112709	-0.286668	-0.287237	-0.452035	-0.653494	-0.256929	-0.0885451
ANAPC13	0.438177	0.608315	0.371636	0.581838	0.528137	0.544451	-0.00531368	0.612963	0.494857	0.631325	0.412894	0.635965	0.0691388	-0.250412	-0.0379379	-0.32767	-0.461377	-0.0213683	0.0888645
CCDC86	0.143828	-0.0264932	0.371585	0.317103	0.396983	0.201275	-0.397486	-0.307754	-0.129654	0.313718	0.15189	0.050459	-0.517278	-0.267207	-0.592264	-0.20835	-0.488922	-0.303543	0.0908726
ANKRD60	-0.352835	-0.0364083	0.371504	-0.772665	-0.588479	-0.746647	-0.344312	-0.116824	0.0766607	-0.758771	-0.746407	-0.779288	-0.201126	-0.0643104	-0.40901	0.513209	0.257296	0.177983	0.363322
HSPA6	0.0634839	-0.125293	0.371348	-0.0044139	0.0607677	0.226645	-0.148149	0.169529	0.181704	0.298948	0.304521	0.374938	0.112179	0.344258	-0.31556	0.300346	0.177412	0.167546	0.385345
NPC2	0.223037	-0.0357636	0.371222	0.220168	0.256139	0.284119	0.242336	0.179916	0.516401	0.522311	0.375498	0.522835	0.340144	0.228412	-0.0182805	0.153942	-0.0665923	0.294602	-0.026851
NRAS	0.472052	0.621875	0.371072	0.499406	0.50352	0.382507	0.453932	0.766784	0.621165	0.534605	0.479678	0.451762	0.693915	-0.117304	0.0749131	-0.288384	-0.362718	-0.00706765	0.0151337
ZNF121	0.69894	0.552425	0.371047	0.923683	0.864999	0.808887	0.672598	0.36098	0.107778	0.692473	0.534686	0.621922	0.357034	-0.421021	-0.380799	-0.823964	-0.882618	-0.548794	-0.751056	Top 300 markers of a good R/SI balance
THAP5	0.440906	0.569363	0.370994	0.577027	0.501276	0.461969	0.164805	0.585792	0.552608	0.595635	0.499029	0.561442	0.186354	-0.222425	0.0141533	-0.354841	-0.34183	0.0168107	-0.0700842
TXLNG	0.542559	0.662844	0.370963	0.721111	0.726546	0.36241	0.411479	0.568031	0.437187	0.414213	0.434011	0.256852	0.125385	-0.37169	-0.0882675	-0.76721	-0.754882	-0.280769	-0.566704
FAM76A	0.293539	0.492158	0.370912	0.0483584	0.200449	0.0897631	0.559591	0.28221	0.113573	0.102811	-0.0160564	-0.0125637	0.429056	-0.414066	-0.375481	0.0221318	-0.330054	-0.191519	-0.472729
HLA-DOB	-0.147371	0.23708	0.370804	-0.606693	-0.523244	-0.441489	0.0793171	-0.197457	0.353098	-0.552177	-0.567744	-0.466251	-0.100808	-0.529371	-0.162712	0.445732	0.314798	0.0964941	-0.253271
UBE3A	0.654848	0.705784	0.370733	0.703692	0.706451	0.727795	0.714632	0.672258	0.475096	0.508161	0.554917	0.624295	0.670722	-0.329045	-0.0543193	-0.646735	-0.614804	-0.390148	-0.462193	Top 300 markers of a good R/SI balance
SLC25A42	-0.15998	0.0576643	0.370673	-0.590672	-0.564855	-0.332717	0.100025	-0.471637	-0.0664052	-0.565267	-0.577955	-0.468542	-0.234966	-0.547929	-0.534946	0.406825	0.371167	-0.114874	-0.443675
CTPS1	0.45259	0.0557504	0.370632	0.625067	0.512228	0.45804	0.693819	0.0222714	0.363527	0.451147	0.287856	0.225831	0.518032	-0.0564994	-0.153233	-0.574706	-0.548464	-0.513044	-0.60219
PSMA3	0.5988	0.687265	0.370621	0.749452	0.539225	0.696736	0.5495	0.878175	0.788113	0.661251	0.492159	0.695466	0.567855	-0.0991965	0.223696	-0.571069	-0.407751	-0.216887	-0.295327	Top 300 markers of a good R/SI balance
SPIN4	0.451291	0.0595018	0.370614	0.711438	0.624994	0.492345	0.448852	0.100289	0.0414867	0.571362	0.440596	0.466928	0.470082	0.0154159	-0.439092	-0.597362	-0.589058	-0.19252	-0.234047
GRM6	-0.133837	-0.269748	0.370587	-0.35725	-0.407078	-0.0954099	-0.0441246	-0.238525	0.040233	-0.430043	-0.380555	-0.194933	0.0786324	0.143976	-0.44017	0.159603	0.299745	-0.129929	0.166887
ARL2BP	0.178575	0.126127	0.370473	-0.0799562	0.101348	-0.0294827	0.582943	-0.374217	-0.0929083	-0.108533	-0.113372	-0.0495358	0.396932	-0.547975	-0.558216	0.023674	-0.261272	-0.023016	-0.550113
IFI6	0.23881	0.184983	0.370419	0.197359	0.218089	0.247625	0.214387	0.278071	0.488586	0.28988	0.243399	0.248358	0.318214	0.0145668	-0.0419416	-0.0368769	-0.125143	-0.075187	-0.00381671
COPRS	0.419223	-0.16682	0.370394	0.628414	0.622065	0.566832	0.494451	-0.271865	0.0121129	0.536545	0.379112	0.388078	0.423694	-0.0340117	-0.464885	-0.496406	-0.639586	-0.461002	-0.366321
ECD	0.492493	0.620475	0.370078	0.597765	0.562212	0.464456	0.339972	0.566756	0.323599	0.523946	0.685452	0.458044	0.180728	-0.313265	-0.187967	-0.45889	-0.270598	-0.153491	-0.379329
LRIG1	0.476869	0.0869138	0.370017	0.79059	0.705824	0.473123	0.434749	-0.431662	0.247844	0.561588	0.542858	0.402627	0.128459	-0.549578	-0.255138	-0.735744	-0.624632	-0.25877	-0.603379
RSBN1	0.30654	0.309217	0.36965	0.4526	0.401625	0.51887	-0.212721	0.248125	-0.0676357	0.613595	0.561856	0.645611	0.0552474	-0.190078	-0.534724	-0.134758	-0.128561	0.0429238	0.43134
DHX9	0.560349	0.678346	0.369597	0.645254	0.596059	0.451333	0.621504	0.650747	0.456187	0.625207	0.552531	0.485411	0.487344	-0.311679	-0.0696468	-0.436863	-0.443106	-0.0846152	-0.512566
UQCRC2	0.646645	0.598157	0.369338	0.843089	0.696333	0.744458	0.628497	0.368634	-0.0928509	0.685188	0.578764	0.739701	0.455268	-0.477871	-0.556708	-0.699963	-0.577484	-0.237184	-0.56162	Top 300 markers of a good R/SI balance
PAPD5	0.359133	0.6788	0.369313	0.434274	0.0122396	0.514738	0.14543	0.597059	0.399405	0.378112	0.209558	0.444117	0.0329865	-0.365444	-0.11969	-0.335865	0.168664	-0.271803	-0.213346
CANX	0.486609	0.635317	0.369174	0.489763	0.632374	0.508536	0.284492	0.69538	0.406778	0.56608	0.536992	0.527706	0.324502	-0.206897	-0.112966	-0.241827	-0.514228	-0.126124	-0.11774
BST2	0.27462	0.0357361	0.369118	0.345402	0.160191	0.433252	0.304022	0.187567	0.467148	0.526565	0.30643	0.484821	0.343123	0.13526	-0.0593014	-0.0456696	0.0225581	-0.051034	-0.130037
ZC3H6	0.464421	0.335619	0.369097	0.627166	0.618232	0.513447	0.322964	0.00506511	0.0272923	0.556275	0.618368	0.446033	0.169966	-0.467785	-0.449744	-0.475028	-0.418977	-0.266271	-0.362335
MIS18A	0.472311	0.205427	0.36908	0.658441	0.586386	0.622669	0.391861	0.108501	0.230406	0.470255	0.39913	0.485506	0.12133	-0.182028	-0.269414	-0.610274	-0.565449	-0.411628	-0.537468
ZNF17	0.0247384	0.52964	0.369069	-0.618317	-0.476518	-0.419767	0.764323	0.311804	0.360066	-0.512378	-0.600506	-0.369835	0.63316	-0.437583	-0.154298	0.503676	0.211835	0.209392	-0.591368
NAT10	0.254731	0.109906	0.368985	0.764316	0.482191	0.498597	-0.695612	-0.249001	0.178503	0.599744	0.238298	0.352747	-0.715028	-0.40122	-0.315368	-0.655573	-0.545608	-0.387278	0.378257
ZNF26	0.569267	0.682447	0.368903	0.670897	0.643925	0.261506	0.787927	0.487738	-0.104581	0.515876	0.394219	0.352727	0.572279	-0.478756	-0.566562	-0.585805	-0.660462	0.0654169	-0.702328
C5orf15	0.507037	0.46192	0.368868	0.64245	0.639806	0.457273	0.471905	0.754565	0.547243	0.763113	0.67354	0.627311	0.636376	0.0959381	0.0121214	-0.297063	-0.40347	0.131244	-0.0822426
VHL	0.115311	0.00734434	0.368652	0.077552	-0.164726	0.0602286	0.342817	-0.327998	-0.14439	-0.000691341	0.0589524	-0.0266069	0.156315	-0.334908	-0.601579	-0.126872	0.312271	-0.157608	-0.41238
PSMB2	0.405281	0.0343632	0.368447	0.516484	0.380186	0.586628	0.545576	0.0557251	0.419396	0.709596	0.393321	0.67139	0.498182	0.00673275	-0.100831	-0.144569	-0.245949	-0.0451844	-0.36884
CARD16	0.17024	0.204832	0.368411	0.144594	0.00704158	0.247731	0.0488321	0.59187	0.62551	0.308257	0.266075	0.356154	0.332581	0.297116	0.0821876	0.0670049	0.227536	0.0972052	0.298887
ANKRD44	0.422306	0.658983	0.368287	0.529741	0.607827	0.476854	-0.107855	0.599985	0.526235	0.503363	0.5972	0.558688	-0.250184	-0.334632	-0.00578238	-0.368383	-0.421577	-0.0160206	-0.101911
RPL41	0.36802	0.180688	0.368255	0.582583	0.388112	0.382226	0.306259	-0.403307	0.0797778	0.301945	0.144148	0.286144	0.210953	-0.653623	-0.40207	-0.65189	-0.481896	-0.271708	-0.286225
PIGK	0.157764	0.58358	0.368254	-0.386707	0.0335028	-0.0536514	0.401605	0.534001	0.512244	-0.225457	-0.0041855	-0.0122034	0.568403	-0.293702	-0.0181587	0.408165	-0.0565117	0.0829082	-0.0390715
PNISR	0.44311	0.64336	0.368145	0.631111	0.462243	0.375718	0.178081	0.509684	-0.0305847	0.529452	0.391312	0.45159	0.290365	-0.401977	-0.499901	-0.507752	-0.376967	0.00562059	0.0268404
ICAM2	0.445576	0.0402497	0.367847	0.656478	0.645527	0.490543	0.472814	-0.169664	0.361651	0.549161	0.386588	0.355285	0.1664	-0.224587	-0.151321	-0.529701	-0.669827	-0.367835	-0.625447
KCTD6	0.469578	0.503787	0.367682	0.516284	0.643746	0.124687	0.661283	0.568733	-0.00937627	0.504204	0.557633	0.0572646	0.548105	-0.146926	-0.480479	-0.345662	-0.513624	-0.146402	-0.511296
DEK	0.563663	0.637149	0.367644	0.735792	0.585574	0.627657	0.428162	0.68485	0.64229	0.724616	0.589693	0.744938	0.632095	-0.219897	0.0980681	-0.486702	-0.393267	-0.00576934	-0.0115714
NIPAL2	-0.0491794	0.536113	0.367644	-0.294889	-0.369785	-0.447148	-0.0870117	0.541442	0.185463	-0.544203	-0.566149	-0.605623	-0.166118	-0.21947	-0.307466	-0.0538237	0.0745717	-0.115852	-0.0410533
COPS8	0.62602	0.646965	0.36744	0.858951	0.757345	0.825475	0.299945	0.446722	0.426268	0.723144	0.592758	0.717608	0.282116	-0.469358	-0.0934371	-0.688553	-0.661011	-0.427262	-0.193298	Top 300 markers of a good R/SI balance
NDUFAF4	0.612128	0.535309	0.367143	0.778408	0.702446	0.703829	0.585636	0.307464	0.489645	0.568952	0.376135	0.56518	0.360529	-0.449864	-0.0367942	-0.7087	-0.768836	-0.439035	-0.596722	Top 300 markers of a good R/SI balance
GNPDA2	0.606537	0.666181	0.367068	0.80432	0.675162	0.544448	0.582043	0.395045	0.272061	0.469495	0.355963	0.449764	0.43117	-0.547565	-0.229852	-0.848398	-0.743962	-0.319493	-0.5091	Top 300 markers of a good R/SI balance
SLC38A2	0.327949	0.565445	0.36702	0.471283	0.314095	0.37821	-0.128359	0.615594	0.301978	0.682991	0.410765	0.593179	-0.00292831	-0.187416	-0.203233	-0.0971065	-0.126228	0.227564	0.218483
COX16	0.459226	0.324782	0.366919	0.647509	0.583044	0.331077	0.502026	0.261974	0.401287	0.305069	0.273344	0.0927832	0.370071	-0.198302	-0.114944	-0.754475	-0.672995	-0.483633	-0.441212
YAE1D1	0.54547	0.44419	0.366647	0.714972	0.600336	0.445575	0.701098	0.245553	0.567781	0.406851	0.28593	0.220864	0.55224	-0.382764	0.0332052	-0.76444	-0.688937	-0.497193	-0.575346
PPAT	0.553321	0.60312	0.366566	0.568447	0.613112	0.511696	0.656984	0.518843	0.500223	0.374691	0.431496	0.308799	0.428887	-0.336227	-0.0266637	-0.557549	-0.578509	-0.482657	-0.641259
DARS	0.583537	0.710158	0.366524	0.78434	0.520764	0.542481	0.576957	0.639774	0.319517	0.649564	0.278133	0.44398	0.297491	-0.367351	-0.187027	-0.6393	-0.570626	-0.324999	-0.654371
GTPBP6	0.335512	-0.139657	0.366518	0.340825	0.551771	0.410599	0.483015	-0.575931	-0.126659	0.361565	0.320937	0.313783	0.0613953	-0.373158	-0.583099	-0.20003	-0.581065	-0.281631	-0.764093
ACADSB	0.33505	0.661668	0.366369	0.387273	0.167304	0.208462	0.219226	0.431489	0.250761	0.27203	0.0662047	0.228644	0.0449064	-0.505145	-0.247863	-0.363412	-0.204084	-0.0319701	-0.327159
PRMT6	0.608835	0.18357	0.366073	0.810375	0.844497	0.661947	0.786547	0.0521045	0.417714	0.668279	0.61152	0.578626	0.693634	-0.207043	-0.0992753	-0.663313	-0.781426	-0.337534	-0.560086	Top 300 markers of a good R/SI balance
CYP3A43	-0.373612	-0.483624	0.365864	-0.620995	-0.510621	-0.558434	-0.433863	-0.386894	0.193774	-0.694862	-0.598074	-0.545344	-0.393133	0.298456	-0.297804	0.32908	0.267719	0.193163	0.29682
AKAP7	0.539762	0.701443	0.36561	0.70904	0.642614	0.382183	0.437682	0.38822	0.293869	0.389901	0.409637	0.236381	0.468558	-0.603993	-0.20862	-0.77141	-0.644569	-0.351301	-0.216496
APOL3	0.446847	0.299587	0.365479	0.591344	0.40081	0.369294	0.654568	0.264385	0.562574	0.568271	0.281939	0.314145	0.536573	-0.160422	0.0300829	-0.404973	-0.378317	-0.202179	-0.512978
H2AFV	0.447389	0.157153	0.365366	0.548166	0.467555	0.680928	0.465165	0.144002	0.291239	0.70578	0.632794	0.790996	0.417714	-0.0788931	-0.210641	-0.199864	-0.168764	-0.0337456	-0.322593
PSMB7	0.439488	-0.0342529	0.365351	0.696512	0.371438	0.727859	0.510019	-0.0190845	0.163925	0.737572	0.365461	0.746964	0.406895	0.0293686	-0.323642	-0.41008	-0.257158	-0.193861	-0.412589
GNA11	-0.307223	-0.447843	0.365309	-0.470985	-0.365491	-0.392003	-0.532323	-0.303755	0.0862141	-0.487757	-0.654838	-0.401169	-0.296699	0.330318	-0.392574	0.288078	-0.0117294	0.106205	0.578136
ZNF184	0.636317	0.588476	0.365147	0.824993	0.728772	0.642272	0.668241	0.319952	0.349879	0.604486	0.569364	0.591861	0.612552	-0.512405	-0.158305	-0.749658	-0.636997	-0.278774	-0.449047	Top 300 markers of a good R/SI balance
ZNF800	0.319649	0.64334	0.364933	0.268103	0.0850913	0.229909	0.32652	0.521148	0.292143	0.21876	0.160621	0.232915	0.146487	-0.390606	-0.209283	-0.221737	0.0100539	-0.0660843	-0.395539
ZNF548	0.181577	0.580179	0.364804	-0.222749	0.40587	-0.494921	0.456279	0.207819	-0.0184127	-0.426429	0.0838237	-0.673449	0.19823	-0.611675	-0.484805	-0.0557143	-0.563962	-0.133228	-0.560183
SF3B1	0.215131	0.634309	0.364751	0.167187	0.00197792	0.362292	-0.23973	0.570076	0.141944	0.113187	0.157079	0.353655	-0.22354	-0.329467	-0.342385	-0.161054	0.137759	-0.12555	0.156728
GNMT	-0.0439122	-0.218058	0.364477	-0.0127696	-0.124685	-0.117688	-0.154749	-0.315456	-0.134307	-0.0395555	0.136795	-0.101696	-0.0349645	-0.00496572	-0.587267	-0.0180111	0.319029	0.0618973	0.227174
ZNF589	0.1632	0.195174	0.364462	-0.0376443	-0.0506685	-0.0773766	0.585255	-0.379706	-0.320567	-0.0797188	-0.0416799	-0.0631898	0.337903	-0.650675	-0.752595	-0.0169205	0.0424094	0.0465756	-0.622138
RSF1	0.489396	0.621101	0.364436	0.68804	0.328701	0.609283	0.324817	0.523149	0.331431	0.621365	0.497056	0.623861	0.46701	-0.357296	-0.173768	-0.510252	-0.0718391	-0.164544	-0.0232039
RPAP3	0.497826	0.667341	0.364241	0.806674	0.231487	0.453846	0.463369	0.674873	0.66036	0.554924	0.308889	0.510585	0.578114	-0.272302	0.118479	-0.768452	-0.0875085	-0.0491072	-0.134634
GSTCD	-0.0155687	0.190726	0.364226	-0.299374	-0.367633	-0.376305	0.394947	0.254384	0.222644	-0.453049	-0.388666	-0.532639	0.293934	-0.016963	-0.270071	0.0428649	0.230354	-0.134269	-0.343882
UXT	0.399473	-0.0595256	0.364134	0.657697	0.524357	0.573862	0.336311	-0.509148	0.107128	0.610699	0.380025	0.525447	0.0891998	-0.419958	-0.3725	-0.471338	-0.484903	-0.254481	-0.478484
RPF1	0.74393	0.794544	0.364131	0.87739	0.808239	0.834105	0.785169	0.654236	0.487959	0.757954	0.638321	0.77423	0.61118	-0.471918	-0.0344231	-0.684422	-0.700293	-0.353081	-0.65273	Top 300 markers of a good R/SI balance
PPIG	0.512786	0.603651	0.364084	0.695872	0.440379	0.631051	0.341679	0.601801	0.359143	0.621173	0.610844	0.615635	0.365	-0.254886	-0.148716	-0.523186	-0.145654	-0.219281	-0.169912
THG1L	0.397576	0.273263	0.364065	0.446711	0.416583	0.164871	0.71996	-0.180262	-0.219194	0.142471	0.0453316	0.0546187	0.584575	-0.563328	-0.662093	-0.587183	-0.615353	-0.22737	-0.570682
PRORY	-0.279873	0.0238703	0.363999	-0.654432	-0.56999	-0.589741	-0.252946	0.20378	0.35204	-0.688435	-0.585172	-0.682263	-0.271075	0.168018	-0.154912	0.389792	0.372781	0.0337205	0.124789
COX7A2	0.386538	-0.151924	0.363835	0.584501	0.458542	0.651105	0.413167	0.00511526	0.692314	0.554448	0.444642	0.589005	0.404917	0.219082	0.147367	-0.407394	-0.323311	-0.300213	-0.247469
DDX27	0.345365	0.213026	0.36367	0.523554	0.0144949	0.298602	0.658844	-0.249225	0.0124261	0.332517	-0.212834	0.0765156	0.322933	-0.546711	-0.455973	-0.525856	-0.213702	-0.44767	-0.766584
CRY1	0.567486	0.524765	0.363548	0.758595	0.619601	0.486836	0.651569	0.0834754	0.296743	0.511851	0.307329	0.361288	0.468508	-0.656652	-0.203422	-0.732457	-0.700083	-0.351144	-0.586238
LSM14A	0.459686	0.637296	0.363496	0.659647	0.64549	0.638164	-0.185976	0.566078	0.32343	0.675135	0.637402	0.697525	-0.270274	-0.337632	-0.179663	-0.411321	-0.44483	-0.101745	0.00995945
PRPF38B	0.552499	0.611968	0.363428	0.820322	0.606157	0.539539	0.373577	0.543688	0.214613	0.743151	0.645034	0.600546	0.477218	-0.324106	-0.276176	-0.606075	-0.376048	-0.0686981	-0.0957173
MAPKAPK5	0.586766	0.30377	0.363421	0.814077	0.756173	0.524635	0.758518	-0.19968	-0.27664	0.746301	0.590865	0.517491	0.594129	-0.625518	-0.712263	-0.592824	-0.660864	-0.173219	-0.626316
ARL4C	0.487176	0.463286	0.363386	0.553205	0.486103	0.510532	0.546544	-0.108404	-0.0698391	0.319055	0.320952	0.256271	0.134611	-0.759913	-0.528636	-0.587307	-0.477643	-0.564539	-0.789518
TXNDC16	0.416078	0.568191	0.363357	0.543479	0.562655	0.0899243	0.368861	0.424497	-0.0337824	0.235039	0.281204	-0.0198266	0.298332	-0.380379	-0.49659	-0.653869	-0.633839	-0.203455	-0.293725
MPP5	0.393967	0.447156	0.363307	0.385164	0.241318	0.251493	0.675361	0.456565	0.187454	0.205377	0.151546	0.20735	0.534838	-0.178141	-0.30013	-0.425345	-0.2441	-0.148232	-0.550918
NOP16	0.52706	-0.0192537	0.363241	0.842475	0.692161	0.564134	0.719605	-0.0584534	0.474858	0.666316	0.381039	0.411963	0.517655	-0.0307176	-0.0449112	-0.717471	-0.748241	-0.417608	-0.647192
HINT3	0.0501903	0.548398	0.363224	-0.52819	-0.0871534	-0.142265	0.147129	0.646778	0.462147	-0.378045	0.0546345	-0.0331354	0.361573	-0.132544	-0.0561732	0.488753	0.186242	0.218602	0.162403
CXorf56	0.367149	0.141301	0.363095	0.506145	0.506995	0.214761	0.470597	-0.13944	0.130026	0.528995	0.54625	0.173724	0.346389	-0.337034	-0.350837	-0.304851	-0.308487	-0.131931	-0.414184
TARSL2	0.638242	0.663313	0.363025	0.800541	0.742802	0.732016	0.527754	0.324214	0.221237	0.556038	0.440739	0.529981	0.1648	-0.613613	-0.269778	-0.757378	-0.774445	-0.549216	-0.72225	Top 300 markers of a good R/SI balance
LSG1	0.491804	0.427424	0.362986	0.531719	0.451404	0.454877	0.722415	-0.00467276	0.356145	0.309064	0.243984	0.243268	0.462584	-0.60675	-0.149967	-0.562141	-0.492028	-0.479083	-0.715517
G3BP1	0.22026	0.591195	0.362818	0.455148	0.280283	0.285563	-0.653447	0.538745	0.689175	0.168444	0.217601	0.0184844	-0.629114	-0.299734	0.145886	-0.575442	-0.246219	-0.515687	0.404391
MMADHC	0.283879	0.209981	0.362813	0.265166	0.206687	0.439742	0.218887	0.534067	0.688995	0.611327	0.551075	0.71269	0.554515	0.232664	0.145732	0.168014	0.168746	0.301421	0.260733
POLR2D	0.539371	0.0741308	0.362774	0.750696	0.753198	0.660779	0.634646	-0.192482	0.158458	0.682757	0.641804	0.568566	0.387601	-0.294896	-0.325186	-0.552004	-0.610496	-0.351412	-0.650231
WDR77	0.433145	-0.0593839	0.362709	0.706718	0.325413	0.462355	0.801058	-0.289732	0.118946	0.655414	0.0712672	0.284677	0.48358	-0.203041	-0.360178	-0.507257	-0.448524	-0.427062	-0.827246
HNRNPC	0.163203	0.334418	0.362294	0.116018	-0.291395	0.10588	0.352001	0.221921	0.649895	0.0591524	-0.324357	-0.0213818	0.377551	-0.25151	0.111689	-0.13078	0.167976	-0.236413	-0.173287
S1PR2	-0.185094	0.110774	0.362121	-0.728321	-0.581783	-0.672999	0.399645	-0.0444513	0.138206	-0.764485	-0.790636	-0.725537	0.130891	-0.200037	-0.342325	0.435447	0.207084	0.123412	-0.539903
OSGEPL1	0.408302	0.544364	0.362004	0.474891	0.188215	0.252365	0.62797	0.157651	0.278436	0.118117	-0.136749	-0.0421062	0.257314	-0.610863	-0.21769	-0.656922	-0.41903	-0.549309	-0.788844
FAM117B	0.51319	0.60763	0.361927	0.704614	0.5798	0.390294	0.434875	0.428936	0.2531	0.430583	0.301401	0.186608	0.317213	-0.431545	-0.240082	-0.724312	-0.642725	-0.446482	-0.386066
BTBD1	0.606073	0.670514	0.361906	0.814495	0.711523	0.625136	0.452862	0.63844	0.295308	0.807733	0.604989	0.712213	0.529478	-0.312824	-0.202587	-0.53326	-0.577886	-0.0533524	-0.172526	Top 300 markers of a good R/SI balance
UTP6	0.599004	0.574368	0.361903	0.778413	0.687487	0.685822	0.50603	0.607859	0.676516	0.703583	0.53196	0.728935	0.467473	-0.20764	0.135823	-0.576683	-0.60553	-0.142458	-0.33588	Top 300 markers of a good R/SI balance
OPHN1	-0.00175414	0.319272	0.361792	-0.230288	0.00408225	-0.0878128	-0.37757	0.327766	0.226159	-0.283055	-0.0607895	-0.0571379	-0.343888	-0.125436	-0.263826	0.0971523	-0.0609465	0.0761935	0.256276
RBBP9	0.0218716	0.48003	0.361736	-0.340519	-0.588692	-0.51863	0.737304	0.365426	0.414405	-0.28742	-0.507089	-0.528803	0.535863	-0.314636	-0.0966431	0.272242	0.472259	0.143641	-0.656799
LNX2	0.223129	0.420891	0.361706	0.182275	0.140243	-0.0527046	0.286361	0.135962	0.166247	-0.116532	-0.173826	-0.174491	0.419408	-0.458385	-0.316901	-0.410879	-0.376738	-0.178743	-0.011595
SNX10	0.230582	0.381498	0.361676	0.0332845	0.298233	0.286139	0.0226601	0.740478	0.750632	0.35549	0.456131	0.51946	0.371396	0.195291	0.20191	0.294449	-0.0605636	0.28534	0.388856
DCAF10	0.0840949	0.334229	0.361486	0.18906	0.0593138	0.184485	-0.624005	0.463891	0.411856	0.197588	0.238278	0.312497	-0.385535	-0.0118086	-0.0985856	-0.113879	0.120293	0.148073	0.634221
PRPSAP2	0.515043	0.473376	0.361114	0.774322	0.634544	0.534273	0.312632	0.115063	0.12999	0.50763	0.391167	0.457235	0.0190124	-0.553002	-0.348326	-0.762186	-0.648425	-0.288102	-0.518445
TM9SF3	0.594545	0.641794	0.361111	0.824005	0.675523	0.597888	0.46695	0.667393	0.270897	0.803664	0.646159	0.629222	0.558274	-0.243715	-0.223236	-0.552727	-0.484272	-0.1342	-0.163689	Top 300 markers of a good R/SI balance
NDUFB1	0.287462	-0.272022	0.361029	0.584839	0.300179	0.5375	0.213248	-0.118898	0.426741	0.599135	0.38588	0.568729	0.266392	0.265554	-0.0847856	-0.364123	-0.126632	-0.115748	-0.0615727
SPATA5	0.485941	0.28806	0.361014	0.76318	0.676901	0.627413	0.199077	0.149301	-0.0151586	0.545963	0.428804	0.489542	0.00923124	-0.258063	-0.477049	-0.706466	-0.681373	-0.414227	-0.333449
CCNJ	0.509035	0.575985	0.361004	0.59472	0.674728	0.306909	0.540864	0.509374	0.0695353	0.560841	0.556231	0.318494	0.54559	-0.30737	-0.401852	-0.417753	-0.56367	-0.0760929	-0.306061
EPM2A	0.089795	0.197309	0.360889	0.142795	0.0423863	-0.141846	-0.0627632	-0.00292017	0.124559	-0.0237274	-0.347937	-0.30067	-0.292574	-0.280845	-0.352858	-0.255627	-0.378789	-0.210556	-0.228701
TEX10	0.412901	0.588413	0.360729	0.280296	0.332078	0.202477	0.713411	0.276089	0.360977	0.327508	0.368467	0.21264	0.343814	-0.55572	-0.14278	-0.134933	-0.192481	-0.0461665	-0.836832
RRM1	0.393733	0.440034	0.360602	0.596246	-0.0251236	0.42498	0.565661	0.355922	0.337347	0.38718	-0.106454	0.425131	0.441439	-0.267696	-0.163593	-0.590537	-0.055909	-0.13081	-0.468951
CCDC146	0.351497	0.465513	0.360599	0.356829	0.521969	0.0636603	0.34041	0.330947	0.0881877	0.090718	0.483801	-0.0384578	0.403478	-0.328303	-0.384774	-0.491678	-0.388072	-0.183135	-0.123373
KIF5B	0.341431	0.53009	0.36055	0.459293	0.0198177	0.386622	0.292212	0.673508	0.646177	0.692786	0.34499	0.654766	0.531182	-0.0803032	0.110629	-0.0679912	0.278191	0.310109	0.107108
WWOX	-0.203679	-0.0731161	0.360539	-0.495953	-0.313495	-0.559633	-0.140416	-0.422131	-0.0278953	-0.658958	-0.466549	-0.704695	-0.201833	-0.314707	-0.487745	0.160819	0.0752538	-0.0596891	0.01009
CEBPG	0.529025	0.635774	0.360534	0.600725	0.607452	0.684228	0.285439	0.684453	0.195059	0.708645	0.611398	0.710464	0.264015	-0.218352	-0.289818	-0.282581	-0.408253	-0.168989	-0.189087
MRPL11	0.441008	-0.132268	0.360527	0.571927	0.746427	0.613296	0.486137	-0.278655	0.280192	0.624617	0.574659	0.535253	0.326316	-0.0894054	-0.214235	-0.318121	-0.66005	-0.31408	-0.464177
ARPP19	0.391552	0.629556	0.360421	0.543122	0.282588	0.363216	0.17041	0.624184	0.261737	0.486193	0.312623	0.456987	0.384361	-0.269231	-0.230481	-0.406994	-0.16463	0.038134	0.148425
MRPL33	0.319952	-0.118075	0.360281	0.483011	0.460426	0.649135	0.0849314	-0.0781448	0.396319	0.714742	0.554992	0.745052	0.0956941	0.0890093	-0.11083	-0.0850542	-0.227312	-0.0465995	-0.0365119
PSMG1	0.617778	0.236345	0.360136	0.795411	0.770888	0.780956	0.76293	0.279389	0.294069	0.680693	0.602161	0.638939	0.65887	-0.0564839	-0.201413	-0.626789	-0.673905	-0.468211	-0.55933	Top 300 markers of a good R/SI balance
ZNF141	0.49442	0.371014	0.359995	0.747601	0.648483	0.370615	0.468815	0.164116	0.109096	0.447766	0.389789	0.265302	0.291499	-0.360262	-0.365437	-0.777411	-0.671612	-0.282908	-0.474361
INIP	0.159471	0.468648	0.359972	-0.20425	-0.123427	-0.0710892	0.526972	0.490765	0.417374	-0.0806898	-0.0424675	-0.152616	0.602906	-0.174576	-0.091743	0.253232	0.156278	-0.108613	-0.215994
ORMDL1	0.646031	0.719978	0.359955	0.782384	0.707112	0.600349	0.706407	0.599685	0.0932371	0.705062	0.581529	0.622138	0.56063	-0.420853	-0.379464	-0.581694	-0.591979	-0.150243	-0.574853	Top 300 markers of a good R/SI balance
AXL	-0.307185	0.00407363	0.359942	-0.493546	-0.692383	-0.469765	-0.55143	0.0379729	0.174245	-0.718852	-0.729475	-0.556716	-0.517418	0.0318364	-0.307535	0.098167	0.436101	0.00564329	0.356789
KATNBL1	0.0459929	0.532819	0.359933	-0.273479	-0.0868743	0.0344001	-0.290841	0.570436	0.427292	-0.279736	0.0263494	-0.00135857	-0.0075464	-0.186138	-0.0828872	0.170688	0.160435	-0.0678623	0.493995
TATDN1	0.492256	0.649677	0.359833	0.746244	0.582753	0.544395	0.0706371	0.396752	0.141953	0.487562	0.40243	0.395688	0.0101022	-0.522626	-0.336061	-0.736178	-0.556767	-0.405974	-0.110448
DDX31	0.000881487	0.151526	0.359702	-0.291996	-0.328295	-0.216123	0.330475	-0.279078	0.412367	-0.374711	-0.265356	-0.318507	0.0957143	-0.489614	-0.0958406	0.107682	0.278998	-0.0972839	-0.460889
CBX5	0.440114	0.663516	0.35965	0.287097	0.359135	0.461569	0.509718	0.482457	0.110926	0.317431	0.319236	0.440924	0.346239	-0.457313	-0.36337	-0.155882	-0.27924	-0.175389	-0.481973
APPL1	0.624495	0.641764	0.359643	0.751785	0.797366	0.707438	0.488973	0.637166	0.337939	0.700035	0.664332	0.674888	0.28238	-0.273583	-0.161837	-0.536831	-0.659843	-0.27027	-0.519712	Top 300 markers of a good R/SI balance
TASP1	0.508514	0.37671	0.359559	0.729278	0.615301	0.24115	0.729087	-0.0299126	0.0968987	0.360971	0.22981	0.105185	0.391452	-0.560283	-0.375705	-0.83271	-0.762835	-0.292061	-0.809026
MTF2	0.605646	0.6491	0.359537	0.847147	0.397417	0.73078	0.649895	0.666353	0.688466	0.723522	0.509106	0.812105	0.53324	-0.255036	0.14947	-0.668974	-0.169243	-0.0951393	-0.508744	Top 300 markers of a good R/SI balance
ANAPC11	-0.124532	-0.476833	0.359517	-0.36553	-0.419837	-0.36128	0.516769	-0.279397	0.390466	-0.444281	-0.454646	-0.530797	0.29692	0.39526	-0.115046	0.159115	0.25339	-0.160009	-0.550998
CD300LF	-0.00905499	-0.371513	0.359116	-0.0467648	-0.148618	0.0876266	0.0658227	-0.064329	0.0785142	0.320511	0.321341	0.394272	0.278241	0.459707	-0.391457	0.390406	0.522223	0.463958	0.206895
METTL18	0.615488	0.534253	0.359106	0.764559	0.687263	0.644815	0.702933	0.324067	0.530352	0.484592	0.489225	0.581206	0.629475	-0.431947	0.00966287	-0.768892	-0.643502	-0.300689	-0.489507	Top 300 markers of a good R/SI balance
TPR	0.326737	0.614583	0.358991	0.506947	0.050252	0.360493	0.0691554	0.55547	0.432459	0.483757	0.159189	0.474424	-0.0519366	-0.316132	-0.0770924	-0.350519	0.0636324	0.0712543	-0.179384
MTR	0.673987	0.717274	0.358895	0.830885	0.735842	0.711757	0.689273	0.528279	0.329823	0.562294	0.42425	0.517416	0.3096	-0.487703	-0.16808	-0.80062	-0.778273	-0.53065	-0.834542	Top 300 markers of a good R/SI balance
FBXO27	-0.201948	0.0939474	0.358804	-0.571317	-0.656508	-0.271542	-0.16507	0.0177757	0.000606341	-0.755985	-0.693656	-0.366668	-0.178803	-0.114757	-0.460216	0.188303	0.411731	-0.0685739	0.0792442
GOLGB1	0.180007	0.570553	0.358693	0.103164	-0.142358	0.10196	0.0880276	0.578863	0.356811	0.0461436	-0.0144798	0.114295	0.152452	-0.230958	-0.143864	-0.122621	0.211189	-0.011692	0.0235481
RGS17	-0.157602	-0.423961	0.358597	-0.292263	-0.323563	-0.289295	0.0248717	-0.233672	0.308287	-0.535396	-0.349678	-0.440709	-0.00830094	0.366023	-0.186815	-0.0494596	0.195922	-0.153222	-0.0525551
SH3BP4	0.0607011	-0.292573	0.358424	0.0605324	0.116585	-0.0153614	0.136599	-0.429922	0.0710313	0.103349	-0.180213	-0.15463	0.088441	-0.0132611	-0.39721	0.00284914	-0.345212	-0.21825	-0.134174
TAF5	0.657731	0.525113	0.358234	0.812429	0.835401	0.738931	0.676277	0.538962	0.472767	0.80792	0.690435	0.71704	0.478021	-0.206428	-0.0403367	-0.529716	-0.696329	-0.262915	-0.617981	Top 300 markers of a good R/SI balance
HEATR1	0.346292	0.627315	0.357991	0.264492	0.0655426	0.195863	0.566548	0.509143	0.462682	0.164169	-5.2e-06	0.129098	0.185038	-0.379911	-0.0489783	-0.269395	-0.103217	-0.167298	-0.765978
CD209	-0.35443	-0.23008	0.357699	-0.717887	-0.630824	-0.480056	-0.425432	-0.135414	0.075802	-0.616157	-0.763285	-0.4678	-0.336715	0.190125	-0.392045	0.563927	0.308841	0.16766	0.347268
SENP6	0.462712	0.594718	0.357182	0.601345	0.516512	0.462222	0.244292	0.566537	0.223231	0.669493	0.639464	0.603994	0.375471	-0.277196	-0.260505	-0.321984	-0.239876	0.0844584	0.0104817
FOPNL	0.638585	0.703473	0.357154	0.747898	0.78924	0.658123	0.57562	0.696923	0.261105	0.563957	0.562377	0.605159	0.561443	-0.301383	-0.226848	-0.663953	-0.738485	-0.287749	-0.347863	Top 300 markers of a good R/SI balance
PNPO	0.202506	0.152227	0.357104	0.498667	0.263137	0.179378	-0.235477	0.0994668	0.211235	0.293771	-0.134204	0.089508	-0.323224	-0.116022	-0.271054	-0.523356	-0.53473	-0.199209	0.0344958
PRKX	0.605714	0.706701	0.357045	0.675237	0.683382	0.644194	0.567728	0.343453	-0.0369053	0.590666	0.524753	0.525132	0.305146	-0.655696	-0.491257	-0.519525	-0.605529	-0.389284	-0.629596	Top 300 markers of a good R/SI balance
ZNF765	0.620917	0.482415	0.357041	0.818869	0.659746	0.673524	0.733907	0.478294	0.504117	0.66428	0.649314	0.52026	0.681873	-0.206311	-0.0109754	-0.681055	-0.456597	-0.453091	-0.482657	Top 300 markers of a good R/SI balance
RNASET2	-0.0884545	-0.175248	0.356837	-0.0914106	-0.321068	-0.168005	-0.131831	-0.0794003	0.205422	-0.22043	-0.389041	-0.306675	-0.108006	0.168309	-0.27587	-0.0674195	0.156691	-0.170219	0.103386
PRR11	0.26864	0.149278	0.356805	0.385544	0.114716	0.501606	0.103895	0.343476	0.298125	0.359164	0.33688	0.449835	0.294243	0.129584	-0.193535	-0.275151	0.121478	-0.237573	0.159532
GNE	0.528436	0.202594	0.356789	0.809703	0.506769	0.660386	0.634373	-0.0233141	0.0567383	0.721219	0.529935	0.658925	0.402718	-0.30847	-0.407799	-0.610304	-0.322762	-0.205982	-0.632338
ZFAND1	0.586746	0.646372	0.35675	0.818223	0.755463	0.646895	0.296771	0.330185	-0.112705	0.508852	0.506976	0.476472	0.0822277	-0.58384	-0.558168	-0.832425	-0.73498	-0.472354	-0.418177
ELF2	0.260228	0.601522	0.356738	0.404032	0.383503	0.360396	-0.544824	0.564849	0.114641	0.486636	0.36035	0.458801	-0.213364	-0.288451	-0.356333	-0.180231	-0.280741	0.0464243	0.695783
ZC3H14	0.386357	0.663471	0.356611	0.638509	0.0775892	0.253194	0.328771	0.545322	0.337402	0.429335	-0.0261108	0.215149	0.0503081	-0.395044	-0.158419	-0.617969	-0.145599	-0.138991	-0.510273
GSPT1	-0.278793	0.0854495	0.356594	-0.51413	-0.438256	-0.553909	-0.608504	0.105471	0.610713	-0.691158	-0.691995	-0.635774	-0.454247	-0.0160099	0.084227	0.15882	0.069532	0.0397329	0.52824
TLR6	-0.00520055	0.204676	0.356174	-0.181781	-0.0762571	0.0589802	-0.392996	0.499657	0.420665	-0.0110973	0.142145	0.241507	-0.0315389	0.206089	-0.0839445	0.284915	0.247565	0.274062	0.64291
ANGEL2	0.165747	0.65631	0.356167	-0.270315	-0.290198	-0.0681854	0.610702	0.545763	0.398817	-0.540819	-0.330797	-0.20135	0.353386	-0.38452	-0.10333	-0.0904906	0.160314	-0.192187	-0.648278
IPO7	0.65998	0.666858	0.35605	0.812154	0.805117	0.729122	0.59058	0.6394	0.425721	0.70746	0.641571	0.682273	0.343685	-0.306723	-0.079296	-0.627784	-0.692463	-0.29985	-0.624679	Top 300 markers of a good R/SI balance
IDO1	0.0608083	0.116383	0.35602	-0.0390385	-0.126861	-0.0728343	0.13118	0.285022	0.543309	-0.0446752	-0.0540141	-0.0462021	0.201983	0.118084	0.0251275	0.0197136	0.15133	0.0651015	0.00604598
HAPLN3	0.119452	0.110195	0.355708	0.0843211	-0.174693	-0.20272	0.543902	-0.147319	0.677552	-0.220331	-0.39337	-0.433389	0.211631	-0.301011	0.144699	-0.353277	-0.0776917	-0.306818	-0.696187
NGLY1	0.448055	0.57857	0.355681	0.415861	0.245673	0.499772	0.592773	0.618351	0.594151	0.399234	0.443223	0.556795	0.575413	-0.203177	0.0706959	-0.285189	0.010627	-0.062813	-0.361411
POLR1C	0.488086	0.187907	0.35565	0.723858	0.538685	0.552896	0.56952	-0.31851	0.0418139	0.460851	0.154124	0.30631	0.311771	-0.579883	-0.419586	-0.725945	-0.710062	-0.565314	-0.625059
RABEP1	0.419816	0.712064	0.355551	0.67057	0.0128648	0.176903	0.59094	0.579364	0.478293	0.454395	-0.0966434	0.166711	0.584213	-0.429812	-0.0319869	-0.645564	-0.106932	-0.0708705	-0.348101
PSTK	0.41673	-0.0973725	0.355343	0.641214	0.712471	0.39048	0.498243	-0.433062	-0.0987971	0.444265	0.484597	0.164188	0.326221	-0.291353	-0.544014	-0.607729	-0.68735	-0.482736	-0.485209
CWC25	0.0504144	0.0599087	0.355115	-0.0688556	0.0402788	0.0869065	-0.170867	0.0973349	0.020103	0.0334685	0.227333	0.171845	0.0183646	0.0119199	-0.438171	0.144864	0.140451	0.109198	0.316493
CCDC125	-0.0545584	-0.125262	0.354984	-0.124192	-0.181638	-0.0420919	-0.209151	0.0799732	0.163388	0.0830996	0.0694453	0.0603699	-0.129538	0.255596	-0.310807	0.28358	0.348312	0.177034	0.21221
RPS11	0.445085	0.243606	0.354805	0.611858	0.551563	0.453184	0.455493	-0.361151	-0.0520035	0.484872	0.29478	0.40354	0.204673	-0.700542	-0.501784	-0.520139	-0.604196	-0.219234	-0.5514
KLHL28	0.321636	0.503967	0.354753	0.343236	0.155775	0.414646	0.157439	0.358954	0.332148	0.247997	0.387036	0.333903	0.0235692	-0.354761	-0.160698	-0.315322	0.101803	-0.257145	-0.244956
FAM49B	0.0364834	0.365737	0.354573	-0.2628	-0.312288	-0.0148065	0.0884849	0.715006	0.697519	-0.29974	-0.0390091	-0.079015	0.410835	0.19229	0.163881	0.133695	0.456786	-0.0982404	0.320536
TFEC	0.333528	0.488233	0.354561	0.314884	0.324058	0.316001	0.20343	0.689245	0.60556	0.447574	0.313635	0.414955	0.403484	-0.00576627	0.0822624	-0.0734734	-0.229027	0.0609929	0.113391
PSMC3	0.303003	-0.0612371	0.354533	0.40101	0.09696	0.53135	0.495404	-0.0667928	0.547803	0.512318	0.130758	0.609425	0.356801	0.0201736	0.0310267	-0.150128	-0.0354181	-0.0388459	-0.44506
SNRK	-0.0466053	0.61868	0.354498	-0.570898	-0.37542	-0.382998	0.0765054	0.470294	0.095821	-0.427289	-0.204212	-0.323122	0.30455	-0.406188	-0.370163	0.509956	0.408043	0.213974	0.218752
LMO4	0.08533	-0.0348671	0.35432	-0.161538	0.291243	0.126719	-0.0638971	0.121337	0.40307	-0.0180283	0.426057	0.144703	0.179328	0.169184	-0.0971826	0.245179	-0.0765275	-0.0102829	0.31711
HMGCS1	0.333874	0.616943	0.35429	0.380663	-0.184984	0.177167	0.659167	0.816708	0.658136	0.177384	-0.144874	0.00658938	0.737553	-0.0609556	0.129284	-0.445471	0.161374	-0.327749	-0.289305
PAXIP1	0.590216	0.553467	0.353878	0.813959	0.625986	0.683	0.511007	0.233916	0.211787	0.744269	0.659904	0.667869	0.381872	-0.548222	-0.266421	-0.594625	-0.393936	-0.234845	-0.443134	Top 300 markers of a good R/SI balance
HINT1	0.531395	0.107725	0.353852	0.835579	0.664288	0.677646	0.549284	-0.403579	0.0257865	0.631324	0.499971	0.587645	0.374122	-0.551106	-0.431505	-0.740564	-0.597685	-0.353069	-0.518224
FBXW7	0.472858	0.633408	0.353694	0.628597	0.171169	0.572769	0.47751	0.5423	-0.103915	0.623581	0.413121	0.554107	0.51443	-0.355684	-0.54644	-0.411353	0.100956	-0.206505	-0.23247
GLO1	0.630154	0.760357	0.353589	0.691696	0.656895	0.678463	0.639921	0.632847	0.297607	0.628355	0.303449	0.561154	0.525139	-0.444921	-0.189866	-0.509347	-0.762292	-0.397046	-0.500841	Top 300 markers of a good R/SI balance
ZNF546	0.279266	0.109427	0.353363	0.304662	0.613071	0.193323	0.101749	0.0205069	0.266063	0.0773829	0.344395	0.0733524	0.0481247	-0.133862	-0.217577	-0.419866	-0.656559	-0.251704	-0.120402
SFXN4	0.334321	0.00698162	0.353346	0.705761	0.699964	0.757148	-0.517273	-0.05153	0.199011	0.56522	0.522145	0.545589	-0.458302	-0.0608253	-0.277079	-0.594147	-0.63398	-0.572216	0.365881
XPO5	0.119773	0.147504	0.353071	-0.21115	0.0971533	-0.283018	0.615078	-0.0225584	0.38432	-0.265144	-0.230595	-0.325872	0.378966	-0.230115	-0.112224	0.083575	-0.359796	0.018659	-0.626362
PSMA5	0.582278	0.159393	0.353031	0.745386	0.658272	0.77717	0.800419	0.314901	0.740707	0.773224	0.695224	0.799206	0.618627	0.0870598	0.204201	-0.454646	-0.413103	-0.204375	-0.670504
CCDC91	0.55974	0.720776	0.353025	0.650206	0.413381	0.556984	0.664067	0.540957	0.581714	0.400294	0.382607	0.317356	0.620124	-0.48009	0.0630667	-0.665481	-0.30783	-0.555433	-0.433107
LTBP3	0.214481	-0.00389605	-0.315082	0.600603	0.291909	0.374672	0.33868	-0.619912	-0.538309	0.544191	0.192729	0.294556	-0.0362125	-0.607929	-0.0732592	-0.443653	-0.286833	-0.243813	-0.627112
DEPDC5	-0.201549	-0.258593	-0.315112	-0.257656	-0.287852	-0.237358	0.147277	-0.382269	-0.178096	-0.249846	-0.313858	-0.303358	-0.0290737	-0.0139752	0.246548	0.174252	0.171812	-0.0324797	-0.288061
MCHR1	-0.413724	-0.689648	-0.315159	-0.575542	-0.354029	-0.463267	-0.0846977	-0.568613	-0.0813514	-0.505898	-0.23511	-0.509727	-0.0688088	0.408873	0.332491	0.440425	0.346646	0.0684688	0.0670925
RFESD	-0.077648	-0.367597	-0.315166	0.243714	0.106276	-0.0412287	-0.0918868	-0.297156	0.085653	-0.128427	-0.120079	-0.262545	-0.0448018	0.223803	0.480753	-0.52252	-0.275047	-0.341643	0.107186
SMPDL3A	-0.203314	0.0953907	-0.315259	-0.326976	-0.388436	-0.526597	0.241996	0.5485	0.0143071	-0.563732	-0.533396	-0.648457	0.49951	0.408374	0.417538	-0.0207616	0.133316	-0.0327254	0.1574
C22orf24	-0.550204	-0.684328	-0.315298	-0.630971	-0.744253	-0.66762	-0.258754	-0.437916	0.0976234	-0.799551	-0.821909	-0.753613	-0.228598	0.530706	0.491549	0.24265	0.434884	0.0681885	0.183782	Top 300 markers of an impaired R/SI balance
TNFAIP1	-0.0273163	-0.499203	-0.315341	0.318058	0.0373923	0.170026	0.12517	-0.442242	0.112809	0.432062	0.0977862	0.237384	0.0236149	0.265635	0.505085	-0.0938507	0.028815	0.0554187	-0.189129
SLC34A1	-0.430857	-0.665672	-0.31542	-0.558451	-0.564672	-0.289597	-0.19133	-0.427818	-0.0161363	-0.509336	-0.711772	-0.293758	-0.159678	0.514418	0.390718	0.409244	0.250867	0.082641	0.146673
LCA5L	-0.355355	-0.677969	-0.315445	-0.338515	-0.394158	-0.136407	-0.269637	-0.462922	-0.0118249	-0.325158	-0.131719	-0.151913	-0.194715	0.497004	0.394578	0.231973	0.502564	0.0172373	0.241641
RBM20	-0.295496	-0.737548	-0.315545	-0.380302	0.0547476	-0.189435	-0.204894	-0.479234	-0.0234543	-0.406764	-0.0592159	-0.361404	-0.274141	0.564795	0.384383	0.219943	-0.13932	-0.216928	0.0382026
CREB5	-0.140445	0.148673	-0.315789	-0.199423	-0.168576	0.111598	-0.41915	0.518246	-0.0665396	0.0702463	0.225007	0.253944	-0.0767185	0.303377	0.346449	0.393392	0.467256	0.193501	0.636048
MMS19	0.33568	-0.227688	-0.315801	0.759102	0.604289	0.699559	0.494621	-0.716642	-0.717932	0.678731	0.547977	0.62878	0.142203	-0.388383	-0.231791	-0.569629	-0.46015	-0.329049	-0.691023
PEX16	-0.291694	-0.343868	-0.31582	-0.63695	-0.351551	-0.324682	0.222706	-0.494414	-0.485219	-0.609603	-0.358648	-0.410235	-0.0484062	-0.00481664	-0.0251828	0.438652	0.231951	-0.0368592	-0.440714
TMEM234	-0.37152	-0.64008	-0.315843	-0.554659	-0.488566	-0.0558357	-0.174137	-0.217987	-0.109528	-0.220864	-0.206072	0.088743	0.196286	0.685998	0.308356	0.685964	0.584548	0.248707	0.527193
LTBR	-0.447926	-0.322495	-0.315844	-0.620135	-0.699131	-0.514108	-0.215842	0.0636446	-0.225594	-0.631826	-0.717655	-0.627562	0.0794707	0.517287	0.205323	0.389497	0.457327	-0.0231185	0.464651
PTPN18	-0.0065209	-0.284962	-0.31594	0.271089	0.0155854	0.221658	0.0534448	-0.289551	-0.657802	0.411901	0.274471	0.334888	-0.12255	0.114918	-0.178234	-0.037191	0.221612	0.112943	-0.233609
SUN2	0.0711188	-0.148492	-0.315981	0.328129	0.0183644	0.158826	0.385866	-0.612861	-0.366007	0.404009	0.241021	0.307453	0.120708	-0.397254	0.0808513	-0.137748	0.187237	0.188993	-0.527823
GCA	-0.138767	-0.100705	-0.31611	-0.240987	-0.0527443	0.0370114	-0.159067	0.465647	0.237786	0.127439	0.257721	0.338239	0.276734	0.602635	0.617018	0.517112	0.314191	0.470892	0.593861
PKDREJ	-0.460944	-0.729746	-0.316213	-0.527266	-0.524265	-0.438972	-0.229199	-0.475345	-0.107323	-0.650254	-0.673067	-0.529238	-0.188855	0.557651	0.310789	0.220308	0.221948	-0.00916028	0.178501
PSAT1	0.0649353	-0.156727	-0.316304	0.318931	-0.187174	0.218875	0.51201	0.0980634	0.198708	0.289817	-0.169874	0.148782	0.486307	0.317823	0.582577	-0.234762	0.1424	-0.179723	-0.324511
RLN3	-0.495938	-0.421155	-0.316354	-0.779918	-0.631905	-0.579037	-0.247259	-0.0559509	-0.163886	-0.702175	-0.733692	-0.526184	-0.0528344	0.53793	0.260757	0.580512	0.337082	0.263184	0.366476	Top 300 markers of an impaired R/SI balance
DEDD	-0.340223	-0.572683	-0.316557	-0.369042	-0.228909	-0.367399	-0.186747	-0.42981	-0.556677	-0.0708694	0.163988	-0.0611107	0.112474	0.38145	-0.0876712	0.531015	0.507542	0.603703	0.452398
DNMT3A	-0.28858	-0.119511	-0.316686	-0.565433	-0.11585	-0.538239	-0.0757581	-0.524816	-0.285862	-0.595093	-0.0178543	-0.612337	-0.0625874	-0.350958	0.152904	0.336507	0.16642	0.047337	0.0588111
CCDC85C	-0.0320006	-0.253587	-0.316755	0.0808095	-0.0850673	-0.112152	0.494748	-0.666366	-0.0641384	0.11026	-0.044795	-0.0982473	0.0795113	-0.302149	0.34982	-0.0233684	0.0937847	0.0568484	-0.763493
EFCAB3	-0.440146	-0.709186	-0.316891	-0.404625	-0.323311	-0.340557	-0.546306	-0.527103	-0.181061	-0.357856	-0.478752	-0.386318	-0.443615	0.477472	0.2462	0.307483	0.0797688	0.0317487	0.432989
SFI1	0.00569287	-0.00515888	-0.316932	0.0727434	-0.386732	0.145081	0.525155	-0.595422	-0.323624	0.0688169	-0.486456	0.0160494	0.123902	-0.581916	0.119696	-0.0508844	0.17273	-0.251335	-0.764891
TFCP2L1	-0.358894	-0.595143	-0.31696	-0.637368	-0.408979	-0.304091	0.109178	-0.372899	-0.17504	-0.621044	-0.344979	-0.37954	0.0231547	0.469404	0.251634	0.428113	0.334643	-0.0270298	-0.162019
CTDSP2	0.0539963	-0.340858	-0.317074	0.45111	0.0808561	0.224003	0.225942	-0.5442	-0.58061	0.562036	0.294422	0.363496	0.191398	-0.0583207	-0.108252	-0.182896	0.136721	0.154271	-0.16994
DACT1	0.0632341	-0.219534	-0.317175	0.381784	0.401253	-0.108319	0.241395	-0.346908	-0.0717762	0.0564755	0.0687477	-0.265688	0.180167	-0.03401	0.34358	-0.565864	-0.570212	-0.218566	-0.209593
SNCA	-0.468109	-0.395197	-0.317259	-0.509015	-0.43398	-0.54088	-0.612322	-0.221622	-0.242098	-0.701946	-0.67651	-0.588049	-0.460614	0.337426	0.192489	0.139917	0.0766849	0.0912682	0.527502
SPRY2	-0.07879	-0.447332	-0.317265	0.0557819	-0.0164784	0.098109	0.154444	-0.0208518	0.122126	-0.0658424	-0.0721056	0.110127	0.0527259	0.609537	0.515827	-0.155338	-0.0387177	-0.0110116	-0.206178
CGN	-0.406788	-0.718818	-0.317327	-0.647591	-0.665037	-0.61097	0.519016	-0.441783	-0.0754603	-0.741412	-0.749896	-0.732833	0.418913	0.575468	0.340505	0.326709	0.374724	-0.00671313	-0.41429
SCN5A	-0.498164	-0.747778	-0.317386	-0.629102	-0.353168	-0.577861	-0.363688	-0.39223	0.0198274	-0.458618	-0.412097	-0.501877	-0.317843	0.665299	0.425169	0.573944	0.186563	0.299855	0.262299	Top 300 markers of an impaired R/SI balance
CELF3	-0.63695	-0.782432	-0.317406	-0.802053	-0.692382	-0.765429	-0.461996	-0.472957	-0.00580887	-0.883213	-0.853496	-0.829205	-0.339196	0.634234	0.402438	0.438995	0.324873	0.133922	0.407607	Top 300 markers of an impaired R/SI balance
TNIP2	-0.120644	-0.444932	-0.317438	-0.0741686	-0.326547	0.31157	0.127654	-0.349859	-0.00839449	0.19457	-0.118314	0.321385	0.241597	0.280596	0.400182	0.311493	0.408117	-0.0803642	0.0577946
F11R	-0.236185	-0.519877	-0.317571	-0.0432467	-0.524086	0.0602807	-0.0726115	-0.348549	-0.475073	0.140677	-0.202148	0.285457	0.090708	0.38747	-0.0139267	0.208327	0.644004	0.341948	0.230041
HDAC10	-0.451226	-0.312322	-0.317644	-0.773626	-0.703789	-0.619259	0.019283	-0.469612	-0.589717	-0.730544	-0.845226	-0.564447	-0.191193	-0.0247144	-0.115605	0.542454	0.350254	0.278723	-0.253673
POLD4	-0.258057	-0.47029	-0.317656	-0.219337	0.112016	-0.170689	-0.482388	-0.328254	-0.331096	-0.16133	0.0707674	-0.0656031	-0.457948	0.337697	0.113994	0.198703	-0.112929	0.220891	0.305995
SHB	-0.515821	-0.732143	-0.317741	-0.539406	-0.614314	-0.313036	-0.578287	-0.536209	-0.319605	-0.475409	-0.641808	-0.271959	-0.493547	0.500802	0.124303	0.411524	0.391785	0.162299	0.430721	Top 300 markers of an impaired R/SI balance
ANKRD18B	-0.464911	-0.758009	-0.317764	-0.723812	-0.484803	-0.401651	-0.103429	-0.459136	-0.0191808	-0.586769	-0.392669	-0.38023	-0.118946	0.613505	0.391026	0.602388	0.411277	0.158156	0.0416859
DGKK	-0.250274	-0.286333	-0.31782	-0.317809	-0.391205	-0.383264	0.194789	-0.189242	0.00914548	-0.479292	-0.349479	-0.425646	0.181658	0.216107	0.416244	0.0471282	0.302619	0.0503291	-0.127321
E2F1	-0.358589	-0.298481	-0.317825	-0.693186	-0.48141	-0.407936	0.0473068	-0.166569	-0.149184	-0.646159	-0.6508	-0.404663	0.169671	0.255656	0.275698	0.494312	0.174433	0.131035	0.113775
PHLDB2	-0.272944	0.175031	-0.317852	-0.161549	-0.346406	-0.357555	-0.629334	-0.0644504	-0.0174762	-0.164609	-0.39358	-0.255137	-0.545334	-0.310347	0.392653	0.101453	0.19252	0.274244	0.459268
ATG4D	-0.2238	-0.436817	-0.31815	-0.284584	-0.201944	-0.273509	0.172202	-0.564512	-0.631795	-0.275261	-0.293412	-0.294743	0.30675	0.0567606	-0.152309	0.193147	0.0548661	0.0503442	0.0558831
ARHGEF11	-0.285723	-0.466657	-0.31822	-0.337397	-0.329606	-0.151828	-0.11063	-0.0573857	-0.0877349	-0.00630136	-0.0211939	0.0237965	0.101786	0.60061	0.330754	0.542839	0.500034	0.328016	0.308519
AK8	-0.389888	-0.466512	-0.318229	-0.359283	-0.416116	-0.36974	-0.409451	-0.44891	-0.0639996	-0.459779	-0.496359	-0.55169	-0.308321	0.212984	0.351837	0.133751	0.21012	-0.17731	0.352369
SLIT1	-0.489379	-0.695526	-0.318405	-0.702434	-0.687717	-0.550081	0.0178907	-0.445873	-0.24286	-0.656208	-0.747693	-0.513863	-0.00733166	0.538608	0.193284	0.499506	0.412415	0.227618	-0.0393719	Top 300 markers of an impaired R/SI balance
CR1L	-0.481574	-0.484391	-0.31842	-0.639609	-0.543812	-0.391832	-0.511378	-0.138074	-0.104385	-0.443005	-0.337087	-0.205862	-0.149673	0.545749	0.316231	0.606353	0.554048	0.418593	0.711378	Top 300 markers of an impaired R/SI balance
SCAP	-0.0767102	-0.434653	-0.318518	0.0944506	0.123147	0.195947	-0.120634	-0.692458	-0.439112	0.36501	0.296164	0.325876	-0.339533	-0.0728938	0.0192132	0.204255	0.071687	0.147609	-0.182795
TNFRSF1A	-0.211683	-0.550751	-0.318623	-0.198326	-0.0939811	0.126711	-0.235128	-0.0800932	0.0298744	0.245654	0.354181	0.473142	-0.0114883	0.696606	0.435676	0.563621	0.465637	0.515607	0.393158
ABL1	0.0676966	-0.177024	-0.318682	0.169368	0.0420386	0.0827004	0.607779	-0.472906	-0.523266	0.259219	-0.156596	0.0638021	0.43265	-0.218572	-0.0552825	-0.0213963	-0.20664	-0.0557611	-0.551877
KSR2	-0.490009	-0.752559	-0.318746	-0.540808	-0.592873	-0.524424	-0.210646	-0.46938	-0.0577371	-0.49979	-0.694301	-0.520192	-0.147304	0.595691	0.35806	0.389896	0.310945	0.168492	0.194319	Top 300 markers of an impaired R/SI balance
KEL	-0.549087	-0.516079	-0.31878	-0.617057	-0.634826	-0.68235	-0.525428	-0.211509	-0.0483546	-0.758259	-0.865245	-0.693941	-0.351956	0.517724	0.366432	0.260502	0.223701	0.191858	0.502538	Top 300 markers of an impaired R/SI balance
TP53TG5	-0.565754	-0.580227	-0.318877	-0.805229	-0.665475	-0.634417	-0.390299	-0.45243	-0.195756	-0.648649	-0.710542	-0.555725	-0.398435	0.369695	0.235705	0.67419	0.410708	0.321631	0.215414	Top 300 markers of an impaired R/SI balance
FA2H	-0.0587483	-0.32866	-0.319031	-0.0600801	-0.0198124	0.0865865	0.288507	-0.222968	-0.00626924	-0.0401739	0.00453315	-0.0319413	0.219043	0.242362	0.404115	0.0583671	0.0352647	-0.216479	-0.246217
TLCD1	-0.512073	-0.413845	-0.319115	-0.728171	-0.534631	-0.628691	-0.447984	-0.267023	-0.129087	-0.729505	-0.589233	-0.634	-0.411002	0.318771	0.295195	0.469508	0.313457	0.18537	0.300634	Top 300 markers of an impaired R/SI balance
PNMA1	0.232684	-0.177123	-0.319188	0.633427	0.534161	0.583119	0.141709	-0.420524	-0.165088	0.53776	0.441061	0.646894	0.0227402	-0.1666	0.26333	-0.503372	-0.445602	-0.0777038	-0.218723
LOX	-0.483438	-0.761043	-0.319271	-0.449585	-0.392819	-0.336978	-0.640935	-0.441589	-0.125118	-0.441111	-0.354087	-0.277685	-0.435129	0.635142	0.29892	0.299	0.301028	0.19885	0.606327	Top 300 markers of an impaired R/SI balance
EHD1	-0.124187	-0.555252	-0.319277	0.079813	-0.171354	0.243314	-0.0223647	-0.415804	-0.242926	0.430538	0.244028	0.51011	0.0107109	0.370752	0.194345	0.292334	0.488691	0.352142	0.0509993
UBALD2	-0.296895	-0.506548	-0.319482	-0.462103	-0.0683152	0.0112886	-0.436214	-0.402909	-0.459231	-0.280888	0.0148524	0.0875957	-0.158864	0.314902	0.0025904	0.47649	0.120898	0.118696	0.570871
ACTN3	-0.497873	-0.581541	-0.319598	-0.576943	-0.540967	-0.51978	-0.448408	-0.448332	-0.0583364	-0.544242	-0.50078	-0.459105	-0.128803	0.3756	0.358622	0.405104	0.402762	0.257434	0.626592	Top 300 markers of an impaired R/SI balance
TMEM74B	-0.587738	-0.698326	-0.319637	-0.642055	-0.520385	-0.693452	-0.652576	-0.51918	0.0237414	-0.721321	-0.595267	-0.733624	-0.534926	0.470013	0.431534	0.337402	0.285612	0.14952	0.511433	Top 300 markers of an impaired R/SI balance
TAZ	-0.148216	-0.42683	-0.319768	-0.139933	-0.168896	0.0714835	0.0946482	-0.549812	-0.577937	0.0978176	0.119879	0.0589601	0.0444554	0.0572371	-0.102421	0.323628	0.373478	-0.0420952	-0.112358
KREMEN1	-0.227013	-0.364609	-0.31984	-0.118643	-0.178125	0.00558408	-0.386443	0.195391	0.215181	0.0798333	0.182595	0.250276	0.0242315	0.70698	0.60174	0.271348	0.444258	0.390061	0.695859
RUNDC3A	-0.475202	-0.420871	-0.319858	-0.481812	-0.505078	-0.506293	-0.617299	-0.229132	0.0759976	-0.569291	-0.685822	-0.533011	-0.442009	0.366164	0.478208	0.225739	0.180295	0.113346	0.557545	Top 300 markers of an impaired R/SI balance
C2orf68	0.0974119	-0.639916	-0.320092	0.620802	0.435935	0.359919	0.127825	-0.540893	-0.314544	0.585802	0.540265	0.525834	0.153377	0.366244	0.131816	-0.435717	-0.201953	0.154664	-0.0441717
SORCS3	-0.361005	-0.698952	-0.320101	-0.510851	-0.445696	-0.438125	0.247696	-0.503042	-0.0328927	-0.58716	-0.618631	-0.444398	0.0871996	0.486865	0.381855	0.25547	0.147043	0.125061	-0.327625
TMEM40	-0.419449	-0.340197	-0.320259	-0.579467	-0.359452	-0.240272	-0.677046	-0.224446	-0.261518	-0.418206	-0.431564	-0.215762	-0.475312	0.257152	0.179103	0.532808	0.179	0.113337	0.622432
NR5A1	-0.516202	-0.727991	-0.320413	-0.700379	-0.540802	-0.5607	-0.246926	-0.433948	0.0345506	-0.630768	-0.65331	-0.560363	-0.175608	0.596142	0.442127	0.52111	0.265708	0.173444	0.224406	Top 300 markers of an impaired R/SI balance
VKORC1	0.105085	-0.462443	-0.32063	0.37203	0.390126	0.457416	0.194008	-0.361118	-0.246038	0.590738	0.594892	0.54671	-0.017774	0.294124	0.19332	-0.0260692	-0.0808253	0.00191633	-0.355809
PARVB	-0.211898	-0.41897	-0.320653	-0.173736	0.0641444	-0.107042	-0.315132	-0.362847	-0.424966	-0.0669642	-0.176395	-0.134619	-0.193668	0.23117	0.0345121	0.217039	-0.259207	-0.0111447	0.321481
CSRP1	0.112053	-0.433332	-0.320657	0.42908	0.135224	0.498098	0.363902	-0.254039	-0.364156	0.631792	0.244114	0.548708	0.215389	0.359072	0.0884993	-0.0786418	0.00598729	-0.0725658	-0.380743
ABCD4	0.121299	-0.0757505	-0.320793	0.494362	0.581424	0.170246	-0.121695	-0.528755	-0.410008	0.576513	0.728784	0.170404	-0.0670095	-0.416503	0.0479698	-0.23908	-0.26199	-0.0522453	0.133113
DLGAP4	-0.0528445	-0.49474	-0.320868	0.382531	0.0272159	0.166941	-0.0781477	-0.456359	-0.328271	0.283143	0.212748	0.102263	-0.229157	0.245377	0.120626	-0.344799	0.147941	-0.155037	-0.129024
TRABD	-0.156492	-0.452892	-0.320942	0.078546	-0.452298	0.251888	-0.0432548	-0.514035	-0.557064	0.448995	-0.10026	0.477406	0.103045	0.129355	-0.082383	0.312494	0.622332	0.28341	0.193518
RAB5C	-0.342079	-0.555906	-0.320984	-0.309583	-0.279107	-0.227287	-0.359607	-0.240084	-0.203384	0.0992652	0.0140215	0.0440877	-0.0653492	0.545554	0.231639	0.601105	0.452094	0.504594	0.546236
SPATA6	-0.0870834	0.142663	-0.321013	-0.28106	0.11257	0.0661712	-0.241831	0.247915	-0.598165	-0.293414	0.227693	0.0941435	-0.0777345	0.044344	-0.118779	0.169611	0.0269354	0.0243819	0.328396
PPBP	-0.271752	-0.241138	-0.321186	-0.268799	-0.180719	-0.24342	-0.37525	-0.104272	-0.17891	-0.240133	-0.281554	-0.18942	-0.218407	0.236519	0.253626	0.201909	0.0320765	0.161525	0.396879
CAPN14	-0.244807	-0.739193	-0.321226	-0.10552	0.163988	-0.393983	-0.0729067	-0.558097	-0.0502757	-0.325948	-0.202115	-0.461327	-0.11624	0.489075	0.367868	-0.147936	-0.439501	0.0136649	-0.00795058
SH3D19	-0.532568	-0.657815	-0.321229	-0.762429	-0.698664	-0.646828	-0.108439	-0.429318	-0.263109	-0.795487	-0.740863	-0.696624	-0.182093	0.501866	0.178936	0.460547	0.435779	0.119734	-0.0224288	Top 300 markers of an impaired R/SI balance
ASB1	0.122196	-0.390724	-0.321643	0.584986	0.204467	0.326707	0.329384	-0.593347	-0.396931	0.504634	0.372816	0.223284	0.454313	-0.0367047	0.0606715	-0.457034	0.0123725	-0.26634	-0.045729
RRAGA	-0.038817	-0.491246	-0.321684	0.0598295	0.0749678	0.153355	0.291876	-0.212118	0.252431	0.255191	0.31114	0.445617	0.367979	0.482139	0.637176	0.152897	0.160986	0.420658	-0.0803977
CSNK1D	-0.213772	-0.550988	-0.321791	0.0700964	-0.129295	0.0803065	-0.430959	-0.500553	-0.359686	0.489126	0.295693	0.446106	-0.165271	0.280886	0.0939236	0.365599	0.468792	0.560928	0.554404
DHCR24	0.0123432	-0.298551	-0.321942	-0.134472	0.191437	0.259081	0.378506	0.107801	0.224983	0.0579067	0.161788	0.185508	0.446288	0.527249	0.613141	0.275601	-0.156364	-0.197694	-0.139881
UBE2O	-0.377262	-0.281488	-0.322186	-0.190058	-0.583543	-0.295261	-0.591033	-0.523066	-0.394954	-0.305746	-0.682982	-0.427599	-0.527272	-0.121044	0.0631232	0.00943714	0.306404	-0.12084	0.413884
PITPNM3	-0.503175	-0.754576	-0.322235	-0.529654	-0.500336	-0.400895	-0.511353	-0.505624	-0.13278	-0.570887	-0.481464	-0.529269	-0.466291	0.562668	0.295924	0.302024	0.356103	-0.0819199	0.346442	Top 300 markers of an impaired R/SI balance
CACNA1D	-0.444625	-0.786741	-0.322258	-0.555694	-0.31368	-0.461633	-0.227746	-0.453175	-0.143886	-0.673825	-0.283165	-0.530525	-0.0558674	0.659879	0.286094	0.243451	0.24001	0.0320489	0.329254
LRRN1	-0.146504	-0.594918	-0.322343	-0.192285	0.261755	0.16247	-0.193701	-0.122262	0.0141262	0.0968597	0.481341	0.326156	0.138016	0.7171	0.426474	0.407876	0.0194891	0.21198	0.493854
ARHGAP42	-0.28592	-0.472481	-0.322421	-0.471812	-0.260227	-0.29105	0.102469	-0.180326	0.00101259	-0.454145	-0.319891	-0.320053	0.113946	0.487162	0.414933	0.322385	0.1229	0.0433127	-0.0457896
SLC20A2	0.00645282	0.000168353	-0.32243	0.105415	-0.24398	-0.120913	0.620457	-0.310387	-0.497295	0.131362	-0.371586	-0.279723	0.337968	-0.307372	-0.0274137	-0.042713	0.0509525	-0.216988	-0.682907
ITGAE	0.272473	-0.364178	-0.322527	0.766558	0.528074	0.599847	0.42706	-0.429651	-0.265979	0.723434	0.377031	0.561624	0.370022	0.0878791	0.178054	-0.537926	-0.493442	-0.246177	-0.311697
URM1	0.0185333	-0.304897	-0.32253	0.377139	0.31827	0.0237829	0.0194347	-0.461068	-0.561998	0.260046	0.196623	-0.0559766	0.0617744	-0.0267196	-0.084724	-0.358675	-0.324852	-0.135039	0.0376019
AMBRA1	-0.0236963	-0.139056	-0.32266	0.228404	-0.381134	0.287475	0.184794	-0.489233	-0.400674	0.45098	-0.523787	0.307652	0.116072	-0.288214	0.0586543	0.0705895	0.130435	-0.0563415	-0.185631
BCL3	-0.367101	-0.37301	-0.322683	-0.554465	-0.612194	-0.411587	0.0713318	-0.222896	-0.550151	-0.300777	-0.671136	-0.27919	0.253641	0.304911	-0.0740112	0.607282	0.362146	0.338907	0.169022
WAS	-0.413844	-0.645148	-0.322727	-0.373483	-0.686696	-0.115962	-0.339046	-0.227059	-0.28452	-0.0136135	-0.502401	0.0978359	-0.12548	0.684161	0.161852	0.59439	0.630793	0.378078	0.441399
ATP2C2	-0.315063	-0.581871	-0.322764	-0.364218	-0.186602	-0.231062	-0.203859	-0.190647	0.0653634	-0.237917	-0.0020206	-0.183186	-0.0342411	0.63105	0.472499	0.35935	0.292036	0.147908	0.31289
IKBKE	0.126753	-0.244672	-0.322777	0.547994	0.107352	0.23563	0.436991	-0.199595	-0.105372	0.421995	0.0972186	0.146799	0.259611	0.147174	0.32095	-0.477879	-0.0818622	-0.214892	-0.456106
MAGIX	-0.562228	-0.673427	-0.322899	-0.754832	-0.686821	-0.58216	-0.353227	-0.361098	-0.212139	-0.771966	-0.758699	-0.570375	-0.293289	0.591363	0.226327	0.471251	0.401133	0.198392	0.272514	Top 300 markers of an impaired R/SI balance
MPST	-0.240908	-0.603757	-0.3229	-0.238981	-0.14591	-0.0531083	-0.0807898	-0.493816	-0.593456	0.0356634	-0.0475895	0.126793	0.0695892	0.361889	-0.112175	0.423849	0.18709	0.304422	0.219837
DBNL	-0.244166	-0.71601	-0.322917	-0.156156	-0.224825	0.0627075	-0.107798	-0.286596	-0.348725	0.315664	0.192743	0.374171	0.0844819	0.725073	0.1051	0.563657	0.526898	0.479355	0.283681
HBB	-0.434368	-0.251591	-0.322997	-0.403646	-0.573503	-0.445236	-0.609236	-0.108669	-0.118213	-0.575441	-0.648902	-0.548657	-0.609909	0.246894	0.309833	0.0925169	0.321157	-0.0282916	0.350109
TM9SF1	0.0112556	-0.449712	-0.323073	0.581786	0.123958	0.590449	-0.455875	-0.164831	-0.00033166	0.740524	0.461763	0.750539	-0.220974	0.470418	0.414576	-0.2205	0.218924	0.0742465	0.533274
GLYATL1	-0.257858	-0.744517	-0.323247	-0.0500245	0.17775	-0.171106	-0.436003	-0.451723	-0.140844	-0.223986	0.0112676	-0.173308	-0.282189	0.601835	0.290064	-0.138251	-0.269803	0.0492383	0.428378
SYT11	0.117087	-0.0326562	-0.323282	0.202813	0.151628	0.378826	0.325189	-0.14251	0.146775	0.342878	0.396897	0.387053	0.129067	-0.095013	0.545435	0.00622066	0.117176	-0.103646	-0.413316
KLHDC9	-0.232566	-0.637181	-0.323306	-0.264219	-0.396109	-0.147669	0.373086	-0.48098	-0.100794	-0.420256	-0.49626	-0.284732	0.235539	0.421677	0.325693	0.0178194	0.178702	-0.173919	-0.373395
CHRNG	-0.522716	-0.621943	-0.323319	-0.745758	-0.598235	-0.436418	-0.410622	-0.423369	-0.19398	-0.649624	-0.755879	-0.343539	-0.269361	0.457217	0.242987	0.576461	0.264163	0.283289	0.399294	Top 300 markers of an impaired R/SI balance
ST14	-0.241129	-0.330096	-0.323342	-0.245037	0.10598	-0.25064	-0.403641	0.0961084	-0.0333849	0.146672	0.0829268	-0.193534	-0.260103	0.560118	0.38558	0.542563	-0.0925181	0.168725	0.397897
WIZ	-0.284081	-0.421738	-0.323353	-0.44639	-0.506838	-0.58505	0.578884	-0.603682	-0.437745	-0.515342	-0.674434	-0.577678	0.221049	-0.00324192	0.0266354	0.221005	0.19328	0.192217	-0.745798
SUOX	-0.343606	-0.481245	-0.323393	-0.509205	-0.532641	-0.334265	0.119115	-0.190044	-0.255552	-0.300145	-0.263759	-0.174276	0.304144	0.489892	0.188424	0.534253	0.602221	0.35924	0.144637
KIAA0753	0.0684999	0.392525	-0.323423	0.0334411	0.478325	0.0476404	-0.217508	0.295912	-0.387171	0.0329115	0.508398	-0.0274049	-0.222008	-0.260151	0.0716213	-0.0221414	-0.297286	-0.134848	0.120086
VPS16	0.119547	-0.364323	-0.323618	0.451468	0.0580166	0.506214	0.389523	-0.432884	-0.319988	0.676938	0.377873	0.694514	0.26214	0.0848852	0.131511	-0.0708005	0.247529	0.145389	-0.371147
IMPG2	-0.540981	-0.721898	-0.323717	-0.608156	-0.515253	-0.598095	-0.478764	-0.456209	-0.0163414	-0.723789	-0.59294	-0.556429	-0.377063	0.565531	0.401192	0.279822	0.279618	0.251148	0.392948	Top 300 markers of an impaired R/SI balance
FABP3	-0.504428	-0.588758	-0.323884	-0.738959	-0.581991	-0.599035	-0.193941	-0.435266	-0.142763	-0.802668	-0.672313	-0.605058	-0.115859	0.398696	0.289178	0.415314	0.313527	0.175082	0.201685	Top 300 markers of an impaired R/SI balance
IGSF9	-0.598886	-0.750377	-0.324004	-0.6461	-0.674864	-0.581188	-0.616785	-0.489386	-0.0266877	-0.656009	-0.761067	-0.557852	-0.59579	0.57282	0.392376	0.408033	0.380181	0.216586	0.379429	Top 300 markers of an impaired R/SI balance
ATG2A	-0.123162	-0.516564	-0.324008	0.259157	-0.155989	0.206793	-0.208361	-0.583853	-0.468943	0.449022	0.0245684	0.300827	-0.217814	0.149964	-0.000219546	0.0186284	0.267676	0.0867905	0.109109
MYBPC3	-0.5016	-0.504623	-0.324085	-0.725673	-0.637475	-0.692831	-0.12491	-0.123595	-0.402383	-0.625119	-0.482441	-0.665921	0.131585	0.588578	0.0589658	0.567808	0.571184	0.256734	0.367544	Top 300 markers of an impaired R/SI balance
TUSC2	0.00506261	-0.488481	-0.32412	0.121083	0.0531884	0.146358	0.522347	-0.372398	-0.295173	0.456877	0.329445	0.315781	0.460669	0.319642	0.154184	0.251007	0.2117	0.226136	-0.371923
PTGR1	-0.187828	-0.433011	-0.32423	-0.271537	-0.197919	0.0247922	0.0749351	-0.0356623	-0.00617021	-0.0818481	-0.0563439	0.180776	0.299229	0.574707	0.41088	0.361587	0.261138	0.242106	0.215334
MPP2	-0.320435	-0.608284	-0.324266	-0.354392	-0.529001	-0.156794	0.0501263	-0.57206	-0.0515865	-0.434931	-0.512553	-0.342812	0.00636568	0.290842	0.370608	0.15016	0.373361	-0.249488	-0.0793026
ARHGEF25	-0.431441	-0.425622	-0.32448	-0.522049	-0.525693	-0.541153	-0.249651	-0.517356	-0.0813712	-0.670981	-0.64703	-0.649379	-0.269267	0.0876508	0.344443	0.191492	0.247548	-0.00640778	0.121178
MAP1LC3A	-0.602167	-0.653967	-0.324502	-0.712841	-0.642646	-0.519287	-0.759759	-0.313199	-0.116412	-0.651308	-0.745074	-0.494342	-0.610805	0.611347	0.313364	0.521245	0.343789	0.200073	0.609242	Top 300 markers of an impaired R/SI balance
HBD	-0.316002	-0.380753	-0.324572	-0.236646	-0.400638	-0.33366	-0.219742	-0.160307	0.017828	-0.408402	-0.584245	-0.368306	-0.276667	0.377751	0.432622	-0.015424	0.106927	0.047419	0.0609544
GPC3	-0.509013	-0.657073	-0.324608	-0.564136	-0.624773	-0.513185	-0.370307	-0.435474	-0.0410823	-0.728161	-0.748597	-0.660742	-0.327533	0.494728	0.380372	0.203903	0.312484	-0.0780068	0.262571	Top 300 markers of an impaired R/SI balance
ZNF76	-0.198797	-0.120572	-0.324615	-0.685096	-0.0056311	-0.628815	0.571946	-0.562816	-0.425171	-0.720634	-0.295277	-0.70695	0.325689	-0.387066	0.0394179	0.408113	-0.255947	0.0688044	-0.613211
CHAC1	-0.442202	-0.496009	-0.324649	-0.613916	-0.581167	-0.523939	-0.113528	-0.291127	-0.188978	-0.71077	-0.662788	-0.669818	-0.119925	0.410667	0.249136	0.30196	0.320773	-0.0720026	0.0580143
CCDC13	-0.447819	-0.511849	-0.324751	-0.677273	-0.322438	-0.615484	-0.235118	-0.280641	-0.365765	-0.604325	-0.361654	-0.582016	0.0122717	0.443358	0.0923279	0.509443	0.18341	0.243385	0.420524
GLB1	-0.0154855	-0.32059	-0.324794	0.137366	-0.0351055	0.183414	0.266797	0.0226966	-0.155545	0.449382	0.240805	0.426979	0.246623	0.474084	0.279001	0.217162	0.271244	0.333419	-0.17691
SPTLC3	-0.27588	-0.686234	-0.324803	-0.254104	0.0837501	-0.151873	-0.322014	-0.478507	-0.139198	-0.277384	-0.038419	-0.12605	-0.254733	0.493227	0.293524	0.141468	-0.16634	0.0881807	0.263001
NFKBIL1	-0.437719	-0.53955	-0.324907	-0.740049	-0.501178	-0.568985	0.048357	-0.477568	-0.559984	-0.591742	-0.419685	-0.465481	0.129948	0.287518	-0.0798835	0.623931	0.412834	0.341181	0.0661807
WDR78	-0.2516	-0.662623	-0.324911	-0.310157	-0.0853495	-0.225214	0.098652	-0.456639	0.0246326	-0.43162	-0.206192	-0.259788	0.00773761	0.481603	0.439098	0.0814261	-0.0505174	0.0140922	-0.161594
SLC25A35	-0.145573	-0.170087	-0.324942	-0.217886	-0.338829	-0.33751	0.515816	-0.136872	-0.239696	-0.368251	-0.386211	-0.508412	0.201622	0.10417	0.204487	-0.00657612	0.187199	-0.169558	-0.659179
TRPV3	-0.567326	-0.62616	-0.32509	-0.656225	-0.621392	-0.706305	-0.468786	-0.432625	-0.0735936	-0.655024	-0.675637	-0.763081	-0.433616	0.453999	0.352131	0.425474	0.372594	0.126897	0.310528	Top 300 markers of an impaired R/SI balance
LAMC3	-0.547354	-0.753475	-0.325091	-0.722538	-0.551236	-0.263041	-0.668746	-0.596455	-0.0491098	-0.758664	-0.703711	-0.377862	-0.574923	0.471237	0.373866	0.431747	0.236938	-0.102728	0.493288	Top 300 markers of an impaired R/SI balance
RELL2	-0.0299315	-0.145142	-0.325157	-0.172598	0.210652	0.00611566	0.24654	-0.374753	-0.181588	-0.296935	-0.0471589	-0.195591	-0.100906	-0.166361	0.256347	-0.0103334	-0.374015	-0.324844	-0.542413
SGSH	-0.262822	-0.407865	-0.325262	-0.491951	-0.298065	-0.312196	0.258406	-0.656667	-0.783604	-0.368541	-0.0415104	-0.136771	0.0599479	-0.0752146	-0.277941	0.439104	0.432145	0.377151	-0.377544
RASL11A	-0.504073	-0.432469	-0.325284	-0.635269	-0.629526	-0.723813	-0.278081	-0.0118357	-0.0897974	-0.74453	-0.747958	-0.739224	-0.0919015	0.597522	0.337995	0.3036	0.320541	0.198527	0.374724	Top 300 markers of an impaired R/SI balance
PNPLA6	-0.265659	-0.562428	-0.325289	-0.271913	-0.300864	-0.0641588	-0.069299	-0.2286	-0.120464	0.12632	0.103906	0.133736	0.00857522	0.566105	0.310778	0.566338	0.566967	0.33664	0.12966
NFE2	-0.489084	-0.602789	-0.325299	-0.61285	-0.544613	-0.329629	-0.519323	-0.0507322	0.0155989	-0.21555	-0.0946314	0.07297	-0.137501	0.798967	0.431577	0.785863	0.772752	0.746262	0.739138	Top 300 markers of an impaired R/SI balance
PACS2	-0.231659	-0.260516	-0.325313	-0.399535	-0.502397	-0.324163	0.421971	-0.596942	-0.716036	-0.638794	-0.823107	-0.515728	0.169572	-0.223691	-0.217893	0.0236997	0.0529514	-0.206757	-0.533912
IGFBP7	-0.0443307	-0.402209	-0.325425	-0.0426965	0.0711971	0.245281	0.187869	0.0298885	-0.130685	0.392023	0.365111	0.498659	0.316959	0.596181	0.30188	0.453914	0.215328	0.330054	0.0405701
ATF6B	-0.231766	-0.483218	-0.325455	-0.35372	0.135483	-0.520997	0.157314	-0.579463	-0.597072	-0.539862	0.168082	-0.570571	0.153638	0.107332	-0.112104	0.0461653	-0.062608	0.0812872	-0.0948407
PPDPF	-0.179458	-0.239397	-0.325467	-0.247384	-0.0655572	-0.288464	0.0895206	-0.411094	-0.475648	-0.268434	-0.192716	-0.295838	-0.0440012	-0.06954	-0.00429814	0.139309	-0.0695991	0.0771482	-0.205438
CD14	0.0705794	-0.316066	-0.325484	0.358146	-0.0588018	0.350017	0.415666	-0.0440463	-0.376196	0.621675	0.217926	0.593295	0.542426	0.401667	0.0840099	0.0268626	0.288041	0.281584	-0.0933122
MESP1	-0.347511	-0.430793	-0.325527	-0.6865	-0.558671	-0.550213	0.466638	-0.254383	-0.171707	-0.727742	-0.718415	-0.55414	0.277072	0.355153	0.265594	0.403428	0.235459	0.163383	-0.487224
ZC3H3	-0.179619	-0.536899	-0.325547	0.183512	-0.315937	0.0362571	-0.1191	-0.412667	-0.445269	0.307857	0.0148411	0.172074	-0.0490467	0.348003	0.0227731	0.00328388	0.510826	0.20628	0.14933
PTPN23	-0.417833	-0.401631	-0.325586	-0.70903	-0.525803	-0.557622	0.0126731	-0.602813	-0.371693	-0.67155	-0.699659	-0.530525	-0.109514	-0.0307072	0.0881386	0.495195	0.200522	0.215341	-0.148115
ELMO2	-0.302473	-0.37956	-0.325714	-0.405173	-0.270388	-0.419153	-0.0148483	0.0373855	0.189647	-0.494489	-0.409669	-0.438845	0.246701	0.571692	0.586616	0.174386	0.0583845	0.0977257	0.309979
CST7	-0.129072	-0.301142	-0.325729	-0.24274	-0.0413485	0.22893	-0.0924045	-0.174	0.179213	0.246488	0.367271	0.581995	0.0991953	0.252051	0.577373	0.63671	0.394494	0.494707	0.274032
SUGCT	-0.423809	-0.56913	-0.325776	-0.583006	-0.284019	-0.429168	-0.351754	-0.473859	-0.162595	-0.74763	-0.474299	-0.43817	-0.364556	0.332856	0.274003	0.215517	0.0218863	0.117931	0.187836
DCT	-0.438001	-0.723592	-0.325841	-0.435822	-0.110853	-0.330475	-0.701423	-0.465155	-0.0868642	-0.313444	-0.229613	-0.391442	-0.612614	0.559066	0.341314	0.401801	-0.0313615	0.00429375	0.506329
SLC13A3	-0.412035	-0.727269	-0.326023	-0.648764	-0.517033	-0.364178	0.111054	-0.464445	-0.0523538	-0.789509	-0.565378	-0.487828	0.0537502	0.564947	0.372183	0.28145	0.307139	-0.0856789	-0.130001
COL13A1	-0.451395	-0.509455	-0.326052	-0.729587	-0.678596	-0.665441	0.20076	-0.491788	-0.0632948	-0.853681	-0.850097	-0.722305	0.126011	0.231051	0.362508	0.350038	0.306211	0.114157	-0.201772
MARCO	-0.0287906	-0.213136	-0.32609	-0.08799	0.0519426	0.0355718	0.366957	0.0859839	0.18864	0.144901	0.0152953	0.121235	0.40072	0.385334	0.586205	0.285277	-0.0680785	0.126189	-0.172437
DNER	-0.170706	-0.721468	-0.326186	-0.179169	0.106305	0.146848	-0.0505662	-0.466552	-0.278467	-0.307079	-0.0461257	0.0155563	0.109357	0.554691	0.171667	-0.00958948	-0.20877	-0.255499	0.21343
EXOC7	-0.106174	-0.545191	-0.32619	-0.0816708	-0.138203	0.0115886	0.442625	-0.59891	-0.3275	0.117127	0.151612	0.199767	0.355034	0.175393	0.128144	0.247757	0.353603	0.297725	-0.355872
POMT2	-0.375264	-0.480319	-0.326262	-0.600721	-0.698628	-0.516674	0.371021	-0.500297	-0.367075	-0.722406	-0.806408	-0.648821	0.00363305	0.181584	0.0931053	0.269079	0.376939	-0.0522575	-0.63709
KCNIP2	-0.368037	-0.320975	-0.326381	-0.576114	-0.540627	-0.448622	0.00449783	-0.517313	-0.362857	-0.591985	-0.590908	-0.478232	0.00843147	-0.0597255	0.0970035	0.356934	0.321397	0.0909316	0.0019429
REPS2	-0.323554	-0.534225	-0.326427	-0.447694	-0.166777	-0.0283834	-0.43782	-0.0471229	-0.622355	-0.147922	0.0214481	0.177006	-0.177881	0.705951	-0.1333	0.583438	0.281864	0.337607	0.55173
SDC4	-0.257893	-0.308159	-0.326494	-0.272282	-0.11188	0.0555952	-0.584139	-0.062693	-0.388315	-0.195579	-0.0859736	-0.00897793	-0.406404	0.372077	0.0745485	0.25127	0.0990765	-0.120534	0.541265
MAN2B2	0.0807617	-0.313413	-0.326496	0.390248	0.15878	0.432255	0.143197	-0.33757	-0.230254	0.67117	0.559049	0.641396	0.149665	0.107482	0.214865	0.0231631	0.251339	0.201567	-0.0750194
TM7SF2	-0.361386	-0.229717	-0.32663	-0.443182	-0.474012	-0.574929	-0.119847	-0.595264	-0.220719	-0.558599	-0.70041	-0.646309	-0.0980473	-0.265419	0.223502	0.173365	0.118291	0.063003	0.0941488
MAPKAPK3	0.0113819	-0.40654	-0.326677	0.144577	0.12073	0.23643	0.299771	-0.0930153	-0.475028	0.453744	0.246531	0.507271	0.231077	0.480665	-0.00219431	0.209704	0.0309799	0.360744	-0.251818
ADRA2A	-0.443393	-0.548195	-0.32678	-0.466964	-0.563366	-0.396277	-0.358774	-0.4333	-0.267852	-0.525706	-0.568627	-0.592861	-0.300865	0.3435	0.181854	0.244321	0.377188	-0.192557	0.273371
CARS	-0.00533297	-0.346925	-0.326785	0.279187	0.0300831	0.353578	-0.0211355	-0.0679784	-0.00368463	0.631302	0.452384	0.575771	0.136662	0.421458	0.416367	0.164787	0.358341	0.246726	0.19403
SYT1	-0.267967	-0.545546	-0.326839	-0.481047	0.0506079	-0.257606	-0.0473692	-0.338576	-0.148282	-0.376753	0.0226327	-0.250202	-0.0865293	0.433499	0.288074	0.413307	-0.0593963	0.0912931	-0.0178488
WASF2	-0.455716	-0.479984	-0.326932	-0.397556	-0.419088	-0.395834	-0.714899	-0.385501	-0.431645	-0.374347	-0.469633	-0.320161	-0.56338	0.294707	0.0366456	0.279808	0.238769	0.243228	0.586362
SEC61A1	0.193958	-0.201813	-0.327015	0.483969	0.226126	0.575049	0.407433	-0.226327	-0.215941	0.560842	0.351263	0.599292	0.243744	0.060345	0.228238	-0.237536	-0.0410634	-0.138512	-0.423305
ARNT	-0.348373	-0.248464	-0.32706	-0.537308	-0.532659	-0.376629	-0.0681204	0.0096355	-0.178783	-0.362694	-0.58954	-0.142856	0.0271969	0.359554	0.261281	0.518644	0.310077	0.490442	0.149084
WDR83	-0.181319	-0.253037	-0.32708	-0.482449	-0.315767	-0.280146	0.570566	-0.371205	-0.316181	-0.240457	-0.160713	-0.163035	0.44881	-0.0108556	0.139336	0.549247	0.353116	0.273899	-0.468933
DOK4	-0.49648	-0.551542	-0.327168	-0.652037	-0.586558	-0.669577	-0.191997	-0.473667	-0.226703	-0.659123	-0.666954	-0.584518	-0.00616397	0.30827	0.21888	0.41464	0.325526	0.342668	0.324746	Top 300 markers of an impaired R/SI balance
MYO5B	-0.446234	-0.721455	-0.327179	-0.618972	-0.199539	-0.415776	-0.39448	-0.414513	-0.0888132	-0.509474	-0.237903	-0.413422	-0.185449	0.606167	0.341303	0.50759	0.100861	0.131983	0.4681
ITFG1	0.294761	0.360263	-0.327289	0.650217	0.473931	0.406925	0.204519	0.677572	0.0530464	0.729509	0.655607	0.508757	0.397091	0.162958	0.467375	-0.342655	-0.158345	0.0375619	0.104141
EIF2AK1	-0.339331	-0.275596	-0.327389	-0.288695	-0.387199	-0.340225	-0.416881	-0.29694	-0.278746	-0.283105	-0.413153	-0.371446	-0.290541	0.0944116	0.172965	0.192145	0.239206	0.054928	0.385702
ZFP92	-0.508978	-0.549525	-0.327411	-0.740791	-0.559771	-0.596294	-0.280079	-0.316971	-0.126768	-0.83425	-0.503039	-0.697111	-0.195624	0.460483	0.307907	0.387324	0.430348	0.022458	0.25864	Top 300 markers of an impaired R/SI balance
ARAP3	-0.210037	-0.634101	-0.327555	-0.0529709	-0.0483147	0.04228	-0.239562	-0.387267	-0.635701	0.15022	0.240891	0.253877	-0.212725	0.510069	-0.143699	0.233508	0.292122	0.325757	0.168903
OAZ3	-0.219754	-0.331304	-0.327599	-0.307817	-0.341001	-0.22692	0.216116	-0.248944	-0.343025	-0.561541	-0.406421	-0.412597	0.322378	0.220383	0.116173	-0.0497884	0.172494	-0.227316	-0.00200762
B3GNT8	-0.407722	-0.666925	-0.327627	-0.565244	-0.307117	-0.340171	-0.239246	-0.120025	0.0685751	-0.197012	0.110725	-0.00930708	-0.037814	0.820751	0.481595	0.726576	0.582929	0.634655	0.369936
UBQLNL	-0.170922	-0.559602	-0.327646	-0.347562	-0.0432308	0.140325	0.112185	-0.360002	0.150815	-0.343601	-0.081644	0.0588161	0.189328	0.432099	0.554625	0.228609	-0.00514413	-0.173778	0.0242931
ERVFRD-1	-0.452357	-0.73516	-0.327664	-0.683779	-0.332955	-0.466155	-0.16843	-0.479003	-0.253772	-0.726012	-0.513131	-0.479312	-0.132817	0.561658	0.195488	0.400698	0.0641222	0.122683	0.138049
HEY1	-0.459325	-0.662477	-0.327681	-0.545732	-0.577432	-0.489552	-0.153075	-0.398908	-0.0852588	-0.672812	-0.73554	-0.572927	-0.20957	0.538525	0.345103	0.228235	0.249645	0.0174699	0.0230546
SMOX	-0.513235	-0.430363	-0.327796	-0.601674	-0.600528	-0.68613	-0.43292	-0.29815	-0.362888	-0.595537	-0.766953	-0.629215	-0.231531	0.31124	0.0987923	0.395044	0.257842	0.302711	0.481432	Top 300 markers of an impaired R/SI balance
SERPINA1	-0.145347	-0.335351	-0.327851	-0.136245	-0.133138	0.195803	-0.1353	0.156856	0.0140129	0.371273	0.377176	0.557759	0.14956	0.627632	0.433446	0.585789	0.547921	0.519158	0.406218
ME1	-0.0392571	-0.116295	-0.327979	0.0366262	0.190477	0.193963	-0.212335	-0.0402341	-0.288704	0.0502523	0.111205	0.130874	-0.0760276	0.124016	0.164882	-0.0103191	-0.200219	-0.160826	0.279382
SLC2A12	-0.333655	-0.206073	-0.327994	-0.439127	-0.609903	-0.441907	0.0230755	0.0174338	0.207895	-0.598882	-0.800551	-0.620569	0.0558654	0.307552	0.605743	0.127264	0.242474	-0.149791	0.0244991
PBXIP1	0.00800121	0.0560951	-0.328019	0.246254	0.08255	0.135436	-0.144308	-0.54242	-0.339809	0.278292	0.174202	0.176939	-0.328803	-0.615761	0.119567	-0.127802	0.0262357	0.0246881	-0.129512
PREB	0.256153	-0.402135	-0.328089	0.60577	0.489986	0.584958	0.586426	-0.235996	0.0162641	0.801651	0.66974	0.692134	0.410443	0.332977	0.435751	-0.199583	-0.170952	-0.00878095	-0.540563
ZBTB22	-0.432028	-0.454793	-0.328176	-0.539983	-0.559128	-0.497876	-0.212212	-0.643291	-0.643982	-0.476272	-0.665018	-0.433539	0.0221007	0.00413051	-0.150252	0.411617	0.284066	0.256544	0.39226
DNAH8	-0.275146	-0.740051	-0.328267	-0.332618	0.0622139	-0.300938	-0.0112139	-0.455955	-0.0442275	-0.304118	0.0272352	-0.377407	-0.0565226	0.591355	0.382279	0.24301	-0.0735449	-0.0296362	-0.0457582
TECPR1	-0.0011949	-0.402172	-0.328322	0.395244	-0.127119	0.221743	0.233457	-0.612606	-0.317897	0.475577	0.158497	0.291391	0.0106756	-0.0396353	0.139407	-0.176776	0.342325	0.0431359	-0.391206
ATP8A2	-0.110645	-0.644923	-0.328429	0.147151	-0.15673	-0.138581	0.457644	-0.519711	-0.0455358	-0.0993009	-0.332372	-0.393497	0.266536	0.394258	0.381325	-0.336826	-0.0512746	-0.36542	-0.483822
BEST1	-0.443092	-0.484398	-0.328482	-0.489091	-0.621207	-0.509669	-0.225708	0.0362457	0.0344485	-0.317784	-0.444019	-0.44373	0.0793504	0.718252	0.452397	0.484225	0.580025	0.262743	0.481564
PQLC1	-0.363424	-0.705731	-0.3285	-0.2661	-0.156999	-0.13173	-0.591484	-0.374747	-0.319361	-0.144561	-0.181735	-0.00914947	-0.339955	0.623364	0.138336	0.29124	0.0842451	0.236889	0.63054
NXPH4	-0.386963	-0.33005	-0.328563	-0.594252	-0.558432	-0.604307	0.0938255	-0.527665	-0.0564566	-0.590453	-0.637126	-0.671918	-0.0531466	-0.0571852	0.371803	0.387953	0.307986	0.0780966	-0.223419
SMPD2	0.187698	-0.554628	-0.328615	0.548718	0.453388	0.582147	0.425176	-0.563088	-0.44375	0.596359	0.506558	0.511	0.402308	0.224133	0.0280611	-0.308066	-0.259667	-0.293433	-0.271231
FAM160B2	0.1954	-0.110753	-0.329119	0.466969	0.374742	0.303556	0.467008	-0.599091	-0.689955	0.411736	0.237406	0.145101	0.122175	-0.436793	-0.189853	-0.356094	-0.377205	-0.347314	-0.66638
FASTK	0.0795469	-0.230679	-0.329135	0.0518814	0.299924	0.145628	0.539663	-0.507162	-0.384652	0.139913	0.29584	0.116039	0.165429	-0.176884	0.0811907	0.0527827	-0.206981	-0.0922825	-0.742107
AACS	0.140847	-0.384067	-0.329208	0.60792	0.25279	0.395312	0.302335	-0.406988	-0.196862	0.647701	0.239033	0.306436	0.113598	0.138323	0.24799	-0.354053	-0.183705	-0.264205	-0.391641
GAS6	-0.142332	-0.276086	-0.329334	-0.197819	-0.16764	-0.21521	0.332097	0.195866	0.202863	-0.131238	-0.0534514	-0.301669	0.476999	0.582745	0.602997	0.193197	0.216052	-0.0720676	-0.0242744
PTCRA	-0.485334	-0.234624	-0.329336	-0.669497	-0.578888	-0.695049	-0.404609	-0.22918	-0.338435	-0.649574	-0.731354	-0.681942	-0.311718	0.103744	0.122478	0.452416	0.255691	0.235319	0.340087	Top 300 markers of an impaired R/SI balance
SSPN	-0.221061	-0.365769	-0.329367	-0.318487	-0.0724643	-0.160263	-0.0800162	-0.175069	-0.0336731	-0.310505	0.0401004	-0.193324	-0.0377454	0.342036	0.393061	0.213752	0.150075	-0.00351453	0.0948005
FKBP10	-0.540739	-0.699405	-0.329453	-0.842196	-0.689573	-0.503694	-0.180113	-0.477953	-0.0499964	-0.853707	-0.801021	-0.545152	-0.0152627	0.512329	0.37868	0.533252	0.367512	0.0889456	0.293719	Top 300 markers of an impaired R/SI balance
ORM1	-0.173804	-0.470603	-0.329543	-0.0622421	-0.051453	0.071281	-0.200265	-0.214747	-0.0642887	0.08441	0.0854257	0.122859	-0.106713	0.450456	0.366109	0.184058	0.157638	0.0606014	0.223158
LMBR1L	-0.012688	-0.294999	-0.329616	0.149728	0.271814	-0.000576588	0.127522	-0.670037	-0.294557	0.212994	0.269263	-0.0781525	-0.0807868	-0.247443	0.161789	-0.0347686	-0.18655	-0.124031	-0.313515
NFE2L1	-0.0392683	-0.324843	-0.329774	0.0509455	0.00999584	0.154543	0.203523	-0.24747	-0.0789436	0.351407	0.35439	0.150175	0.261389	0.212739	0.353396	0.261707	0.302088	-0.0546502	-0.0505288
LEMD2	-0.010082	-0.389288	-0.329819	0.190541	0.14439	0.0810685	0.242616	-0.499743	-0.369913	0.324036	0.434344	0.161742	0.13598	0.0538958	0.0951543	0.00771369	0.162158	0.10417	-0.262627
PRCC	0.0496179	-0.309562	-0.32982	0.326278	0.389785	0.356095	-0.135069	-0.382141	-0.34855	0.568923	0.550832	0.545145	-0.146261	0.0579519	0.11412	0.0269873	-0.119803	0.192885	0.0648932
GPSM3	-0.23024	-0.66462	-0.330217	-0.0608116	-0.053185	0.137966	-0.410571	-0.592288	-0.657264	0.351568	0.361226	0.46828	-0.226359	0.350188	-0.159422	0.443719	0.407712	0.48633	0.448763
VAC14	-0.165968	-0.263361	-0.330226	-0.295163	-0.320029	-0.0897582	0.30273	-0.271	-0.189155	-0.166977	-0.2117	-0.123769	0.167283	0.102844	0.25614	0.31655	0.3141	-0.0267771	-0.330453
PRKCD	-0.138886	-0.59942	-0.330475	0.0652783	-0.123431	0.264744	-0.110013	-0.00128437	0.0849025	0.496102	0.374136	0.610101	0.175383	0.843151	0.499746	0.38028	0.529908	0.471323	0.39227
NSUN7	-0.398875	-0.644312	-0.330508	-0.506045	-0.200005	-0.350932	-0.361449	-0.143537	-0.134281	-0.291838	0.0273345	-0.245019	-0.0425978	0.76563	0.305214	0.537256	0.339469	0.277799	0.57564
HMGB3	0.0350033	-0.164468	-0.33057	-0.0362969	0.325642	0.159549	0.256164	0.196993	-0.384786	0.0234519	0.260441	0.200281	0.393602	0.42662	0.0829153	0.0820613	-0.279227	0.016018	0.0108582
GNB3	-0.506644	-0.605739	-0.330599	-0.706821	-0.684663	-0.646819	-0.0652249	-0.490456	0.00380197	-0.714605	-0.823305	-0.687764	0.0164167	0.368006	0.42791	0.449378	0.339794	0.133902	0.131655	Top 300 markers of an impaired R/SI balance
NBEA	0.110599	-0.489273	-0.330611	0.59997	0.601159	0.376713	-0.094363	-0.27333	-0.158126	0.290044	0.356186	0.178089	-0.0674113	0.418789	0.284178	-0.691853	-0.627225	-0.434191	0.0854087
SLX4	-0.15193	-0.550719	-0.330686	0.061948	-0.0837788	0.0411974	-0.0495405	-0.510777	-0.259941	0.161301	0.159717	0.0506179	-0.107383	0.270389	0.193891	0.0573764	0.275169	0.00237936	-0.0381288
PF4	-0.269797	-0.264615	-0.33089	-0.275969	-0.199904	-0.186984	-0.360423	-0.211408	-0.251553	-0.116076	-0.268089	-0.146028	-0.255151	0.163578	0.2016	0.335232	0.0743644	0.123237	0.328906
P2RY1	-0.159242	-0.0541143	-0.331084	-0.161403	-0.216381	-0.224395	0.031928	0.360921	0.0351972	-0.285224	-0.229768	-0.178289	0.284811	0.433372	0.456403	-0.0170657	0.134679	0.143017	0.273051
ARHGEF28	-0.39426	-0.617216	-0.331117	-0.300528	-0.422764	-0.313041	-0.380896	-0.468738	-0.0400219	-0.383591	-0.395441	-0.390497	-0.27301	0.405664	0.389673	0.112858	0.311095	-0.0274833	0.34371
CDH6	-0.392331	-0.65593	-0.331226	-0.496391	-0.334554	-0.227885	-0.308002	-0.42857	-0.284913	-0.435517	-0.308112	-0.229365	-0.197971	0.49995	0.172417	0.380648	0.250508	0.0679045	0.304199
UHRF1BP1	-0.210965	0.300615	-0.331238	-0.578831	-0.483748	-0.426286	0.253695	0.300169	-0.320063	-0.709362	-0.513469	-0.602647	0.327094	-0.126461	0.141229	0.24625	0.301277	-0.150922	-0.0615243
PTPRH	-0.507384	-0.712885	-0.331283	-0.709758	-0.611352	-0.643314	-0.0357126	-0.385465	-0.137932	-0.817585	-0.718352	-0.657942	0.123242	0.622837	0.302968	0.353169	0.318474	0.174958	0.203758	Top 300 markers of an impaired R/SI balance
CERS3	-0.395676	-0.715958	-0.331289	-0.552683	-0.335244	-0.247479	-0.191402	-0.456982	-0.0721218	-0.534881	-0.44026	-0.361217	-0.130847	0.556399	0.361398	0.374807	0.13308	-0.105794	0.180025
PLCD4	-0.411058	-0.529465	-0.331303	-0.488325	-0.237903	-0.462514	-0.416836	-0.618277	-0.50607	-0.571577	-0.124438	-0.605121	-0.416586	0.134075	-0.0238108	0.234097	0.263034	-0.0857071	0.240363
MLX	-0.494886	-0.495639	-0.331446	-0.635109	-0.576039	-0.628889	-0.302194	-0.12864	-0.157882	-0.720843	-0.543602	-0.746104	0.0128747	0.57093	0.285468	0.326569	0.419588	0.00625545	0.537154	Top 300 markers of an impaired R/SI balance
TNXB	-0.52987	-0.488176	-0.33149	-0.695647	-0.595756	-0.47655	-0.591601	-0.400462	-0.145709	-0.721419	-0.474448	-0.553912	-0.460981	0.291444	0.296331	0.424513	0.512657	0.0230881	0.491265	Top 300 markers of an impaired R/SI balance
ITPKC	-0.346391	-0.452323	-0.331512	-0.561239	-0.101844	-0.303964	-0.327464	-0.0553008	-0.0326449	-0.335737	0.0855613	-0.148998	-0.151587	0.58248	0.396729	0.58402	0.237112	0.341856	0.391293
NOS1AP	-0.518143	-0.770353	-0.331514	-0.715489	-0.659019	-0.455936	-0.176545	-0.385588	0.188006	-0.757133	-0.671678	-0.471814	0.0426508	0.703672	0.592607	0.421777	0.435397	0.115176	0.354296	Top 300 markers of an impaired R/SI balance
PLSCR4	-0.290185	-0.67895	-0.331584	-0.256228	-0.235983	-0.210992	-0.0273726	-0.303369	0.113412	-0.429994	-0.348967	-0.233307	0.264421	0.656267	0.526479	-0.00473281	0.0586453	0.029335	0.352048
CCDC17	-0.30525	-0.562401	-0.331769	-0.408419	-0.186143	-0.197541	-0.145226	-0.241329	-0.360718	-0.382537	0.0540499	-0.185188	0.139153	0.553472	0.105821	0.289454	0.341599	0.0806962	0.41138
KLC4	-0.3217	-0.42555	-0.331929	-0.450358	-0.373263	-0.194845	-0.154257	-0.630344	-0.214395	-0.499981	-0.078292	-0.308631	-0.181415	-0.0242544	0.23592	0.242527	0.517575	-0.122101	0.0575447
PTPRN	-0.535082	-0.553765	-0.331937	-0.664166	-0.601794	-0.552998	-0.50583	-0.368659	-0.240493	-0.774157	-0.746155	-0.618724	-0.352837	0.415309	0.212763	0.321569	0.278488	0.0652925	0.467649	Top 300 markers of an impaired R/SI balance
PPP3CB	0.274808	0.330925	-0.331964	0.341281	0.508092	0.407556	0.392959	0.38747	-0.0869372	0.378547	0.525118	0.495614	0.476263	-0.0827741	0.349112	-0.184118	-0.329166	0.0153132	-0.130316
VSIG4	-0.166343	-0.284164	-0.332137	-0.135938	-0.0187048	0.0313513	-0.258467	0.0952649	0.0149033	0.0362293	-0.0290265	0.106009	-0.0427959	0.494577	0.43974	0.25673	0.00342315	0.10987	0.397417
LRRC41	0.122945	-0.493448	-0.332154	0.436514	0.259922	0.328425	0.538411	-0.414121	-0.286324	0.472698	0.209126	0.279521	0.483746	0.285353	0.172357	-0.246754	-0.221757	-0.179578	-0.373095
CRMP1	-0.576145	-0.690287	-0.332171	-0.81095	-0.697607	-0.696903	-0.228952	-0.454835	-0.106305	-0.812037	-0.839412	-0.781595	-0.210063	0.52236	0.332185	0.523271	0.345732	0.0793014	0.153631	Top 300 markers of an impaired R/SI balance
MGAM	-0.269012	-0.483254	-0.332207	-0.332805	-0.0594037	0.0887302	-0.495132	0.109998	0.226654	0.0312108	0.335598	0.393299	-0.143107	0.78962	0.627805	0.572155	0.394521	0.460292	0.690865
ZNF444	-0.368075	-0.414216	-0.332428	-0.723997	-0.526925	-0.65785	0.446968	-0.583078	-0.0844849	-0.718369	-0.654101	-0.729126	0.0849985	0.0065506	0.351884	0.473636	0.243147	0.0887397	-0.674587
ITGB4	-0.497388	-0.774576	-0.332522	-0.639599	-0.592628	-0.590812	-0.0541882	-0.495578	-0.290403	-0.509091	-0.598128	-0.606936	0.0131313	0.600784	0.169208	0.541529	0.39681	0.156373	0.108793	Top 300 markers of an impaired R/SI balance
CA3	-0.214515	-0.376659	-0.332631	-0.226599	-0.202034	0.0278732	-0.177039	-0.179264	-0.120019	-0.199492	-0.281497	0.0433389	-0.0804775	0.353225	0.320601	0.173095	0.0656941	0.0161673	0.213248
KL	-0.111039	-0.541536	-0.332738	0.0249976	0.0752367	0.179038	-0.0712352	-0.0940659	-0.0232506	0.252035	0.338667	0.304635	0.2461	0.669799	0.406643	0.206481	0.18525	0.145887	0.406746
MED12	-0.261088	-0.553773	-0.332889	-0.215958	-0.261351	-0.0860118	-0.116546	-0.49079	-0.148678	0.10475	0.0606949	0.156086	-0.000844181	0.294469	0.295492	0.454134	0.465992	0.414153	0.200467
THRB	-0.398259	-0.605984	-0.332943	-0.491428	-0.186047	-0.533887	-0.239265	-0.337459	-0.179321	-0.654256	-0.408679	-0.614339	-0.235966	0.519745	0.268358	0.158067	-0.0735432	0.0358208	0.141605
GPC2	-0.381003	-0.476757	-0.332951	-0.620942	-0.466502	-0.525239	0.136373	-0.645354	-0.465089	-0.604186	-0.703955	-0.465991	-0.100407	0.03303	0.014686	0.417916	0.103287	0.256832	-0.351425
JOSD2	-0.366016	-0.4709	-0.333347	-0.64017	-0.690285	-0.403005	0.341613	-0.218222	-0.178857	-0.473474	-0.687317	-0.278596	0.380039	0.447437	0.269289	0.577387	0.470605	0.323469	-0.152465
LGALSL	-0.263013	-0.216681	-0.333437	-0.348454	-0.147002	-0.331856	-0.20065	-0.0365228	-0.16163	-0.24331	-0.0461176	-0.339588	0.0889191	0.269105	0.284698	0.32841	0.190129	0.089954	0.449281
VCP	-0.105848	-0.328435	-0.333537	-0.124227	-0.267465	0.218943	0.19963	-0.210511	-0.219861	-0.0953927	-0.133352	0.147196	0.023037	0.254371	0.233133	0.108597	0.301592	-0.182392	-0.318493
CELSR2	-0.210377	-0.461062	-0.333566	-0.300176	-0.35671	-0.157706	0.34696	-0.717498	-0.593199	-0.397901	-0.351498	-0.358145	0.254048	-0.0604686	-0.0982501	0.098251	0.246488	-0.272297	-0.306907
CD163	-0.122303	-0.101039	-0.333579	-0.154932	-0.046415	0.0732661	-0.171118	0.308029	-0.00253785	0.0559229	0.0174079	0.181488	-0.000486569	0.447138	0.42611	0.30695	0.0887033	0.150684	0.295201
NBEAL2	-0.426758	-0.618689	-0.33365	-0.406034	-0.49477	-0.0965102	-0.610897	-0.272858	-0.280166	-0.0718283	-0.160737	0.101749	-0.427984	0.601568	0.179744	0.590268	0.634977	0.347199	0.562643
CMAS	0.0521604	0.36736	-0.333742	0.198248	0.0760176	0.0710522	-0.0659739	0.627493	0.200345	0.0390319	-0.119002	0.0790379	0.0921211	0.103407	0.606423	-0.284317	-0.226433	-0.0091244	0.220197
GFPT2	-0.438504	-0.478293	-0.333876	-0.650987	-0.526009	-0.625533	-0.0163247	-0.500497	-0.0901063	-0.708927	-0.650138	-0.59462	-0.269817	0.178533	0.348754	0.364092	0.245258	0.242392	-0.282739
FAM83A	-0.420972	-0.516365	-0.333956	-0.453336	-0.436139	-0.546831	-0.239206	-0.313129	-0.0629186	-0.62809	-0.56763	-0.567056	-0.079998	0.417572	0.372993	0.121742	0.177733	0.136244	0.321251
PCOLCE	-0.191155	-0.306483	-0.334026	0.0138617	-0.195776	-0.292544	-0.0319649	-0.543717	-0.32288	-0.145942	-0.142988	-0.47142	-0.209066	-0.106268	0.142308	-0.165674	0.180059	-0.196191	-0.185693
CCS	-0.247534	-0.326218	-0.334143	-0.124044	-0.302761	-0.0743649	-0.323673	-0.594742	-0.625596	-0.211425	-0.381788	-0.138753	-0.347382	-0.128957	-0.126268	-0.00548643	0.134367	-0.0801624	0.159094
EPHB3	-0.449487	-0.547706	-0.334159	-0.584874	-0.528454	-0.628591	-0.0731405	-0.406553	-0.176183	-0.638059	-0.542465	-0.758443	-0.0508269	0.369277	0.272706	0.326008	0.345673	-0.014071	0.0678406
PHKA1	-0.499429	-0.707762	-0.334207	-0.585434	-0.564993	-0.445435	-0.358745	-0.409608	-0.0789787	-0.671448	-0.495104	-0.604608	-0.275259	0.59173	0.359058	0.294175	0.445687	-0.117497	0.302831	Top 300 markers of an impaired R/SI balance
SLC43A1	-0.259474	-0.318118	-0.334243	-0.155067	0.00701553	-0.322128	-0.434302	-0.559237	-0.534069	-0.379679	-0.299321	-0.423654	-0.419376	-0.105235	-0.0448893	-0.120005	-0.279489	-0.0632211	0.267335
COL4A4	-0.216874	-0.465298	-0.334253	-0.317664	-0.257368	-0.203652	0.276994	-0.312862	-0.044693	-0.392772	-0.168193	-0.325803	0.111466	0.345896	0.389552	0.131739	0.254446	-0.132779	-0.350299
PODN	-0.440071	-0.309719	-0.334392	-0.66808	-0.665709	-0.503872	-0.158654	-0.399761	0.0530677	-0.678996	-0.835708	-0.58587	-0.154391	0.040737	0.476515	0.421258	0.298824	0.0240903	0.0962891
IQCH	-0.438273	-0.699692	-0.334473	-0.467806	-0.485604	-0.280054	-0.362006	-0.515333	-0.139186	-0.604947	-0.522416	-0.25806	-0.228799	0.475744	0.305952	0.167984	0.296177	0.121577	0.362011
BSN	-0.522085	-0.751539	-0.334506	-0.618362	-0.58421	-0.670767	-0.173126	-0.485738	-0.0569952	-0.720614	-0.666257	-0.848545	-0.178978	0.578067	0.378956	0.299543	0.322453	-0.0777995	0.092966	Top 300 markers of an impaired R/SI balance
ELOVL1	0.0297265	-0.497416	-0.334695	0.401779	0.297339	0.510808	-0.199456	-0.254177	-0.192207	0.729121	0.638108	0.70918	-0.050377	0.449211	0.25917	0.0612278	0.104047	0.160102	0.286685
ZNF442	-0.203894	-0.68247	-0.33474	-0.281082	-0.0655434	-0.335974	0.476443	-0.421218	-0.0386741	-0.561589	-0.331098	-0.536208	0.159468	0.544612	0.395522	-0.0933395	-0.193727	-0.216995	-0.639708
PIGV	0.00761301	-0.43176	-0.334906	0.221135	0.197748	0.140661	0.2528	-0.237685	0.0256018	0.425808	0.362438	0.365733	0.418204	0.373039	0.452793	0.0577325	0.0136466	0.316993	0.0450248
CTDSP1	-0.067326	-0.66782	-0.334999	0.143793	-0.0642424	0.343621	0.175691	-0.726329	-0.71771	0.552694	0.347126	0.58934	0.100202	0.222061	-0.206941	0.308015	0.412479	0.287465	-0.188187
ZNF335	-0.0639758	-0.190833	-0.335024	-0.0342531	-0.0623675	0.0191956	0.219427	-0.669952	-0.706223	0.276648	0.233651	0.231945	-0.0681862	-0.3941	-0.196712	0.327032	0.307758	0.33472	-0.457843
PIGT	-0.102788	-0.357755	-0.335146	-0.126307	-0.20028	-0.0847676	0.487526	-0.410526	-0.504882	-0.202447	-0.0443807	-0.187149	0.265474	0.0977553	-0.0178203	0.00699952	0.275585	-0.137786	-0.536696
TTLL10	-0.432156	-0.698394	-0.335412	-0.494715	-0.399054	-0.356219	-0.309143	-0.521003	-0.177657	-0.714084	-0.631998	-0.479725	-0.226509	0.468305	0.273006	0.104745	0.0616075	-0.0879011	0.273282
PRKD2	0.052014	-0.122144	-0.335419	0.358104	0.120191	0.429112	-0.137761	-0.417739	-0.540268	0.529916	0.331371	0.521971	-0.109243	-0.241295	-0.0488821	-0.0630536	0.107916	0.0163538	0.112208
FAM13A	-0.0416946	0.482457	-0.335425	-0.134928	-0.408158	-0.205917	0.351803	0.454981	-0.342534	-0.120833	-0.312839	-0.273485	0.36581	-0.229438	0.126658	0.101063	0.362176	-0.0446862	-0.186477
CHD3	0.147307	0.121063	-0.335464	0.481594	-0.00461368	0.16228	0.458981	-0.460592	-0.563977	0.37637	-0.184376	0.00495551	0.0597374	-0.626311	-0.0698719	-0.414572	-0.15809	-0.30194	-0.724462
CNTD2	-0.462643	-0.715147	-0.335529	-0.163088	-0.571728	-0.266523	-0.723844	-0.512116	0.0396595	-0.280014	-0.64024	-0.402065	-0.546339	0.500699	0.466072	-0.00921529	0.326131	-0.134833	0.621461
SLC2A10	-0.347036	-0.72139	-0.335696	-0.259067	-0.156091	-0.130809	-0.479165	-0.4439	-0.027746	-0.390297	-0.266582	-0.347157	-0.37446	0.576995	0.40645	0.0388151	0.00672142	-0.306064	0.39664
SLC38A11	-0.094323	-0.532774	-0.335724	0.0304618	0.183766	-0.0546864	0.143019	-0.406145	-0.0723463	-0.24895	0.0780238	-0.138002	0.0746766	0.348646	0.366893	-0.293701	-0.219407	-0.116535	-0.161134
USP20	0.0535769	-0.237682	-0.335746	0.449995	0.26285	0.0960688	0.0859743	-0.719422	-0.52583	0.318399	0.208512	-0.0162936	-0.246079	-0.377055	-0.0356456	-0.420005	-0.226919	-0.209532	-0.432197
PCSK1N	-0.420031	-0.258232	-0.33595	-0.537241	-0.476225	-0.476674	-0.435867	-0.544566	-0.185909	-0.719468	-0.623702	-0.498907	-0.488194	-0.175081	0.266371	0.168665	0.190571	0.111394	0.190729
MKNK1	-0.197629	-0.572394	-0.336191	-0.0455115	-0.0714365	0.228222	-0.388464	-0.0766354	-0.0553535	0.312756	0.354784	0.500146	-0.0357013	0.730517	0.382577	0.380761	0.430676	0.36501	0.63028
ATP9B	-0.241059	-0.252518	-0.336218	-0.502902	-0.541841	-0.308723	0.495848	-0.273245	-0.27818	-0.493103	-0.685002	-0.32475	0.319744	0.0853476	0.184805	0.334772	0.238923	0.0695398	-0.488534
PROK2	-0.213469	-0.439283	-0.336424	-0.374238	-0.0718686	0.0354896	-0.0944886	0.0290774	-0.170585	-0.0227637	0.220154	0.290602	0.196378	0.647604	0.280584	0.586646	0.310616	0.397524	0.389635
TUB	-0.503042	-0.686909	-0.336481	-0.541606	-0.621063	-0.509213	-0.322979	-0.552286	-0.0735738	-0.491724	-0.492946	-0.552128	-0.35242	0.42117	0.366775	0.399104	0.535918	0.0883147	0.152087	Top 300 markers of an impaired R/SI balance
CDK16	-0.260229	-0.315368	-0.336487	-0.443329	-0.545137	-0.421885	0.50083	-0.410022	-0.636626	-0.348678	-0.524329	-0.38603	0.114126	0.0385435	-0.133051	0.379464	0.388211	0.187505	-0.734114
PXN	-0.224959	-0.591647	-0.336576	-0.233889	-0.314103	0.0786806	0.0477788	-0.507727	-0.496727	0.207685	0.15884	0.402999	0.17955	0.331064	-0.00874516	0.584256	0.637082	0.495012	0.124344
SLC45A3	-0.13457	-0.236827	-0.336868	-0.20002	0.225104	-0.336961	0.0781524	-0.481651	-0.253376	-0.259952	0.0847868	-0.407082	0.0554439	-0.14298	0.207658	0.0705556	-0.278439	-0.00836397	-0.0711821
LAMC1	-0.231825	-0.334949	-0.336902	-0.361147	-0.142033	-0.33699	0.121072	0.0204997	0.0601214	-0.313437	-0.201257	-0.444914	0.191128	0.492138	0.486	0.280294	0.0431697	-0.0688828	0.0110062
LRRC25	-0.231917	-0.375811	-0.336961	-0.21516	-0.195897	-0.156389	-0.111286	0.0460111	-0.361731	0.168013	0.247391	0.145932	0.079107	0.574946	0.111589	0.514875	0.530355	0.532279	0.283516
FGFR4	-0.547989	-0.663051	-0.337065	-0.651742	-0.372554	-0.551784	-0.711741	-0.520692	-0.222885	-0.580186	-0.458138	-0.632979	-0.450726	0.418825	0.234979	0.49157	0.175799	0.0401492	0.710734	Top 300 markers of an impaired R/SI balance
NETO1	-0.269905	-0.32056	-0.337084	-0.32661	-0.221816	-0.124822	-0.288541	-0.27953	-0.0730815	-0.38548	-0.341411	-0.0946015	-0.186876	0.174981	0.367987	0.153446	0.0431113	0.0868778	0.283349
SLC51A	-0.339073	-0.551969	-0.337192	-0.267847	-0.423923	-0.155426	-0.298078	-0.036576	0.190332	-0.00903473	-0.0670252	-0.00226894	0.0346256	0.741384	0.601964	0.426986	0.607456	0.293154	0.555107
PNLDC1	-0.378863	-0.60835	-0.337237	-0.521884	-0.491678	-0.240305	-0.0737236	-0.443995	0.102902	-0.540868	-0.479742	-0.35257	-0.0341222	0.417658	0.524407	0.318819	0.344013	-0.105648	0.0880999
HSF5	0.266351	-0.487255	-0.33732	0.724405	0.738905	0.552961	0.406412	-0.443278	-0.0157653	0.404409	0.425504	0.297478	0.233362	0.247778	0.419171	-0.782184	-0.781973	-0.579578	-0.433505
KIF1C	-0.424765	-0.614563	-0.337352	-0.64888	-0.686685	-0.578574	0.317462	-0.45478	-0.282947	-0.488819	-0.707441	-0.405896	0.315829	0.415739	0.182029	0.576511	0.446889	0.454896	-0.184723
CBX2	-0.432903	-0.679026	-0.33746	-0.560997	-0.629488	-0.607233	0.216785	-0.414654	-0.400835	-0.515455	-0.590776	-0.616028	0.25557	0.546256	0.0775166	0.407386	0.461447	0.173172	-0.0801563
FOXJ2	-0.383389	-0.293998	-0.337483	-0.449546	-0.582914	-0.436457	-0.199937	-0.620423	-0.579381	-0.569337	-0.661661	-0.446844	-0.0539742	-0.199759	-0.080953	0.173191	0.324534	0.11796	0.283369
ABHD1	-0.294631	-0.553589	-0.337733	-0.526877	-0.294287	-0.406883	0.351581	-0.520126	-0.332275	-0.592921	-0.315588	-0.529961	0.0297425	0.265182	0.138728	0.275898	0.180394	-0.0715915	-0.573398
PRRC2A	-0.386942	-0.435558	-0.337827	-0.642248	-0.496819	-0.387932	-0.0212701	-0.637673	-0.314078	-0.312642	-0.160831	-0.224356	0.0246008	-0.0174072	0.155003	0.738488	0.638119	0.381532	0.0651152
LINGO3	-0.573901	-0.683204	-0.337906	-0.796557	-0.671499	-0.728143	-0.226097	-0.610826	-0.310241	-0.823086	-0.780697	-0.759754	0.00315344	0.358026	0.158511	0.489016	0.357277	0.173925	0.394423	Top 300 markers of an impaired R/SI balance
DBNDD2	0.0247095	-0.191277	-0.337963	0.405102	0.270078	0.242624	-0.240307	-0.185059	-0.126448	0.409499	0.143331	0.18995	-0.213437	0.0863373	0.321741	-0.257616	-0.296757	-0.159156	0.169369
TMEM102	-0.184058	-0.335606	-0.337974	-0.0907191	-0.154483	-0.3619	0.176332	-0.214646	0.116882	-0.072944	-0.126398	-0.3244	-0.0178621	0.260382	0.537765	0.0760875	0.129912	0.171642	-0.32536
NIPAL3	-0.0560428	0.250717	-0.338042	-0.306457	-0.284548	-0.201182	0.543255	-0.333361	-0.289642	-0.475326	-0.494144	-0.353467	0.19057	-0.683062	0.176972	0.0325457	0.00492239	-0.181791	-0.719342
MVK	-0.363985	-0.420985	-0.338061	-0.744132	-0.62967	-0.62971	0.578646	-0.390675	-0.133941	-0.77254	-0.843	-0.64568	0.28423	0.206472	0.315216	0.453277	0.235531	0.168614	-0.672573
ACACB	-0.435442	-0.226152	-0.338132	-0.787534	-0.671667	-0.680695	0.0915266	-0.72782	-0.526049	-0.79148	-0.874287	-0.762563	-0.112135	-0.401608	-0.0327761	0.505328	0.273607	0.0788253	-0.287427
WDR88	-0.434468	-0.531893	-0.338353	-0.430987	-0.458102	-0.565478	-0.281995	-0.457437	-0.182767	-0.504094	-0.484763	-0.617076	-0.242718	0.296649	0.272247	0.206971	0.286637	0.0917622	0.207679
SFXN5	-0.450233	-0.735229	-0.338399	-0.502443	-0.386087	-0.352086	-0.387151	-0.406105	-0.666067	-0.367848	0.0161155	-0.362842	-0.165956	0.63389	-0.15673	0.456856	0.622438	0.0913517	0.477898
MAP2	-0.47561	-0.751281	-0.338425	-0.566103	-0.659749	-0.472635	-0.0654679	-0.439903	-0.121974	-0.426224	-0.73304	-0.445898	0.0317548	0.623058	0.326306	0.503199	0.381514	0.188555	0.149752	Top 300 markers of an impaired R/SI balance
SUGP1	0.0774475	-0.375721	-0.338437	0.397748	0.0942371	0.369759	0.317098	-0.442416	-0.268463	0.478713	0.270535	0.345626	0.244307	0.0915086	0.19628	-0.177776	0.0942265	-0.152663	-0.266519
ZNF316	-0.453293	-0.437742	-0.33847	-0.705752	-0.610214	-0.613938	-0.0136435	-0.642133	-0.692576	-0.518098	-0.457105	-0.535086	-0.16156	-0.0187442	-0.180172	0.640342	0.550978	0.315572	-0.162612
IL1R1	-0.228787	-0.368703	-0.33858	-0.287582	-0.046449	0.172686	-0.504096	0.103458	-0.0513409	-0.0285408	0.163697	0.352164	-0.249487	0.621778	0.389207	0.439971	0.219954	0.234117	0.58376
TBC1D2	-0.103697	-0.40341	-0.338728	-0.159521	-0.0757349	0.164412	0.190802	-0.032555	-0.147806	0.204981	0.238338	0.369753	0.245176	0.536082	0.303763	0.46059	0.333012	0.278078	-0.0472272
VWCE	-0.560404	-0.661581	-0.338791	-0.689895	-0.538828	-0.525867	-0.607466	-0.400832	-0.113015	-0.655817	-0.699247	-0.568184	-0.587486	0.535357	0.334729	0.479485	0.221401	0.0944064	0.372892	Top 300 markers of an impaired R/SI balance
SLC16A11	-0.547654	-0.288848	-0.338806	-0.70117	-0.571948	-0.635632	-0.749518	-0.631092	-0.165765	-0.686174	-0.773029	-0.58895	-0.680838	-0.21757	0.287922	0.468063	0.207387	0.270754	0.510831	Top 300 markers of an impaired R/SI balance
SH3RF3	-0.121674	-0.632207	-0.338945	0.209304	0.0155305	0.133999	-0.117723	-0.319948	0.0601346	0.214253	0.0772529	0.06482	0.0114204	0.574015	0.488635	-0.130477	0.0448266	-0.152087	0.216636
TRIP10	-0.317674	-0.279017	-0.339046	-0.358424	-0.333203	-0.249205	-0.347147	-0.33614	-0.188945	-0.26789	-0.31035	-0.364284	-0.303048	0.060442	0.267652	0.32053	0.246373	-0.107407	0.25076
CAPNS1	-0.141683	-0.507386	-0.339054	-0.0508435	-0.303551	0.0702957	0.280442	-0.299565	-0.519763	0.268152	-0.113702	0.284079	0.14105	0.418343	-0.0260118	0.345696	0.376041	0.320617	-0.322164
SCN4A	-0.496511	-0.750346	-0.339085	-0.664351	-0.529379	-0.680668	-0.0152345	-0.511411	-0.0599053	-0.660989	-0.732022	-0.713918	0.011101	0.550983	0.382254	0.432847	0.177129	0.156661	0.0391251	Top 300 markers of an impaired R/SI balance
LRFN3	0.173219	-0.0579755	-0.339276	0.522091	0.166956	0.251516	0.496003	-0.517365	-0.428423	0.227774	0.0126905	0.0638817	0.154243	-0.430273	0.0553574	-0.626192	-0.251531	-0.377986	-0.679537
RRBP1	-0.338421	-0.184811	-0.339285	-0.448572	-0.646992	-0.424574	0.0137069	0.201479	-0.0211186	-0.227863	-0.409433	-0.191553	0.0432374	0.459717	0.416942	0.506472	0.651646	0.504022	0.0261385
SNX12	-0.164903	-0.523768	-0.339474	0.0650948	-0.160745	0.0812629	-0.111788	-0.268646	0.0886507	0.355825	0.0434623	0.29801	0.149679	0.472018	0.514629	0.243016	0.292109	0.321981	0.365716
KCNAB2	0.00517498	-0.361718	-0.339482	0.25998	0.0332116	0.351454	0.087606	-0.512191	-0.664446	0.568651	0.313839	0.552719	-0.0743294	0.00273922	-0.1539	0.134603	0.229163	0.213873	-0.237081
RIN3	-0.178738	-0.59248	-0.339685	0.0580575	-0.181922	0.181716	-0.198112	-0.367378	-0.528989	0.0894716	0.185354	0.226109	-0.0744992	0.471116	-0.0333913	-0.0067321	0.45271	0.0150432	0.256561
DNM1	-0.419089	-0.472628	-0.339828	-0.518016	-0.523614	-0.31653	-0.343921	-0.482546	-0.460228	-0.521592	-0.599539	-0.377321	-0.296083	0.188315	0.0278319	0.331427	0.286865	0.000275094	0.253211
TMEM119	-0.144339	-0.255136	-0.339831	0.119429	-0.138298	0.0280859	-0.280283	-0.285892	-0.483619	0.212469	0.0390885	0.127123	-0.045895	0.0765207	0.00707192	0.0140198	0.252838	0.149911	0.431552
ELFN2	-0.532207	-0.733592	-0.339867	-0.49554	-0.434061	-0.528788	-0.661394	-0.491511	-0.0809517	-0.686476	-0.651236	-0.601366	-0.533205	0.547073	0.364574	0.133162	0.0994802	0.0468566	0.528658	Top 300 markers of an impaired R/SI balance
P2RX6	-0.428354	-0.68408	-0.339867	-0.331708	-0.502831	-0.36138	-0.35026	-0.542721	-0.082809	-0.455747	-0.473109	-0.471328	-0.161101	0.42665	0.362925	0.0928344	0.367525	-0.0646009	0.419729
HOOK2	-0.0753981	-0.343535	-0.33996	0.0819053	-0.050095	0.145983	0.0533124	-0.459435	-0.41154	0.277061	0.182993	0.24793	0.132913	0.0293267	0.0712235	0.138422	0.243001	0.118213	0.0610323
PTGFRN	0.00635411	-0.356766	-0.339992	0.116761	0.295404	0.0291719	0.293545	-0.211301	-0.300372	0.219338	0.299801	-0.142371	0.275742	0.2935	0.16995	0.025097	-0.196311	-0.283659	-0.189582
PCYT1B	-0.437342	-0.459015	-0.339995	-0.522898	-0.317432	-0.59027	-0.394439	-0.306638	-0.294298	-0.56777	-0.571405	-0.586369	-0.300465	0.343204	0.175347	0.294089	-0.0125847	0.188268	0.335477
KIAA0513	-0.220193	-0.574754	-0.340157	-0.334007	-0.222896	0.0410877	0.10957	-0.188606	-0.4046	-0.199736	-0.0713289	0.0388234	0.199607	0.623043	0.0776381	0.347633	0.287031	-0.0162956	0.0406583
NCK2	0.0594418	-0.156361	-0.340267	0.253165	0.375237	0.174715	0.050162	-0.470586	-0.367783	0.299187	0.1958	0.285414	-0.212424	-0.245385	0.110461	-0.118557	-0.415298	0.123365	-0.331512
NDN	-0.113951	-0.296844	-0.340278	-0.124493	-0.00595485	-0.0883932	0.172257	-0.0943122	-0.146998	-0.279019	-0.187835	-0.20922	0.148188	0.32485	0.306471	-0.0710427	-0.159079	-0.166202	-0.12695
GNB2	-0.348847	-0.755747	-0.340337	-0.345772	-0.295715	-0.164591	-0.190919	-0.267665	-0.468565	0.142481	0.174051	0.195682	0.0465702	0.799784	0.021085	0.702372	0.621767	0.627599	0.383656
PGAM2	-0.397305	0.0950889	-0.340381	-0.557205	-0.661632	-0.643723	-0.275974	-0.137197	-0.63285	-0.658551	-0.597469	-0.613407	-0.215306	-0.269715	-0.124697	0.260889	0.506065	0.247045	0.228862
KMT2B	-0.134554	-0.371345	-0.340472	-0.0398628	-0.172283	0.148708	-0.0320715	-0.639374	-0.503136	0.176757	0.0784128	0.276306	-0.0712324	-0.109549	-0.00943135	0.238202	0.341623	0.158443	-0.0266603
CATSPERB	-0.308178	-0.65168	-0.340522	-0.287832	-0.463903	-0.213699	0.108564	-0.54617	-0.0355063	-0.231235	-0.521061	-0.340469	-0.0336218	0.377594	0.405758	0.241606	0.263218	-0.137077	-0.226391
GPR88	-0.364212	-0.711172	-0.340806	-0.290307	-0.319943	-0.274172	-0.248872	-0.430768	-0.0887587	-0.388311	-0.356571	-0.326554	-0.155354	0.575595	0.35885	0.0915972	0.18404	0.000677397	0.251113
LIMK2	-0.140294	-0.402712	-0.340862	-0.0894763	-0.0898753	0.229523	-0.148364	-0.0515129	0.179286	0.2691	0.349594	0.463061	0.183226	0.51634	0.59687	0.409491	0.455057	0.303146	0.467596
MED12L	-0.365823	-0.66399	-0.341032	-0.370972	-0.513574	-0.335741	0.0303678	-0.23501	-0.208231	-0.487083	-0.528716	-0.472744	0.180592	0.702836	0.253082	0.125995	0.334572	-0.115827	0.155638
PRSS22	-0.469753	-0.640923	-0.341184	-0.700902	-0.599717	-0.659533	0.123739	-0.557167	-0.0392414	-0.71555	-0.744585	-0.751073	-0.0369776	0.35156	0.403293	0.438819	0.276625	0.0568133	-0.256488
MTMR14	0.00817068	-0.466755	-0.341231	0.228698	-0.0275179	0.255914	0.399915	-0.249717	-0.563118	0.557769	0.194161	0.49787	0.283124	0.410432	-0.0617044	0.174833	0.217464	0.308486	-0.364926
RADIL	-0.495944	-0.722904	-0.341265	-0.694734	-0.674964	-0.608979	0.0671797	-0.406315	-0.128119	-0.796172	-0.806341	-0.664777	0.240213	0.61632	0.324497	0.349721	0.339734	0.098453	0.160724	Top 300 markers of an impaired R/SI balance
PRKACA	-0.259224	-0.543991	-0.34142	-0.256583	-0.310213	-0.073151	-0.0299878	-0.282999	-0.601374	0.0597114	0.106456	0.0638529	0.067177	0.486302	-0.095422	0.476074	0.583976	0.241919	0.129251
F13A1	-0.236229	-0.213145	-0.341505	-0.15181	-0.135838	-0.198987	-0.376092	-0.217556	-0.364627	-0.0626722	-0.214335	-0.12501	-0.251453	0.0849876	0.114853	0.185568	0.021685	0.179809	0.360249
CR2	0.256148	0.122619	-0.341546	0.564525	0.540517	0.198881	0.451889	-0.210031	-0.0575288	0.311454	0.207288	0.0106741	0.2444	-0.380568	0.387523	-0.61318	-0.665267	-0.362672	-0.499387
ZNF282	-0.34373	-0.725045	-0.341605	-0.392897	-0.45156	-0.246412	0.0951355	-0.498369	-0.5042	-0.0472881	-0.184499	-0.0647881	0.175985	0.528246	-0.00892089	0.592957	0.545622	0.366789	0.0383841
EPN1	-0.558062	-0.548432	-0.341665	-0.793351	-0.713408	-0.628366	-0.323151	-0.33106	-0.573263	-0.682491	-0.826831	-0.533138	-0.314399	0.445002	-0.0701517	0.621672	0.381898	0.346243	0.196204	Top 300 markers of an impaired R/SI balance
SLC9A5	-0.527041	-0.688327	-0.341766	-0.687201	-0.64458	-0.338769	-0.461606	-0.623286	-0.361467	-0.550472	-0.786042	-0.259589	-0.478342	0.352912	0.117993	0.578409	0.310093	0.231243	0.246571	Top 300 markers of an impaired R/SI balance
GPC1	-0.571416	-0.521385	-0.341824	-0.753561	-0.670337	-0.596406	-0.544985	-0.486494	-0.0425183	-0.673556	-0.775076	-0.58139	-0.516897	0.253095	0.401206	0.565689	0.360488	0.207958	0.34625	Top 300 markers of an impaired R/SI balance
BET1L	-0.00543718	-0.155216	-0.341868	0.261749	0.0310655	0.0568938	0.114752	-0.591159	-0.586792	0.427389	0.170117	0.115453	-0.148311	-0.366308	-0.0819019	-0.00680425	0.103647	0.076217	-0.369263
SORCS2	-0.415107	-0.633436	-0.342085	-0.580571	-0.558046	-0.504526	0.12802	-0.279208	-0.140199	-0.448112	-0.603214	-0.342803	0.359478	0.616058	0.314827	0.505277	0.337791	0.414521	0.193016
WIPF2	-0.223214	-0.491691	-0.342108	-0.163267	-0.279134	0.0971497	-0.160233	-0.244849	-0.155463	0.0834895	0.0194788	0.202894	0.0504372	0.450377	0.301307	0.347546	0.457032	0.139352	0.335075
TERT	-0.440599	-0.660488	-0.342335	-0.534217	-0.483054	-0.448542	-0.174956	-0.393991	-0.0797997	-0.610325	-0.736732	-0.602615	-0.125804	0.540587	0.368766	0.270775	0.0999555	-0.108373	0.15741
H1FX	0.279527	-0.22488	-0.34245	0.672803	0.545966	0.594233	0.431489	-0.422855	-0.496645	0.691975	0.490358	0.530096	0.23384	-0.101629	-0.00112881	-0.416215	-0.419982	-0.285936	-0.476297
P2RX4	0.138989	-0.319323	-0.342518	0.416089	0.162134	0.411941	0.505609	-0.117358	-0.126598	0.49605	0.174479	0.442565	0.364064	0.333713	0.327457	-0.190618	-0.0988392	-0.0779978	-0.454328
SMARCA1	-0.233758	-0.671958	-0.342558	-0.100289	-0.20973	-0.345938	0.267923	-0.450251	-0.122207	-0.255889	-0.280281	-0.368332	0.22348	0.501074	0.331407	-0.0877454	0.078903	0.0708203	-0.205528
ZBTB48	-0.066149	-0.556081	-0.342629	0.20848	0.011647	0.216607	0.0650819	-0.596522	-0.396631	0.382263	0.349042	0.312784	0.0271717	0.193097	0.0878855	0.0356222	0.294692	0.0871972	-0.0811737
GRAMD1C	-0.101442	-0.606661	-0.342691	0.218929	0.0670458	0.0639296	-0.00920313	-0.386616	-0.130249	0.174294	0.00169454	0.109353	0.0442375	0.472056	0.324439	-0.185324	-0.10406	0.0530139	0.0668891
AR	-0.46729	-0.723862	-0.342718	-0.575538	-0.458375	-0.574271	-0.128977	-0.456606	-0.0576191	-0.687332	-0.55468	-0.584075	-0.147282	0.567905	0.388949	0.262496	0.224363	0.161391	0.0531876
LTB4R	-0.251172	-0.676614	-0.34277	-0.18246	-0.179177	0.175862	-0.301875	-0.106918	-0.169943	0.332966	0.272413	0.516784	-0.0172136	0.847369	0.289303	0.623425	0.526465	0.491628	0.501926
DISP2	-0.478125	-0.651783	-0.342825	-0.551415	-0.592778	-0.387246	-0.342704	-0.402961	-0.033446	-0.673969	-0.709292	-0.426017	-0.300442	0.519447	0.410544	0.236346	0.29735	0.0573372	0.246083	Top 300 markers of an impaired R/SI balance
BBS12	0.115388	-0.112307	-0.343029	0.254917	0.293735	0.200791	0.398222	0.134481	0.157242	0.180764	0.191428	0.129515	0.546132	0.291282	0.580084	-0.237541	-0.290875	-0.176041	-0.0588918
SHROOM4	-0.445668	-0.732495	-0.343085	-0.49169	-0.652866	-0.190307	-0.263567	-0.411717	-0.229311	-0.683793	-0.712169	-0.32223	-0.237171	0.624484	0.237004	0.129528	0.389393	-0.152541	0.182221
PPP1R9A	-0.142432	-0.712525	-0.343146	-0.0107	-0.150492	0.10124	0.261028	-0.434993	-0.0355101	-0.24674	-0.290479	-0.110651	0.187941	0.573321	0.409125	-0.224554	-0.0235273	-0.370485	-0.234569
METTL22	-0.31463	-0.524545	-0.343168	-0.267901	-0.261747	-0.0167982	-0.473619	-0.40521	-0.45304	-0.222796	-0.195245	0.0600366	-0.289305	0.337979	0.0385027	0.217449	0.23708	0.128202	0.485193
GTF3C1	0.00403869	-0.178594	-0.343314	0.130127	-0.0715858	0.162395	0.325204	-0.491315	-0.106792	0.313018	0.229978	0.225807	0.180704	-0.234577	0.346061	0.0952149	0.31898	0.0514529	-0.35383
OTUD7B	-0.277596	-0.0695995	-0.343321	-0.585165	-0.461529	-0.530025	0.324064	-0.37876	0.0375858	-0.61374	-0.54331	-0.634081	0.00435392	-0.276744	0.474238	0.350329	0.239527	-0.00316181	-0.555098
MECOM	-0.411997	-0.745933	-0.343473	-0.313651	-0.407859	-0.480555	-0.180509	-0.384607	0.0509766	-0.377157	-0.263565	-0.50196	-0.0952123	0.670241	0.486321	0.140521	0.405895	0.113915	0.202264
COBL	-0.512494	-0.736876	-0.343595	-0.686807	-0.507435	-0.424771	-0.37548	-0.455678	-0.135152	-0.678435	-0.59021	-0.500629	-0.301513	0.587157	0.321247	0.45228	0.269755	0.00952761	0.301499	Top 300 markers of an impaired R/SI balance
MT1X	0.167502	-0.058647	-0.343614	0.413387	0.377108	0.398509	0.218271	-0.0121534	-0.234148	0.184633	0.276981	0.248863	0.202533	0.0705918	0.23339	-0.491612	-0.345439	-0.362492	-0.143849
SLC22A31	-0.589032	-0.442194	-0.343655	-0.769104	-0.663219	-0.683485	-0.632537	-0.105249	-0.201861	-0.746152	-0.857133	-0.652388	-0.353768	0.518787	0.262104	0.519789	0.275688	0.260557	0.685578	Top 300 markers of an impaired R/SI balance
WFDC3	-0.553708	-0.648012	-0.343698	-0.715323	-0.688207	-0.684828	-0.242178	-0.412346	-0.417637	-0.803533	-0.8195	-0.718656	-0.123911	0.50485	0.0706113	0.376006	0.348787	0.157018	0.27578	Top 300 markers of an impaired R/SI balance
GRAP2	-0.187871	-0.157453	-0.343754	-0.129188	-0.0531818	-0.288107	-0.155541	-0.306851	-0.293117	-0.200459	-0.281029	-0.294782	-0.222938	-0.0818267	0.181222	0.0136372	-0.168289	0.0781559	0.0119087
MYO1B	-0.12631	-0.679683	-0.343836	0.0167165	0.258685	0.0225745	-0.0323179	-0.267832	-0.0157853	-0.0819574	0.158926	0.0391443	-0.0208619	0.692465	0.427521	-0.107573	-0.26483	0.0195691	0.0318159
PPP1R14C	-0.449244	-0.636347	-0.3441	-0.575796	-0.444863	-0.669321	-0.0250368	-0.393165	-0.0260451	-0.698693	-0.585529	-0.750066	0.0782318	0.507397	0.418752	0.251775	0.175418	0.0771174	0.133434
HSD17B14	-0.54088	-0.547947	-0.344378	-0.554566	-0.622168	-0.418016	-0.758207	-0.529317	0.0829297	-0.599936	-0.555523	-0.421027	-0.657281	0.248139	0.515848	0.314075	0.481536	0.124083	0.552999	Top 300 markers of an impaired R/SI balance
AKNA	-0.351481	-0.146214	-0.344395	-0.442292	-0.574288	-0.47103	-0.130664	-0.601718	-0.524702	-0.4213	-0.351294	-0.35966	-0.275761	-0.389437	-0.0235374	0.30656	0.589299	0.323571	-0.0919635
MAP7D1	-0.0398164	-0.501294	-0.344465	0.242166	-0.0309741	0.356849	0.03882	-0.663079	-0.53626	0.546657	0.322106	0.570657	-0.00240588	0.0500566	-0.0337088	0.142022	0.337652	0.232291	-0.0698697
CDHR2	-0.680747	-0.798455	-0.344484	-0.815424	-0.763365	-0.676564	-0.68619	-0.545599	-0.15544	-0.740315	-0.737563	-0.633361	-0.536019	0.584926	0.304378	0.600886	0.540626	0.277806	0.568274	Top 300 markers of an impaired R/SI balance
GALR2	-0.473019	-0.489121	-0.344484	-0.61764	-0.603507	-0.437217	-0.346145	-0.302468	-0.325207	-0.418313	-0.722029	-0.319275	-0.311828	0.389742	0.153672	0.594819	0.302823	0.323666	0.238909	Top 300 markers of an impaired R/SI balance
PNKP	-0.0507706	-0.344601	-0.344678	0.236215	0.0249647	0.361943	-0.238468	-0.549931	-0.633173	0.572331	0.306591	0.496521	-0.289576	-0.0587191	-0.119467	0.176882	0.235648	0.103863	0.0784449
PLEKHA4	-0.381521	-0.477422	-0.344775	-0.651425	-0.625244	-0.664692	0.474431	-0.458281	-0.0308834	-0.707249	-0.705677	-0.649589	0.343767	0.21908	0.415323	0.36645	0.351717	0.229154	-0.423832
ERICH6	-0.433473	-0.693412	-0.344779	-0.498384	-0.362077	-0.488527	-0.213657	-0.51355	-0.137425	-0.609078	-0.321664	-0.566957	-0.220323	0.468662	0.320749	0.21369	0.281696	0.0250708	0.115372
IMPA2	-0.314638	-0.569881	-0.344987	-0.322643	-0.311365	0.0125875	-0.351537	-0.0452864	-0.316442	0.138139	0.161426	0.342048	-0.200648	0.757997	0.162098	0.660478	0.63509	0.523627	0.376361
PRSS27	-0.483712	-0.661384	-0.34505	-0.585434	-0.49381	-0.555164	-0.261428	-0.487171	-0.130457	-0.633048	-0.641845	-0.608752	-0.149445	0.449645	0.327284	0.331832	0.201991	0.0853954	0.279624	Top 300 markers of an impaired R/SI balance
TALDO1	-0.29999	-0.601301	-0.345094	-0.443451	-0.39405	-0.0342704	0.0182276	-0.0770672	-0.35386	0.00719995	0.0174837	0.337225	0.239873	0.770812	0.12902	0.728653	0.636204	0.60538	0.244941
CATSPER3	-0.2596	-0.46766	-0.345105	-0.41818	-0.403868	-0.0126936	0.0899072	-0.416781	0.101946	-0.406985	-0.449228	-0.197441	0.0478291	0.246393	0.533663	0.281362	0.233101	-0.29189	-0.100275
TOM1	-0.252498	-0.599142	-0.345164	-0.179166	-0.250687	0.0198529	-0.160681	-0.263032	-0.505635	0.256269	0.152607	0.383152	0.00442817	0.583754	-0.00562363	0.542852	0.531628	0.575566	0.282826
WIPF1	0.202939	0.237226	-0.345174	0.57096	0.28139	0.465806	0.00742329	0.138729	-0.0673056	0.757695	0.518942	0.691627	0.0527702	-0.196912	0.383503	-0.186046	0.0222905	0.217928	0.0479855
TKT	-0.128637	-0.501998	-0.345192	0.0122304	-0.0455874	0.045313	0.0634111	-0.186992	-0.637051	0.396863	0.277095	0.375531	0.197373	0.522147	-0.12225	0.369282	0.320296	0.514748	0.117866
TMEM129	-0.35869	-0.365134	-0.345443	-0.692739	-0.474349	-0.713961	0.439485	-0.635675	-0.673978	-0.696214	-0.479775	-0.718995	0.203441	-0.114639	-0.154708	0.444498	0.316695	0.212106	-0.525151
TIGD6	-0.16447	-0.414021	-0.345602	0.0526028	0.0263938	-0.288321	-0.0178738	-0.308556	-0.0848854	-0.0552225	0.0910284	-0.222601	-0.176661	0.277921	0.368447	-0.13975	0.0400742	0.194136	-0.172702
SP2	0.0173274	-0.37512	-0.345714	0.437367	0.135915	0.413478	-0.16196	-0.546508	-0.520987	0.56708	0.325012	0.531089	-0.0555849	-0.0123385	-0.018546	-0.155585	0.0774526	0.0608059	0.215874
MGAT3	-0.43417	-0.43762	-0.34579	-0.79534	-0.620657	-0.680112	0.274499	-0.471238	-0.154553	-0.762552	-0.814511	-0.652803	0.209286	0.150189	0.306843	0.546399	0.246888	0.253452	-0.233251
GSN	-0.144667	-0.658171	-0.345989	0.0211695	-0.127032	0.112609	0.129411	-0.21529	-0.344065	0.240839	0.193831	0.221881	0.160163	0.714151	0.138864	0.201731	0.373876	0.140233	-0.0390933
ATP6V0C	-0.534579	-0.598391	-0.345989	-0.618119	-0.560253	-0.576423	-0.508297	-0.271824	-0.514232	-0.540109	-0.680082	-0.550136	-0.344007	0.573995	-0.0121961	0.476159	0.272328	0.219841	0.482089	Top 300 markers of an impaired R/SI balance
LRRC29	-0.469535	-0.610441	-0.34608	-0.664163	-0.684163	-0.655697	0.143332	-0.366089	-0.358059	-0.504935	-0.459414	-0.548176	0.264966	0.497694	0.126559	0.585576	0.665357	0.374354	0.057627
ISM1	-0.240822	-0.108318	-0.346193	-0.486802	-0.447432	-0.453696	0.397512	-0.440937	0.00155166	-0.567836	-0.538868	-0.555404	0.162739	-0.283726	0.445938	0.235288	0.221311	-0.0229402	-0.499512
TSPAN14	-0.20101	-0.502897	-0.34622	-0.0273557	-0.025221	-0.0940445	-0.210323	-0.188187	-0.0681314	0.267488	0.243371	0.090756	-0.11934	0.522232	0.384113	0.306826	0.257979	0.32489	0.22599
STX1B	-0.536149	-0.462241	-0.346345	-0.731284	-0.683113	-0.61601	-0.377898	-0.408527	-0.360925	-0.725154	-0.780293	-0.621748	-0.336824	0.246926	0.124355	0.478839	0.375929	0.180772	0.264984	Top 300 markers of an impaired R/SI balance
SEC22C	0.0541159	-0.127567	-0.346346	0.237768	-0.160381	0.212927	0.508294	-0.274734	-0.517223	0.182576	-0.0200624	0.18458	0.585599	-0.0921478	-0.0143934	-0.207858	0.234565	-0.111049	-0.203657
MAP1S	-0.263938	-0.604243	-0.346424	-0.175317	-0.32309	0.073791	-0.208347	-0.334372	-0.374723	0.276734	-0.00862533	0.349801	-0.35846	0.520347	0.112207	0.556658	0.501046	0.419172	-0.0530044
PKD2L1	-0.428894	-0.630852	-0.346705	-0.692231	-0.625873	-0.512189	0.234486	-0.320725	-0.0701384	-0.724678	-0.795045	-0.558159	0.427816	0.571335	0.382955	0.415758	0.27256	0.0843401	0.0877565
TMUB2	-0.163028	-0.729224	-0.346773	0.119432	0.111138	0.111854	-0.244594	-0.436966	-0.373466	0.379207	0.510638	0.308597	-0.000300441	0.594893	0.113772	0.177527	0.282945	0.280519	0.422412
RAI14	-0.416344	-0.696699	-0.346845	-0.50996	-0.420751	-0.271489	-0.252319	-0.469683	-0.0778088	-0.653685	-0.505164	-0.386383	-0.342096	0.516699	0.376325	0.188782	0.209523	-0.10024	0.0418553
LPCAT4	-0.0384395	-0.106021	-0.346877	0.174323	0.288552	0.0595356	-0.30015	-0.509012	-0.355269	0.331065	0.401679	0.128565	-0.347208	-0.354324	0.130059	0.0409955	-0.0941536	0.0921658	0.118636
SRMS	-0.487769	-0.682964	-0.346912	-0.497595	-0.520155	-0.574143	-0.304847	-0.484306	-0.0884998	-0.670202	-0.635588	-0.585579	0.00217833	0.48288	0.366921	0.152464	0.249089	0.158739	0.529411	Top 300 markers of an impaired R/SI balance
GPT	-0.537731	-0.514098	-0.347058	-0.737726	-0.669831	-0.629506	-0.328166	-0.440286	-0.427874	-0.714539	-0.814963	-0.585893	-0.269583	0.288552	0.065838	0.499732	0.323919	0.263952	0.25652	Top 300 markers of an impaired R/SI balance
FCHO2	-0.0948395	0.193176	-0.347116	-0.303059	-0.162387	0.0312427	0.0191055	0.41317	-0.165757	-0.190354	-0.0222544	0.0770204	0.282665	0.136708	0.2986	0.306473	0.235758	0.0636615	0.29274
FAM98C	0.103597	-0.390475	-0.347171	0.399158	0.243541	0.408734	0.307792	-0.663601	-0.670427	0.547622	0.555476	0.43747	0.136488	-0.106574	-0.149337	-0.112494	0.114657	-0.0800326	-0.374693
GLG1	0.0839462	0.150324	-0.34719	0.202489	-0.123795	0.327975	0.293874	-0.242197	-0.383424	0.18187	0.0294592	0.305261	0.0417991	-0.451426	0.105467	-0.151145	0.221365	-0.137506	-0.459763
TCEAL2	-0.353657	-0.505364	-0.347199	-0.617087	-0.399321	-0.282766	0.0297968	-0.526471	-0.050887	-0.653285	-0.303649	-0.237162	-0.102038	0.190967	0.400679	0.363493	0.356501	0.160214	-0.169096
CXCL16	-0.378341	-0.431605	-0.347202	-0.488301	-0.338358	-0.135187	-0.529393	-0.204579	-0.507617	-0.164292	0.0110284	0.102815	-0.143171	0.405579	-0.00476726	0.633461	0.542715	0.422761	0.750009
LRP8	0.325996	0.122131	-0.347227	0.648624	0.420726	0.397004	0.714718	0.282881	-0.140662	0.515191	0.349996	0.259531	0.626198	0.107868	0.321018	-0.550232	-0.348644	-0.342536	-0.513653
CAPN15	0.144974	-0.178049	-0.347383	0.399637	0.250213	0.304302	0.441122	-0.531427	-0.397636	0.366478	0.175291	0.251928	0.247395	-0.275036	0.0930989	-0.290912	-0.236811	-0.177697	-0.477324
MSX2	-0.24211	-0.286927	-0.347467	-0.0929431	-0.27057	-0.263223	-0.191531	-0.596767	0.0225909	-0.356009	-0.481996	-0.336477	-0.137334	-0.186311	0.466251	-0.197881	-0.00619431	-0.036119	0.172771
ARHGAP9	-0.160848	-0.681165	-0.347483	-0.00777342	-0.0572087	0.223231	-0.0946902	-0.557843	-0.377969	0.360913	0.288962	0.51348	-0.0125622	0.40758	0.110686	0.366578	0.34924	0.395887	0.149186
RGS14	-0.236637	-0.717448	-0.347484	-0.186824	-0.0970008	-0.0170703	-0.0539937	-0.647865	-0.33249	0.222896	0.317611	0.297757	0.0848316	0.369614	0.15106	0.522586	0.437595	0.509344	0.191089
THBS1	-0.487989	-0.112069	-0.347497	-0.680828	-0.590855	-0.556059	-0.64063	0.126864	-0.179335	-0.77877	-0.701885	-0.549475	-0.427298	0.283409	0.287035	0.344157	0.300965	0.182014	0.614824	Top 300 markers of an impaired R/SI balance
MAPKAPK2	-0.378172	-0.559357	-0.347507	-0.42851	-0.292156	0.00521516	-0.646715	-0.399948	-0.397138	-0.0329701	-0.00930914	0.145545	-0.41994	0.392226	0.0936995	0.664948	0.451719	0.223078	0.633821
FBXO41	-0.0674121	-0.139817	-0.34765	-0.414213	0.170278	-0.265738	0.592667	-0.495483	-0.531576	-0.405924	-0.0170293	-0.385134	0.22334	-0.293327	-0.0254606	0.275947	-0.283415	-0.109224	-0.766981
NLRP6	-0.414442	-0.429702	-0.347661	-0.573059	-0.336606	-0.398346	-0.401276	-0.316796	-0.0227351	-0.279909	-0.435378	-0.189566	-0.159671	0.291857	0.426264	0.658003	0.139604	0.457123	0.509553
ADCK5	-0.272888	-0.237255	-0.347695	-0.691473	-0.257945	-0.641633	0.538674	-0.550367	-0.459698	-0.652245	-0.529036	-0.717035	0.23973	-0.210372	0.0384045	0.485556	-0.068263	0.0771343	-0.654769
TMEM144	-0.21058	0.264884	-0.347712	-0.499795	-0.438738	-0.572397	0.330278	0.538379	-0.149086	-0.54841	-0.523287	-0.639318	0.596807	0.159588	0.314164	0.275479	0.221594	0.0693632	0.116945
DTX4	-0.0579712	-0.360032	-0.347886	0.0498144	0.152368	0.183237	-0.0253289	-0.0142234	-0.0391806	0.0655907	0.0837949	0.132014	-0.106993	0.493114	0.411953	-0.0167377	-0.164789	-0.138521	-0.0795267
C2orf81	-0.413028	-0.278163	-0.348009	-0.518854	-0.472729	-0.572716	-0.287695	-0.522299	-0.387827	-0.63127	-0.673148	-0.746364	-0.37819	-0.12497	0.102609	0.225235	0.140721	-0.101423	0.0614027
ANAPC15	0.0612955	-0.391947	-0.348374	0.400258	0.101738	0.402768	0.20333	-0.347478	-0.522055	0.611776	0.246214	0.471456	0.191672	0.20831	-0.0160783	-0.0513706	0.0606037	-0.0142239	-0.130542
UNC79	-0.500291	-0.749653	-0.348484	-0.608705	-0.614441	-0.584703	-0.0957594	-0.462127	-0.00770311	-0.657235	-0.572327	-0.682991	-0.0441041	0.598775	0.440664	0.34598	0.454299	0.0229345	0.114683	Top 300 markers of an impaired R/SI balance
PRAF2	-0.215482	-0.211659	-0.348556	0.0664996	-0.298446	0.0198187	-0.520546	-0.522858	-0.475472	0.203112	-0.133772	0.0590609	-0.488476	-0.219209	0.0255079	0.0909721	0.350002	0.0567203	0.336765
LAIR1	-0.0863509	-0.305332	-0.348763	-0.0335441	-0.163595	-0.049949	0.383077	0.139641	0.149003	0.386207	0.248667	0.223334	0.333732	0.568309	0.580133	0.433317	0.480631	0.452965	-0.277499
INF2	-0.38842	-0.351285	-0.348772	-0.551176	-0.569546	-0.372238	-0.137501	-0.607033	-0.412732	-0.542406	-0.774312	-0.360296	-0.0777613	-0.105807	0.0814805	0.364975	0.202454	0.133909	0.148041
ZNF408	-0.306348	-0.26819	-0.348896	-0.329491	-0.562289	-0.36322	0.0339963	-0.442332	-0.555958	-0.270461	-0.442235	-0.231062	0.168814	-0.0598905	-0.0455046	0.270927	0.488844	0.323609	0.135793
ARHGAP30	0.0311663	-0.490691	-0.348924	0.458496	0.0499994	0.425835	0.0922833	-0.385297	-0.296337	0.769675	0.484759	0.656284	0.122314	0.309992	0.185003	0.00870737	0.356012	0.237663	-0.0185402
CASZ1	-0.569024	-0.445159	-0.348946	-0.682427	-0.636155	-0.593319	-0.70814	-0.263383	-0.0677657	-0.667073	-0.815644	-0.506696	-0.596574	0.366486	0.387938	0.456295	0.270277	0.321656	0.536425	Top 300 markers of an impaired R/SI balance
FGF1	-0.314209	-0.686517	-0.349047	-0.413792	-0.0912121	-0.272107	-0.0725781	-0.461891	-0.21804	-0.400497	-0.0321178	-0.237967	-0.0529241	0.510066	0.254666	0.280584	0.11483	0.138572	0.0644514
CTDNEP1	-0.146401	-0.41509	-0.34911	-0.101247	-0.0118328	0.065638	-0.0667615	-0.552415	-0.669586	0.102446	0.0954858	0.22058	-0.0336024	0.0381232	-0.1461	0.265215	0.104268	0.227842	0.0766656
ATXN1	-0.112241	0.198783	-0.349223	-0.0926241	-0.21735	0.189102	-0.402136	0.351406	-0.147887	-0.0301976	0.0788912	0.177016	-0.124195	0.0676926	0.31717	0.121107	0.413021	-0.0776645	0.551924
TRIOBP	-0.502759	-0.648388	-0.349293	-0.629516	-0.49548	-0.682135	-0.211739	-0.455282	-0.641279	-0.723606	-0.698869	-0.819898	0.00366711	0.462892	-0.120736	0.314759	0.153479	-0.0102258	0.370198	Top 300 markers of an impaired R/SI balance
ABLIM2	-0.24092	-0.507862	-0.349467	-0.2048	-0.345211	-0.166324	0.128146	-0.673779	-0.198472	-0.19779	-0.327996	-0.0985786	-0.231668	0.0487217	0.272578	0.139292	0.249457	0.159759	-0.488478
PLA2G6	-0.31091	-0.0397866	-0.34948	-0.267868	-0.330972	-0.175274	-0.70208	-0.578466	-0.381218	-0.454224	-0.422776	-0.469741	-0.801967	-0.516357	0.110365	-0.00955354	0.142033	-0.41743	0.289241
SAP130	0.0808154	-0.157297	-0.349567	0.341507	0.119075	0.466799	0.0643752	-0.30511	-0.380241	0.474379	0.403158	0.567458	-0.0238813	-0.0803236	0.111345	-0.0905075	0.174053	0.0172211	-0.138789
EGF	-0.195075	-0.225853	-0.349696	-0.231881	0.0440075	-0.0690742	-0.337953	-0.0713598	-0.175124	-0.102739	-0.0608485	-0.0123988	-0.104685	0.247554	0.293597	0.276572	-0.123871	0.112045	0.463475
PPP6R2	-0.0487371	-0.310299	-0.349731	0.529826	0.0554847	0.456877	-0.674579	-0.651328	-0.462546	0.430163	0.285014	0.304425	-0.628643	-0.207376	0.0384916	-0.440304	0.168237	-0.384983	0.44146
ARRB2	-0.386617	-0.66089	-0.349865	-0.37318	-0.364472	-0.0933379	-0.477954	-0.272996	-0.615864	0.126993	0.125205	0.293177	-0.166746	0.660881	-0.0974399	0.731783	0.686235	0.647642	0.633932
CLPB	-0.282251	-0.36268	-0.349903	-0.406779	-0.239419	-0.327783	-0.00693872	-0.0899902	-0.265059	-0.297198	-0.311205	-0.235651	0.134537	0.421872	0.214026	0.370473	0.0979229	0.248593	0.167043
FXYD7	-0.32842	-0.00744278	-0.349938	-0.704223	-0.46016	-0.506117	0.0573602	-0.541182	-0.356998	-0.686455	-0.574919	-0.524725	-0.148888	-0.525027	0.132454	0.472755	0.209023	0.126278	-0.27073
PPARG	-0.221697	-0.333056	-0.349949	-0.427166	-0.0797454	-0.191895	0.051627	0.189357	0.174765	-0.22549	-0.146975	-0.168811	0.31037	0.65656	0.604526	0.473967	-0.00623431	0.096135	0.268458
WNT16	-0.375519	-0.472694	-0.34998	-0.49072	-0.589702	-0.275855	-0.0741621	-0.353146	-0.0411274	-0.553004	-0.697413	-0.387656	-0.0874684	0.316453	0.412914	0.256207	0.303161	-0.0939425	0.0273781
COL4A2	-0.56728	-0.747207	-0.350005	-0.749754	-0.588842	-0.52808	-0.439793	-0.4696	-0.186812	-0.771204	-0.659917	-0.61902	-0.423179	0.587934	0.283619	0.463736	0.335434	0.0172387	0.272443	Top 300 markers of an impaired R/SI balance
HIST2H2BE	-0.15253	-0.370143	-0.350189	-0.204816	0.121909	0.146686	-0.258625	-0.176021	-0.247992	0.0738402	0.301782	0.328372	-0.00596633	0.347256	0.229545	0.405692	0.0786736	0.245669	0.440134
SLC9A8	-0.135483	-0.50845	-0.350262	0.137792	-0.0163239	0.239831	-0.315484	-0.22793	-0.297489	0.37743	0.322754	0.402446	0.0302665	0.490727	0.185698	0.145907	0.315163	0.18641	0.580167
ZNF768	-0.444583	-0.549396	-0.350663	-0.578865	-0.6745	-0.537643	0.0235654	-0.49381	-0.523123	-0.330535	-0.691795	-0.437857	-0.0276938	0.285314	-0.0140874	0.617802	0.441732	0.325563	-0.0726469
SLC27A1	-0.144558	-0.31622	-0.350715	-0.0473675	-0.246833	-0.165915	0.259702	-0.449892	-0.784163	-0.0130422	-0.296793	-0.247071	-0.0119863	0.000290518	-0.245752	0.0642877	0.122523	-0.0787788	-0.462686
JSRP1	-0.440807	-0.262366	-0.350993	-0.636384	-0.7091	-0.60611	-0.07989	-0.229338	-0.26052	-0.537971	-0.771603	-0.479833	-0.152538	0.142668	0.219455	0.507977	0.424644	0.389093	-0.0377123
TCTA	-0.0589988	-0.519877	-0.351105	0.209901	0.0638972	0.253403	-0.010212	-0.464052	-0.270764	0.327318	0.26032	0.279103	0.0379574	0.273177	0.210505	-0.0205708	0.132842	-0.0369938	0.0613953
ZNF746	-0.315004	-0.670574	-0.351157	-0.299199	-0.198238	-0.0446894	-0.326167	-0.566869	-0.495657	-0.149002	-0.187221	-0.00771297	-0.350457	0.383729	0.0109292	0.340745	0.144265	0.0729849	0.159861
PEX6	-0.00255028	-0.233443	-0.351176	0.109666	0.236238	0.172319	0.051094	-0.305861	-0.269559	0.280112	0.283085	0.234284	-0.0165287	0.0262023	0.211666	0.096241	-0.118132	0.0460747	-0.10736
F2RL1	-0.279402	-0.308473	-0.351229	-0.255974	-0.305503	-0.223473	-0.231757	-0.0722671	-0.237044	-0.121361	-0.314196	-0.13457	0.0202323	0.363046	0.240598	0.297513	0.199305	0.211257	0.423889
CTDSPL	-0.394486	-0.354417	-0.351417	-0.442756	-0.304288	-0.373568	-0.540467	-0.2405	-0.268534	-0.302092	-0.312348	-0.307353	-0.39594	0.261298	0.212885	0.424216	0.199048	0.221216	0.477841
NDRG4	-0.511626	-0.693275	-0.351448	-0.676207	-0.650545	-0.581587	-0.116692	-0.525202	-0.0943142	-0.684601	-0.773346	-0.630396	-0.182312	0.456938	0.367584	0.428985	0.330873	0.101195	-0.00841703	Top 300 markers of an impaired R/SI balance
RLN1	0.0866485	-0.42461	-0.351476	0.431114	0.175208	0.205971	0.483685	-0.447833	-0.0969859	0.139822	-0.0475518	0.0822754	0.163449	0.15502	0.365248	-0.564401	-0.318551	-0.261567	-0.647636
MYL9	-0.316435	-0.297832	-0.35157	-0.239533	-0.226765	-0.244889	-0.538024	-0.229972	-0.341348	-0.0683052	-0.250983	-0.134282	-0.362018	0.192003	0.148443	0.322789	0.132003	0.252613	0.512712
HEY2	-0.384735	-0.69059	-0.351589	-0.491471	-0.289074	-0.117462	-0.368223	-0.519448	-0.0993307	-0.533681	-0.267922	-0.104716	-0.320884	0.458851	0.363312	0.276379	0.214933	0.0566303	0.266633
DIRAS1	-0.489621	-0.467802	-0.351608	-0.591077	-0.759221	-0.497972	-0.270047	-0.469086	-0.313114	-0.420126	-0.71975	-0.328913	-0.338212	0.194836	0.173557	0.549818	0.550074	0.424244	0.0769748	Top 300 markers of an impaired R/SI balance
PGAP2	-0.0406572	-0.409804	-0.351612	0.0840667	0.238341	0.0367477	0.158317	-0.589638	-0.424602	0.0800736	0.193798	-0.0295141	0.176081	-0.00615691	0.0745908	-0.0582711	-0.201519	-0.117426	-0.0707091
EFHD2	-0.0707161	-0.633726	-0.351703	0.0711757	0.0896982	0.190455	0.209803	-0.346095	-0.407443	0.484161	0.554267	0.510404	0.277545	0.550281	0.0899394	0.358973	0.355835	0.453549	-0.0427649
EPB42	-0.478359	-0.3581	-0.351953	-0.492198	-0.468117	-0.566492	-0.633295	-0.199681	-0.140287	-0.633376	-0.707611	-0.610028	-0.50146	0.306878	0.327421	0.179795	0.10255	0.104983	0.516677	Top 300 markers of an impaired R/SI balance
TCL1B	-0.279819	-0.22659	-0.351968	-0.420645	-0.247628	-0.319131	-0.112951	-0.249034	-0.0530152	-0.62454	-0.569686	-0.513701	-0.27204	0.0727798	0.404913	0.0720283	-0.120966	-0.213121	-0.118292
ANKS1A	-0.171807	-0.551947	-0.351981	-0.102075	-0.100192	0.152374	-0.0770206	-0.118613	-0.053616	0.226782	0.258119	0.427503	0.158452	0.660174	0.404397	0.388491	0.389267	0.393528	0.315734
TGFB1	-0.502747	-0.539775	-0.352001	-0.680302	-0.636435	-0.649706	-0.158264	-0.55495	-0.560804	-0.640965	-0.644128	-0.573522	-0.0844926	0.211263	-0.0458189	0.47844	0.42454	0.322331	0.17617	Top 300 markers of an impaired R/SI balance
MGAT5B	-0.510947	-0.724488	-0.352022	-0.64911	-0.559383	-0.562694	-0.217988	-0.46945	-0.0594585	-0.753113	-0.798056	-0.654874	-0.0700871	0.556077	0.399262	0.317706	0.165155	0.0259256	0.295999	Top 300 markers of an impaired R/SI balance
ENKD1	-0.15111	-0.381951	-0.35203	-0.28425	0.122711	-0.0120496	0.000912086	-0.545698	-0.567548	-0.115421	0.285412	0.0639615	0.0746726	-0.00191422	-0.0517693	0.34935	0.0627296	0.125419	0.0844813
PPP1R3B	-0.483379	-0.268932	-0.352148	-0.72423	-0.667163	-0.715759	-0.172045	0.185327	-0.282379	-0.795752	-0.815079	-0.768441	0.199208	0.562238	0.201533	0.398129	0.319614	0.136369	0.526945	Top 300 markers of an impaired R/SI balance
SULT1B1	-0.159074	-0.076262	-0.352487	-0.236475	-0.0128124	0.0558043	-0.332212	0.402727	0.0913829	0.0723805	0.285275	0.313299	0.0302244	0.50594	0.533765	0.455778	0.276021	0.395074	0.609031
TSPAN33	-0.355687	-0.375108	-0.352607	-0.416277	-0.188026	-0.341853	-0.46025	-0.448134	-0.422934	-0.166569	-0.359067	-0.305559	-0.390662	0.0849864	0.0773486	0.514029	-0.0259315	0.163528	0.345276
EVPL	-0.600552	-0.603399	-0.352638	-0.739048	-0.631416	-0.539283	-0.73753	-0.541591	-0.0806361	-0.698956	-0.820664	-0.491905	-0.705878	0.314111	0.381254	0.517165	0.258312	0.242158	0.461252	Top 300 markers of an impaired R/SI balance
PMM1	0.14212	-0.559397	-0.352687	0.606996	0.332576	0.50504	0.320194	-0.568536	-0.41146	0.701502	0.593395	0.511524	0.244347	0.225461	0.0876385	-0.299789	0.00845799	-0.145357	-0.271825
SLC24A3	-0.36618	-0.477944	-0.353025	-0.378974	-0.243432	-0.296377	-0.44733	-0.329149	-0.27638	-0.351513	-0.230154	-0.296757	-0.186018	0.347595	0.207985	0.271963	0.17693	0.0907862	0.55879
TREML4	-0.173369	-0.275633	-0.353044	-0.254326	-0.191755	-0.00903164	0.0435783	0.12061	-0.142919	-0.0532112	0.0293813	0.0983039	0.197969	0.507639	0.326486	0.361663	0.328314	0.174643	0.152831
AP2M1	-0.374264	-0.561054	-0.353167	-0.211601	-0.415267	-0.187454	-0.517038	-0.525608	-0.559817	-0.253376	-0.449609	-0.13686	-0.502808	0.270272	-0.0434459	0.0958487	0.250711	0.138814	0.314185
DVL3	-0.506083	-0.709419	-0.353353	-0.574672	-0.706653	-0.552174	-0.140227	-0.479341	-0.309958	-0.34325	-0.57574	-0.428284	-0.0840165	0.525062	0.178598	0.59851	0.596447	0.368639	0.145543	Top 300 markers of an impaired R/SI balance
MSC	-0.338462	-0.0658237	-0.353563	-0.355958	-0.545302	-0.544889	-0.165239	-0.324608	-0.134145	-0.277406	-0.570266	-0.546666	-0.161465	-0.228479	0.334941	0.307184	0.347272	0.165181	0.0995175
C1orf50	0.354676	-0.0408842	-0.353606	0.755383	0.57014	0.76401	0.433016	-0.203727	-0.268059	0.692345	0.638108	0.647223	0.280601	-0.143997	0.216119	-0.550227	-0.325541	-0.422589	-0.425046
NCSTN	-0.0913888	-0.517662	-0.353687	0.122602	-0.0540064	0.16296	0.091462	-0.130117	-0.264106	0.432103	0.405272	0.439183	0.246709	0.600494	0.219732	0.224241	0.448508	0.392018	0.12624
PTGER3	-0.294088	-0.470213	-0.353727	-0.374525	-0.185116	-0.317937	-0.063012	-0.342827	-0.286939	-0.400236	-0.161461	-0.385268	0.000704251	0.323169	0.199514	0.216944	0.146705	-0.00976342	0.109722
SMIM6	-0.537861	-0.550822	-0.353735	-0.611267	-0.631014	-0.709057	-0.371274	-0.408471	-0.166822	-0.698588	-0.817009	-0.723796	-0.145526	0.371769	0.306154	0.309597	0.260957	0.195053	0.473999	Top 300 markers of an impaired R/SI balance
SLC34A2	-0.352608	-0.733825	-0.353853	-0.448454	-0.176097	-0.415748	0.0123282	-0.426918	-0.00926503	-0.455819	-0.302658	-0.494849	-0.0506956	0.611317	0.446172	0.282735	0.00587143	0.00155334	-0.0797333
ZNF516	-0.0979646	-0.29088	-0.353874	0.00418018	0.113073	0.152398	-0.212685	0.014943	-0.728589	0.256345	0.435163	0.334546	0.0441834	0.424558	-0.19236	0.244582	0.212209	0.244647	0.418527
VAV1	-0.024277	-0.614581	-0.353931	0.284754	-0.0208213	0.388704	0.170212	-0.312172	-0.332357	0.636009	0.425611	0.647852	0.260949	0.556879	0.159457	0.160344	0.414491	0.295063	0.00653884
SLC38A10	-0.425307	-0.595163	-0.354029	-0.51381	-0.26396	-0.530874	-0.294006	-0.275009	-0.198696	-0.322293	-0.0721302	-0.377982	-0.154128	0.566296	0.278237	0.520027	0.350978	0.408507	0.330536
STAT5A	-0.112289	-0.329698	-0.354235	0.068573	-0.117941	0.183009	-0.123441	-0.302549	-0.356836	0.347514	0.238226	0.378798	0.121842	0.165077	0.138117	0.229206	0.399376	0.257048	0.353775
RIN1	-0.365235	-0.297262	-0.354299	-0.667528	-0.5058	-0.690239	0.323717	-0.0555077	-0.303513	-0.723408	-0.636006	-0.681782	0.325257	0.363837	0.185534	0.376806	0.226108	0.226392	-0.184667
BCL2L1	-0.480895	-0.457415	-0.354435	-0.405287	-0.468351	-0.533389	-0.666492	-0.292856	-0.247289	-0.448346	-0.663359	-0.488097	-0.499882	0.354586	0.23562	0.219822	0.142605	0.237001	0.575874	Top 300 markers of an impaired R/SI balance
RAB32	-0.245797	-0.649287	-0.354457	-0.202056	-0.0884922	0.066616	-0.247109	-0.147873	-0.230012	0.264215	0.312501	0.431583	0.123003	0.768347	0.250986	0.587893	0.419613	0.563817	0.568863
NPR2	-0.376791	-0.457903	-0.354637	-0.514247	-0.127379	-0.45659	-0.349991	-0.696649	-0.3331	-0.526283	-0.384426	-0.426928	-0.533898	-0.0442883	0.159704	0.320695	-0.144177	0.188292	-0.0103728
PDGFA	-0.3031	-0.423699	-0.354791	-0.364304	-0.280079	-0.151556	-0.244173	-0.294313	-0.164186	-0.401209	-0.368362	-0.235832	-0.148783	0.305648	0.309849	0.199358	0.11069	-0.0882022	0.250564
CYB5D1	-0.101046	-0.130958	-0.354857	-0.112284	-0.123563	-0.23337	0.348758	-0.332372	-0.517298	-0.251207	-0.321447	-0.303147	0.330937	-0.144405	-0.00353016	-0.0636342	-0.093706	-0.0397569	-0.221402
TMEM143	0.0083484	-0.196	-0.354903	0.229157	-0.204589	0.356577	0.219848	-0.591698	-0.509633	0.235102	-0.00558951	0.3749	-0.117855	-0.309387	0.00333335	-0.142336	0.31716	-0.0806205	-0.515813
SFRP5	-0.433899	-0.335433	-0.355101	-0.697626	-0.690344	-0.505021	-0.0198717	-0.510471	-0.0644385	-0.582311	-0.811759	-0.512656	-0.0413343	-0.032588	0.398796	0.564148	0.359095	0.143509	-0.0132899
FGGY	-0.312997	-0.437391	-0.355151	-0.543429	-0.377771	-0.110591	-0.0536498	-0.316469	-0.0797307	-0.330379	-0.213043	0.0309798	0.188188	0.303014	0.385285	0.560293	0.403824	0.260777	0.309609
TRIM2	-0.260537	-0.41974	-0.355291	-0.171994	-0.217544	-0.577946	0.179295	-0.508927	-0.270357	-0.345083	-0.290774	-0.651342	0.141009	0.0877069	0.216241	-0.0585331	0.0817981	0.0607048	-0.147388
ZNF655	0.215471	0.254393	-0.355502	0.574657	0.111947	0.428321	0.279011	0.0857916	-0.317408	0.427005	0.290753	0.458291	0.317055	-0.273479	0.174744	-0.516352	0.08447	-0.0840956	-0.116849
KRT17	-0.492358	-0.534378	-0.35553	-0.656483	-0.63736	-0.549875	-0.220526	-0.538489	-0.108674	-0.641509	-0.667916	-0.525778	-0.072215	0.219947	0.360077	0.439148	0.404663	0.208146	0.297934	Top 300 markers of an impaired R/SI balance
PLAG1	0.298061	0.0567254	-0.355623	0.714956	0.534606	0.405337	0.432363	-0.103183	-0.0696861	0.435289	0.403569	0.302291	0.358259	-0.182012	0.394808	-0.736526	-0.479928	-0.289984	-0.334418
DYRK3	-0.490698	-0.669706	-0.355923	-0.579423	-0.532727	-0.420883	-0.385525	-0.375937	-0.340675	-0.646273	-0.614991	-0.498229	-0.194201	0.571438	0.15463	0.309082	0.287359	0.00594827	0.442535	Top 300 markers of an impaired R/SI balance
ADORA2B	-0.0826895	-0.390775	-0.355997	0.0580662	0.135915	-0.0824771	0.139131	0.00609455	0.0804169	0.197439	0.145849	-0.00613966	0.313259	0.556528	0.528538	0.0991322	-0.0832281	0.14766	0.120545
STK11IP	0.050118	-0.605945	-0.356027	0.413369	0.0651296	0.363445	0.420736	-0.596522	-0.599353	0.569887	0.386572	0.527574	0.202107	0.263342	-0.0748701	-0.113784	0.244129	0.150716	-0.494284
FNBP1L	-0.122392	-0.334731	-0.356141	-0.0940292	0.06523	-0.00898793	-0.00569398	-0.0245625	-0.0748443	-0.155719	-0.163966	-0.0925812	0.20574	0.44724	0.390894	0.000300515	-0.24977	-0.131072	0.24695
CPSF1	-0.30333	-0.167757	-0.356173	-0.651499	-0.625614	-0.456864	0.437924	-0.582889	-0.472555	-0.70844	-0.64202	-0.50415	0.198774	-0.340457	0.0378786	0.365401	0.40939	0.0651731	-0.527831
EBF1	0.198855	0.0467039	-0.356243	0.443587	0.507363	0.432193	0.119525	-0.185067	-0.164092	0.233929	0.194321	0.239011	0.00497822	-0.248921	0.311797	-0.492412	-0.624687	-0.442586	-0.200852
PDLIM1	-0.10324	-0.216699	-0.356326	-0.00750623	0.110419	0.12925	-0.27858	-0.273329	-0.26948	0.109583	-0.121247	0.113776	-0.232341	0.0348058	0.218349	0.119677	-0.28262	-0.0646336	0.213735
TRAPPC1	-0.176038	-0.593594	-0.356334	-0.107419	-0.139126	0.15802	-0.0177734	-0.357051	-0.403385	0.304625	0.172021	0.412134	-0.0973306	0.482905	0.0994896	0.473525	0.37336	0.358141	-0.0814507
H1F0	-0.170327	-0.299828	-0.356391	-0.13587	-0.0741544	-0.137767	-0.0179514	0.0114653	-0.404633	-0.0877553	-0.101538	-0.0883658	0.11508	0.433722	0.0984547	0.135034	0.0257106	0.121582	0.163653
LMCD1	-0.339431	-0.464313	-0.356418	-0.605543	-0.537031	-0.316499	0.243217	-0.407396	-0.150931	-0.654726	-0.597032	-0.48075	0.26858	0.250964	0.323707	0.343296	0.310243	-0.165389	-0.11085
DHRS13	-0.297213	-0.609237	-0.356523	-0.17044	-0.309168	0.105418	-0.443326	-0.3905	0.068006	0.192007	0.0976137	0.343307	-0.072946	0.471843	0.518195	0.465636	0.574401	0.348384	0.682181
GPR84	-0.219488	-0.518362	-0.356776	-0.150786	-0.229185	-0.0318646	-0.0299559	0.114802	0.0883868	0.215321	0.157216	0.23672	0.358129	0.843832	0.536614	0.456516	0.501902	0.439864	0.464508
RNASE2	-0.0112083	-0.213484	-0.35682	0.188454	0.0642083	0.175582	0.0748099	0.319512	0.0671803	0.465008	0.185375	0.375283	0.326438	0.616907	0.517845	0.149353	0.06514	0.265603	0.246907
CDH24	-0.508521	-0.512694	-0.356955	-0.705121	-0.560765	-0.561207	-0.354387	-0.683866	-0.0726546	-0.688083	-0.715602	-0.599522	-0.352235	0.0455476	0.393884	0.47262	0.241279	0.111712	0.206587	Top 300 markers of an impaired R/SI balance
UPF1	-0.290412	-0.519448	-0.357043	-0.205966	-0.418447	-0.166178	-0.0753888	-0.598999	-0.387876	-0.058762	-0.13643	0.0350652	-0.0921186	0.13904	0.114167	0.277527	0.536587	0.37346	0.0241391
DNAH17	-0.475535	-0.773163	-0.357147	-0.60385	-0.426003	-0.483312	-0.209733	-0.404873	-0.399703	-0.572117	-0.383029	-0.428195	-0.151801	0.688548	0.103802	0.421551	0.327329	0.237288	0.187559	Top 300 markers of an impaired R/SI balance
ZMYND15	-0.333058	-0.322382	-0.357276	-0.397539	-0.230478	-0.422814	-0.267859	-0.185254	-0.456214	-0.383296	-0.0639946	-0.313622	-0.0258254	0.270836	0.0538011	0.271006	0.305548	0.305215	0.433208
CILP2	-0.486494	-0.753019	-0.357489	-0.567723	-0.567687	-0.390808	-0.282239	-0.422632	0.00856666	-0.656609	-0.694618	-0.482491	-0.143905	0.642597	0.46667	0.279909	0.270998	-0.0262829	0.32198	Top 300 markers of an impaired R/SI balance
S100A12	-0.202746	-0.476961	-0.357599	-0.24913	-0.21563	0.160434	-0.0775899	0.167303	0.220151	0.161126	0.157551	0.404726	0.207005	0.83746	0.65464	0.563398	0.480857	0.341669	0.372674
RUSC1	-0.176548	-0.435524	-0.358043	0.0795406	0.250432	-0.0466742	-0.549019	-0.50995	-0.539864	-0.0425514	0.0636401	-0.140681	-0.550857	0.108928	-0.0194721	-0.171158	-0.337289	-0.136124	0.314085
KCNK13	-0.196364	-0.38334	-0.358416	-0.269751	-0.172687	-0.135726	0.141734	0.0268612	0.109806	-0.0508686	-0.188682	-0.16732	0.323793	0.566603	0.557733	0.38906	0.10272	-0.00873233	0.128187
INPP5K	-0.54283	-0.477015	-0.358648	-0.588237	-0.546397	-0.561911	-0.724775	-0.646178	-0.534951	-0.673892	-0.609812	-0.594123	-0.693404	0.0325781	-0.0143336	0.29634	0.31353	0.121701	0.453582	Top 300 markers of an impaired R/SI balance
INTS5	-0.115079	-0.326023	-0.358907	-0.194393	0.00879456	-0.285365	0.465417	-0.37286	0.103146	-0.193615	-0.124451	-0.361356	0.391056	0.0903255	0.552452	0.126451	-0.125461	-0.0336723	-0.353753
HTRA2	0.0213895	-0.376324	-0.358928	0.397843	0.385456	0.473913	-0.393623	-0.463102	0.0738568	0.503258	0.638826	0.533839	-0.289019	0.0718891	0.526478	-0.153859	-0.03407	-0.0501904	0.347257
NOL3	-0.320823	-0.474029	-0.359025	-0.635508	-0.295969	-0.393565	0.233155	-0.217465	-0.492698	-0.485884	-0.0107002	-0.351143	0.367689	0.452592	0.0236591	0.557631	0.456476	0.189288	0.020761
VWA3A	-0.545495	-0.736458	-0.359343	-0.616493	-0.600842	-0.635966	-0.323869	-0.482126	-0.153147	-0.764499	-0.753869	-0.743111	-0.18433	0.560396	0.325495	0.253466	0.270071	0.0245605	0.347344	Top 300 markers of an impaired R/SI balance
CDH4	-0.535991	-0.731522	-0.359387	-0.696667	-0.629804	-0.682668	-0.115895	-0.530813	-0.088054	-0.660334	-0.710594	-0.726889	0.0505946	0.505267	0.383336	0.486076	0.354489	0.139711	0.258623	Top 300 markers of an impaired R/SI balance
CCDC173	-0.474248	-0.628786	-0.359403	-0.473621	-0.536072	-0.509352	-0.338252	-0.404021	-0.163714	-0.40884	-0.709919	-0.570882	-0.282675	0.486002	0.316191	0.369758	0.207491	0.0585522	0.258864	Top 300 markers of an impaired R/SI balance
PLP2	-0.164588	-0.556333	-0.359431	-0.169347	-0.0972932	0.192144	0.00272962	-0.274706	-0.54613	0.282557	0.270087	0.521176	0.173619	0.511896	-0.0232515	0.552655	0.395434	0.467571	0.195372
ANO10	-0.316002	-0.623948	-0.359524	-0.393788	-0.294823	-0.123312	-0.100618	-0.121541	-0.179355	0.0491791	0.130554	0.179085	0.136163	0.758707	0.302461	0.689008	0.581353	0.522202	0.330833
MARK2	-0.268264	-0.707921	-0.359831	0.270839	-0.230825	0.135094	-0.716942	-0.554757	-0.390056	0.365097	0.121787	0.233208	-0.527714	0.448325	0.115812	-0.0826833	0.472712	0.115435	0.630997
PHC2	-0.223806	-0.542101	-0.35994	-0.245804	-0.125577	0.174009	-0.243424	-0.00277743	-0.194006	0.15534	0.177338	0.413779	0.0116154	0.760927	0.28999	0.552312	0.356794	0.330243	0.434124
GRIK4	-0.434245	-0.500289	-0.359965	-0.628627	-0.54261	-0.490299	-0.0836778	-0.370673	-0.0623867	-0.625381	-0.659924	-0.49397	-0.0467334	0.337984	0.406863	0.409636	0.262624	0.145317	0.090771
NLRP2	0.0951486	-0.031406	-0.35999	0.365704	0.148309	0.247197	0.201077	-0.162309	-0.186839	0.0933299	0.189817	0.207143	0.107529	-0.116366	0.296416	-0.503558	-0.0633135	-0.14036	-0.22362
GSR	-0.230945	-0.515743	-0.360034	-0.0865861	-0.199329	0.0407804	-0.264756	0.0600713	0.050451	0.31549	0.0990431	0.346248	-0.172857	0.785986	0.507121	0.45028	0.402716	0.476517	0.258395
KRT7	-0.524665	-0.410724	-0.360058	-0.566177	-0.585885	-0.59239	-0.632758	-0.235979	-0.263567	-0.674198	-0.668809	-0.741063	-0.619435	0.345093	0.228391	0.260144	0.322802	-0.0553679	0.379787	Top 300 markers of an impaired R/SI balance
MYO9B	-0.451069	-0.578895	-0.360141	-0.537891	-0.543055	-0.484668	-0.201767	-0.627761	-0.594994	-0.418288	-0.491186	-0.429839	-0.176763	0.194323	-0.0657182	0.465074	0.414654	0.237246	0.145023
GPN2	0.168983	-0.369104	-0.360152	0.601982	0.309079	0.484301	0.34779	-0.478863	-0.243241	0.719547	0.398804	0.493737	0.361907	0.046122	0.246555	-0.273936	-0.129056	-0.134235	-0.184037
SSH2	-0.123827	0.216325	-0.360184	0.0423257	-0.0571461	0.173135	-0.757416	0.51163	-0.123739	0.238453	0.312128	0.302444	-0.611457	0.201526	0.352681	0.164965	0.369917	0.153649	0.604442
COPG1	-0.0807893	-0.265087	-0.360299	0.0158037	0.195779	-0.0698685	-0.00106344	-0.0197327	0.149053	0.281178	0.383883	0.0236061	0.142767	0.353911	0.594993	0.250021	0.0359803	0.17121	0.166373
BAP1	-0.159802	-0.451507	-0.360372	0.0317634	-0.179775	0.0231469	-0.0220653	-0.676915	-0.474952	0.338479	0.0279852	0.110287	-0.00978075	-0.0337712	0.0411438	0.280243	0.308196	0.132384	0.026866
GP1BB	-0.232583	-0.316762	-0.36038	-0.136172	-0.131386	-0.0914634	-0.359338	-0.244236	-0.302924	0.0518016	-0.132897	0.0433551	-0.258204	0.204556	0.193866	0.272381	0.0877108	0.244066	0.323512
TFRC	0.0560526	0.46509	-0.360537	0.0341683	-0.0222328	-0.106112	0.325939	0.660859	-0.224674	-0.160401	-0.175071	-0.220055	0.369682	-0.00125228	0.263532	-0.212897	-0.121999	-0.149717	-0.13731
COL1A1	-0.263322	-0.762293	-0.36064	-0.102	-0.140899	-0.0397842	-0.174314	-0.456126	-0.0782415	-0.197984	-0.124641	-0.112104	-0.0068036	0.622518	0.393656	-0.0281751	0.110096	-0.103525	0.293445
CENPO	-0.329853	-0.257644	-0.360683	-0.602213	-0.60841	-0.563844	0.413675	-0.189277	-0.0504693	-0.646797	-0.666998	-0.533511	0.30476	0.175656	0.418365	0.345653	0.359897	0.222441	-0.363775
PTGS1	-0.442814	-0.306679	-0.360701	-0.576458	-0.49401	-0.475875	-0.443159	-0.268041	-0.343663	-0.456684	-0.573424	-0.391348	-0.238428	0.166795	0.158114	0.490179	0.263668	0.282085	0.491179
SMARCA4	-0.279649	-0.2429	-0.360925	-0.575909	-0.530802	-0.492223	0.524867	-0.46423	-0.471965	-0.433766	-0.706251	-0.380731	0.185079	-0.117185	0.0445043	0.511759	0.202483	0.3303	-0.693888
RAB31	-0.132774	-0.175103	-0.360942	-0.126547	-0.113634	0.222504	-0.242925	0.354536	-0.0792756	0.300339	0.352442	0.545705	0.119132	0.597494	0.393125	0.500447	0.495025	0.448872	0.55717
TMUB1	-0.223339	-0.275502	-0.361097	-0.535212	-0.181528	-0.455453	0.468758	-0.460002	-0.388433	-0.453802	-0.220372	-0.449542	0.17073	-0.067073	0.118879	0.425887	0.0882216	0.149912	-0.613446
ARHGDIB	-0.3631	-0.449935	-0.361267	-0.528106	-0.73756	-0.3103	0.208568	-0.182883	-0.12277	-0.411427	-0.528046	-0.191729	0.207015	0.45287	0.354932	0.455879	0.687891	0.285534	-0.121914
RAI2	-0.382912	-0.730068	-0.361293	-0.425672	-0.235144	-0.301065	-0.244229	-0.510525	-0.100152	-0.301006	-0.190779	-0.289128	-0.0989736	0.523294	0.375044	0.397481	0.199193	0.111951	0.308064
NLGN3	-0.486243	-0.598476	-0.361298	-0.719444	-0.460117	-0.68201	-0.0961162	-0.504574	-0.381782	-0.748049	-0.500439	-0.708551	0.00544	0.343804	0.125041	0.437121	0.275751	0.167815	0.172398	Top 300 markers of an impaired R/SI balance
RAB11B	-0.462462	-0.445213	-0.361304	-0.593761	-0.601734	-0.655838	-0.116924	-0.551852	-0.645824	-0.568412	-0.610434	-0.616097	-0.0459603	0.0811149	-0.109347	0.408767	0.400113	0.265871	0.149124
FAT2	-0.515068	-0.741029	-0.361316	-0.693932	-0.641292	-0.532851	-0.119986	-0.40048	0.0279978	-0.710337	-0.667865	-0.622146	-0.0633717	0.647627	0.488835	0.432589	0.410901	0.0213435	0.13435	Top 300 markers of an impaired R/SI balance
VWDE	-0.201256	-0.677982	-0.361318	-0.390551	-0.0331295	0.106911	0.148535	-0.488456	-0.0660165	-0.370022	-0.117869	-0.0693028	0.0929473	0.471756	0.405379	0.272651	-0.0535389	-0.31511	-0.149611
TTLL7	-0.394654	-0.585544	-0.361337	-0.515818	-0.363522	-0.333275	-0.208424	-0.271323	-0.1553	-0.546949	-0.62355	-0.396856	-0.0861946	0.556394	0.326144	0.302985	0.01323	0.000971394	0.260907
RIMS3	-0.0124949	-0.418483	-0.361448	0.160494	0.183938	0.0795303	0.280999	-0.627252	-0.28228	0.00707656	-0.0503088	-0.108468	0.0330075	-0.0311505	0.213564	-0.25422	-0.334772	-0.325535	-0.447642
SLC16A5	-0.248195	-0.578629	-0.361475	-0.237209	-0.163015	-0.0639684	-0.084872	-0.415495	-0.749972	0.0159062	0.220801	0.129053	0.00808546	0.403992	-0.201582	0.401591	0.454728	0.328778	0.156012
WDR35	0.103024	0.396317	-0.361529	0.0836102	0.535442	-0.24303	0.207332	0.242308	-0.312168	-0.159464	0.380711	-0.304935	0.240347	-0.318535	0.187136	-0.29243	-0.501744	-0.0241748	-0.0813624
PACSIN2	-0.351428	-0.681245	-0.361567	-0.194099	-0.417766	-0.0295443	-0.424348	-0.234038	-0.044487	0.218196	-0.0185721	0.280178	-0.127941	0.728105	0.424811	0.529816	0.641215	0.505016	0.585999
SPTBN4	-0.511465	-0.745376	-0.361665	-0.771964	-0.675893	-0.504422	-0.00946954	-0.471715	-0.0971282	-0.864421	-0.812793	-0.537869	0.121372	0.583262	0.378206	0.408463	0.335411	0.101996	0.156245	Top 300 markers of an impaired R/SI balance
SLC6A6	-0.3892	-0.444211	-0.361893	-0.198694	-0.428894	-0.0424165	-0.859091	-0.0394721	-0.355636	0.0668368	-0.0386877	0.199539	-0.684856	0.586715	0.149016	0.388863	0.640698	0.400482	0.695588
SCARA5	-0.47617	-0.641803	-0.361957	-0.73751	-0.666846	-0.718317	0.269415	-0.436277	-0.147136	-0.700561	-0.777896	-0.711787	0.0597617	0.472423	0.334188	0.513087	0.352461	0.231963	-0.396786	Top 300 markers of an impaired R/SI balance
ARMCX4	-0.26048	-0.719722	-0.361964	-0.120585	0.122897	0.000660402	-0.484167	-0.527237	-0.46322	-0.143875	0.22981	0.0236636	-0.224867	0.492183	0.0536026	0.0551273	0.0125717	0.0366275	0.577687
CLSTN1	0.0786345	0.031595	-0.362303	0.28306	0.0886258	-0.0136314	0.444461	-0.481677	-0.497713	0.276153	-0.104282	-0.0144339	0.0712487	-0.521139	0.0234168	-0.189792	-0.233086	0.00291869	-0.686099
SIRT6	-0.334542	-0.570762	-0.362307	-0.446228	-0.402345	-0.236389	0.0107796	-0.336899	-0.144356	-0.264759	-0.189074	-0.196704	0.0243383	0.470681	0.337105	0.466476	0.464018	0.136435	0.00941755
EFCAB2	-0.278979	-0.0479359	-0.362334	-0.451241	-0.462324	-0.295088	-0.0549526	0.281855	-0.0749295	-0.354273	-0.36379	-0.28809	0.361491	0.346431	0.398771	0.386851	0.401778	0.1022	0.511588
MMP19	-0.507619	-0.19205	-0.362402	-0.812124	-0.678871	-0.631224	-0.369041	-0.17407	-0.430657	-0.767758	-0.641113	-0.671233	-0.200977	0.0983007	0.0830709	0.568604	0.494069	0.130592	0.406235	Top 300 markers of an impaired R/SI balance
RIC3	-0.0387776	0.237293	-0.362405	-0.144559	0.0362698	-0.159336	0.160071	-0.143495	-0.115013	-0.183771	-0.125811	-0.169572	0.030595	-0.476274	0.363279	0.0550152	-0.169947	0.0327453	-0.24141
CLCN2	-0.349194	-0.370552	-0.362502	-0.646817	-0.604911	-0.58492	0.474536	-0.555811	-0.488635	-0.674268	-0.739144	-0.631467	0.403007	-0.0279791	0.0317316	0.391295	0.289684	0.105844	-0.35574
ACSM2A	-0.551668	-0.725647	-0.362608	-0.773629	-0.413892	-0.628973	-0.405257	-0.439237	-0.124199	-0.754601	-0.612501	-0.757855	-0.310083	0.587607	0.355386	0.518868	0.102458	-0.0124006	0.343091	Top 300 markers of an impaired R/SI balance
ERGIC1	-0.229988	-0.382134	-0.362633	-0.230121	0.0179066	-0.00310154	-0.419847	-0.137406	-0.27012	0.00157274	0.0848367	0.145931	-0.202234	0.402358	0.22588	0.376	0.0478864	0.239577	0.492601
ADCY4	-0.489803	-0.618453	-0.362826	-0.675167	-0.383487	-0.652034	-0.24685	-0.327834	-0.559449	-0.60559	-0.109048	-0.644145	-0.0256706	0.546835	-0.0307148	0.504775	0.506092	0.213699	0.397074	Top 300 markers of an impaired R/SI balance
PRX	-0.555154	-0.506161	-0.363018	-0.782143	-0.76684	-0.748488	-0.164275	-0.629636	-0.666588	-0.79838	-0.812588	-0.742178	-0.158022	0.0900056	-0.125579	0.489789	0.478812	0.240916	0.101819	Top 300 markers of an impaired R/SI balance
SLC22A18	-0.15414	-0.374046	-0.36324	-0.0542707	-0.131392	0.0860307	-0.0879235	-0.123326	-0.367713	0.116876	0.178496	0.274633	-0.00394571	0.404896	0.140024	0.202925	0.36699	0.275447	0.147421
ATOH8	-0.39239	-0.369844	-0.363257	-0.589595	-0.519166	-0.520298	0.00781794	-0.258275	-0.0809276	-0.681908	-0.793276	-0.694543	0.117401	0.265442	0.394632	0.290689	0.106111	-0.118544	0.121788
JAM3	-0.275177	-0.299375	-0.363377	-0.311554	-0.00972216	-0.263869	-0.403164	-0.304709	-0.199626	-0.31487	-0.209102	-0.264641	-0.286063	0.120223	0.289414	0.198189	-0.17222	0.0801331	0.367156
GAS2	0.0440829	-0.628583	-0.363761	0.485582	0.175993	0.409521	0.185746	-0.398924	-0.0143317	0.205054	0.0546874	0.114911	0.160102	0.490761	0.454398	-0.589063	-0.228097	-0.597993	-0.136533
SIRPA	-0.227802	-0.588757	-0.363868	-0.0668966	-0.16826	-0.0517752	-0.127255	-0.0969972	-0.303304	0.346786	0.118937	0.254553	0.139626	0.73342	0.198008	0.448931	0.371632	0.506437	0.380863
BSDC1	-0.149833	-0.601229	-0.364255	-0.11086	-0.0990846	0.124334	0.152098	-0.527833	-0.0179351	-0.0155385	0.0298677	0.0637197	-0.0439669	0.324668	0.451833	0.165156	0.182818	-0.135393	-0.313559
USP19	-0.360445	-0.515606	-0.364301	-0.442424	-0.253758	-0.540485	-0.0460983	-0.560886	-0.126271	-0.335705	-0.180927	-0.49005	0.0744335	0.171342	0.355721	0.390713	0.237341	0.247422	0.165459
RETN	-0.163466	-0.51031	-0.364379	0.137895	-0.221582	0.152362	-0.174779	0.0443744	0.139107	0.435999	0.0432161	0.352	0.0429396	0.762799	0.591402	0.203177	0.387691	0.272662	0.351577
NRGN	-0.335465	-0.280439	-0.364426	-0.372014	-0.211507	-0.27053	-0.513876	-0.297797	-0.44163	-0.18802	-0.282369	-0.19083	-0.433907	0.100386	0.0759298	0.420968	0.0798285	0.211034	0.388124
CXCL3	-0.261513	-0.49139	-0.364434	-0.254975	-0.208115	-0.167796	-0.0823683	-0.250652	-0.209137	-0.29945	-0.423882	-0.252261	0.067741	0.444212	0.28233	0.121246	-0.0524259	-0.0834963	0.220436
AP1M1	-0.0281735	-0.70299	-0.364503	0.326721	0.0286157	0.416856	0.126259	-0.556826	-0.557919	0.647196	0.366736	0.629565	0.0404696	0.439331	-0.0272038	0.103024	0.283839	0.212029	-0.171587
APEX2	-0.175415	-0.405409	-0.364627	-0.174549	-0.298857	-0.0781234	0.269074	-0.241724	-0.044062	-0.144727	-0.17494	-0.0862721	0.192749	0.331921	0.429118	0.142104	0.313727	0.0110438	-0.242933
RHOG	-0.272837	-0.638352	-0.36471	-0.202103	-0.30158	0.0689057	-0.199183	-0.160608	-0.392334	0.297926	0.161183	0.419574	0.00273568	0.740342	0.120055	0.621027	0.619462	0.540216	0.347423
DCST1	-0.551774	-0.681871	-0.364828	-0.662722	-0.622418	-0.685131	-0.293676	-0.531348	-0.339314	-0.59228	-0.645825	-0.794792	-0.216077	0.434793	0.167273	0.497576	0.400945	0.0356937	0.258571	Top 300 markers of an impaired R/SI balance
RTEL1	-0.358278	-0.371028	-0.364864	-0.71771	-0.582841	-0.568566	0.455342	-0.435979	-0.339645	-0.803709	-0.675556	-0.729358	0.158742	0.0912674	0.167026	0.379717	0.311957	-0.0821205	-0.604073
C9orf16	-0.116959	-0.516185	-0.364922	0.059001	0.124578	0.170213	-0.17444	-0.536199	-0.459321	0.26975	0.227844	0.247886	-0.230454	0.196585	0.0608614	0.168523	0.00816141	0.0718748	0.0359127
AMMECR1	0.216408	0.650542	-0.365106	0.350464	-0.0813578	0.00952447	0.734378	0.481784	0.0706263	0.0202967	-0.196394	-0.111263	0.485885	-0.439703	0.531544	-0.550379	-0.048016	-0.196333	-0.70934
CMIP	-0.229792	-0.456784	-0.365121	-0.0161902	-0.171629	-0.0269961	-0.342032	-0.316735	-0.398923	0.156703	0.0919972	0.0645416	-0.162335	0.330069	0.114734	0.180016	0.352776	0.154888	0.404086
HLX	-0.314033	-0.648571	-0.365564	-0.249444	-0.387733	0.0752572	-0.308144	-0.102205	0.00741686	0.188662	-0.0467639	0.391344	-0.0508248	0.812528	0.47602	0.590913	0.568636	0.482889	0.474025
LXN	0.104497	-0.0126652	-0.365872	0.412137	0.348303	0.286456	-0.0413793	0.220023	-0.0230068	0.424113	0.45727	0.406588	0.228095	0.23556	0.449407	-0.254732	-0.138389	0.104011	0.334392
USF2	-0.329557	-0.414051	-0.365888	-0.623737	-0.417114	-0.423503	0.266952	-0.662548	-0.694787	-0.510917	-0.270414	-0.453931	-0.00162933	-0.0723201	-0.146926	0.513928	0.414327	0.0818771	-0.46328
MTX1	-0.232279	-0.624914	-0.366211	-0.111437	-0.260576	0.319064	-0.349601	-0.14459	-0.276953	0.311535	0.187138	0.594992	0.00104508	0.737261	0.224408	0.48684	0.578169	0.343407	0.605458
NKIRAS2	-0.167243	-0.518209	-0.366417	0.286011	0.0348309	0.181806	-0.62148	-0.24518	-0.632421	0.533203	0.273574	0.330638	-0.463962	0.487407	-0.0908826	0.0574816	0.190501	0.182235	0.539471
WBP1L	0.00501427	-0.468331	-0.366485	0.436431	0.175173	0.45113	-0.197832	-0.359358	-0.449374	0.75287	0.555201	0.698322	-0.0331836	0.304159	0.0716995	0.0281313	0.222073	0.256671	0.303692
TUBA8	-0.526147	-0.360395	-0.366522	-0.713243	-0.560054	-0.633713	-0.522953	-0.311832	-0.323717	-0.555779	-0.622761	-0.587335	-0.394516	0.199134	0.183295	0.61558	0.323422	0.269677	0.449211	Top 300 markers of an impaired R/SI balance
TNPO3	-0.0282743	0.0203346	-0.366694	0.142511	0.0441081	0.230882	-0.240788	0.288094	-0.0194536	0.488523	0.44914	0.427641	-0.047006	0.25643	0.453617	0.247173	0.333345	0.243838	0.362007
SCNN1A	-0.387721	-0.62555	-0.366772	-0.481954	-0.475625	-0.329496	-0.0469318	-0.512833	-0.348681	-0.629728	-0.316361	-0.564017	0.0855036	0.373772	0.161455	0.166704	0.46526	-0.273891	0.179658
ECSCR	-0.361405	-0.54866	-0.366783	-0.571544	-0.481466	-0.241298	0.0413225	-0.0885156	0.150447	-0.520558	-0.381441	-0.196469	0.148184	0.685326	0.604556	0.419545	0.416092	0.146186	0.0993557
FES	-0.258016	-0.56123	-0.3671	-0.26289	-0.172041	0.054857	-0.239692	-0.0308998	-0.168113	0.196742	0.272289	0.398373	0.0108172	0.760046	0.322171	0.620715	0.515117	0.533097	0.426752
PPP2R5D	-0.23117	-0.235404	-0.367278	-0.536581	-0.398621	-0.181487	0.332352	-0.538121	-0.621072	-0.476098	-0.363977	-0.240445	0.0256407	-0.200861	-0.0797029	0.406251	0.301295	-0.038434	-0.544891
NUMA1	-0.0121227	-0.145237	-0.367343	0.032581	0.077862	0.049658	0.279743	-0.708392	-0.577878	-0.0675519	0.0750746	0.0784256	0.0989181	-0.49637	-0.0412742	-0.119261	-0.0552825	0.0307475	-0.369511
ATP2B4	-0.148737	0.385289	-0.367419	-0.28082	-0.53565	0.0955732	-0.189394	0.195988	-0.26218	-0.114692	-0.378832	0.0752026	-0.0675386	-0.348834	0.239075	0.344484	0.503757	-0.0620879	0.249514
CSNK2A2	0.219376	-0.0166037	-0.3675	0.310605	0.507058	0.270461	0.612233	-0.261618	-0.491191	0.491869	0.481008	0.365625	0.52532	-0.235487	0.0358801	-0.0230731	-0.367097	0.0689671	-0.452777
FCRLB	-0.0070446	-0.307485	-0.367619	0.027492	0.222541	-0.0613288	0.444133	-0.369983	-0.0643209	-0.0702017	0.276872	-0.172818	0.351955	0.0670574	0.414976	-0.113579	-0.102135	-0.159596	-0.362027
GP9	-0.459072	-0.322574	-0.367843	-0.634462	-0.550456	-0.430653	-0.448442	-0.218223	-0.288012	-0.570843	-0.650612	-0.356976	-0.343488	0.238483	0.216687	0.472613	0.28333	0.250767	0.379233
MADD	-0.0883537	-0.141403	-0.36787	0.0932514	-0.210843	0.0136099	0.0831318	-0.52231	-0.349676	0.111935	-0.285008	0.0294132	-0.249549	-0.317639	0.161981	-0.0419716	0.0764158	0.0211063	-0.431283
USP11	0.171452	0.0436938	-0.367886	0.518456	0.123333	0.376051	0.335062	-0.459786	-0.192802	0.405217	-0.0812749	0.278755	-0.0661316	-0.516522	0.301263	-0.446268	-0.267107	-0.271747	-0.655339
CACNA1C	-0.62689	-0.747888	-0.368146	-0.737707	-0.668911	-0.67523	-0.563456	-0.545296	-0.0992417	-0.726889	-0.774824	-0.695565	-0.561755	0.51399	0.384652	0.48759	0.358468	0.175663	0.326479	Top 300 markers of an impaired R/SI balance
MYCBPAP	-0.405918	-0.588652	-0.368215	-0.575119	-0.474948	-0.372164	-0.0564074	-0.449615	-0.122386	-0.373298	-0.422013	-0.3373	-0.130296	0.384347	0.364194	0.569771	0.369441	0.170587	-0.0526668
STOM	-0.316073	-0.304596	-0.368257	-0.364868	-0.309195	-0.18749	-0.362033	0.16691	0.261695	-0.0701001	-0.0243882	0.103339	-0.0352809	0.594256	0.705206	0.524977	0.465027	0.523471	0.585081
HTT	-0.260283	-0.208678	-0.36835	-0.455557	-0.536517	-0.264648	0.272054	-0.194143	-0.195003	-0.281307	-0.515716	-0.210176	-0.0798224	0.101862	0.299904	0.465428	0.382359	0.168827	-0.562214
SBNO2	-0.279023	-0.648127	-0.368363	-0.134788	-0.176225	-0.0012018	-0.345431	-0.190888	0.0628325	0.234176	0.254372	0.207065	-0.375495	0.724148	0.528808	0.448975	0.505637	0.333833	0.164302
NTN4	-0.310496	-0.263445	-0.368364	-0.576145	-0.390189	-0.438391	0.173559	-0.41721	-0.0392548	-0.555339	-0.459521	-0.393263	0.053558	-0.041716	0.438183	0.392923	0.202329	0.207442	-0.238257
APBB1IP	-0.077935	-0.532591	-0.368461	0.253827	-0.00412843	0.265148	-0.0814051	-0.0939316	-0.0451171	0.294239	0.3295	0.340863	0.117851	0.65733	0.433104	-0.124487	0.302008	0.0394647	0.276521
PDZK1IP1	-0.461373	-0.41366	-0.368624	-0.525986	-0.476089	-0.41064	-0.573237	-0.341518	-0.311543	-0.482551	-0.543093	-0.361317	-0.495594	0.244797	0.196802	0.382683	0.262649	0.205602	0.419634
CACNA1F	-0.504373	-0.688832	-0.368815	-0.751002	-0.579839	-0.652962	0.0152107	-0.560778	-0.304357	-0.785355	-0.776786	-0.679287	-0.118967	0.415476	0.203426	0.451888	0.216444	0.159205	-0.163396	Top 300 markers of an impaired R/SI balance
ACOX3	0.131727	-0.380568	-0.368846	0.402531	0.261196	0.448056	0.42799	-0.267816	-0.374375	0.437391	0.466958	0.41795	0.21112	0.271107	0.141309	-0.226079	0.00747087	-0.186373	-0.496434
BMP2	-0.4137	-0.720576	-0.368904	-0.544954	-0.411757	-0.453759	0.0177499	-0.434454	-0.115452	-0.614583	-0.391048	-0.451262	0.113455	0.585197	0.371235	0.284071	0.297702	0.143925	0.100075
MAMLD1	-0.383298	-0.537245	-0.369138	-0.460574	-0.411371	-0.600537	0.0790747	-0.571523	-0.13386	-0.597832	-0.533731	-0.719981	-0.0681138	0.191298	0.355194	0.163193	0.169132	-0.00605762	-0.215173
NCKAP1	-0.1141	-0.120974	-0.369143	-0.206932	-0.00790982	-0.0178051	0.0381633	0.02674	-0.107495	-0.107456	-0.160968	-0.0421608	0.195504	0.19688	0.378606	0.231348	-0.131906	-0.033506	0.159351
LILRB2	-0.0477298	-0.24376	-0.369369	-0.0668633	-0.0961805	0.230943	0.258851	0.249271	-0.0654769	0.323007	0.308305	0.533661	0.376515	0.590051	0.416197	0.425558	0.427957	0.413473	-0.0134799
PRAM1	-0.0744447	-0.461136	-0.369554	0.140215	-0.0220897	0.221293	0.0446029	-0.175427	-0.701338	0.462052	0.340126	0.482384	0.107656	0.476029	-0.148034	0.224949	0.339822	0.3498	0.0469775
KCMF1	-0.104205	-0.210783	-0.369678	-0.124599	-0.151893	0.218045	0.0136796	-0.162907	-0.663988	0.0944241	0.06117	0.437765	0.211674	0.135735	-0.114718	0.295348	0.29405	0.284562	0.220303
SUSD1	0.0487805	-0.0392948	-0.369824	0.183065	0.0894288	0.124111	0.305197	0.217907	-0.159068	0.325919	0.202256	0.292011	0.338591	0.27098	0.333699	0.021725	0.0405639	0.230557	-0.13729
NDUFAF3	0.0460713	-0.429392	-0.370293	0.45961	0.380608	0.233443	0.00245187	-0.352067	-0.288689	0.464225	0.18708	0.241188	-0.105242	0.25652	0.219233	-0.292646	-0.431576	-0.0595863	-0.125526
MSL1	-0.145588	-0.436322	-0.370473	-0.157777	0.0798943	0.183219	-0.17207	-0.207923	-0.515279	0.226688	0.446324	0.441018	0.104133	0.408916	0.0183151	0.47904	0.274466	0.356269	0.417417
PEAR1	-0.356531	-0.396406	-0.370591	-0.439573	-0.319161	-0.291719	-0.321734	-0.330631	-0.288598	-0.384031	-0.46604	-0.23927	-0.0931848	0.231263	0.219696	0.338683	0.0846323	0.173937	0.448697
C17orf62	-0.146478	-0.655817	-0.371272	0.0662976	-0.0283002	0.343049	-0.232828	-0.255742	-6.8e-05	0.463726	0.398324	0.596058	-0.0262343	0.670807	0.476705	0.346872	0.401796	0.299314	0.372189
VSIG10L	-0.149684	-0.434107	-0.371275	-0.275212	-0.00961127	-0.0870469	0.27915	-0.113233	-0.0398421	-0.179667	0.146869	-0.0320568	0.452197	0.499493	0.4414	0.27164	0.146853	0.114889	0.0386559
MCF2L	-0.527888	-0.306084	-0.371302	-0.608496	-0.501006	-0.728223	-0.652215	-0.722906	-0.157562	-0.615753	-0.56503	-0.720611	-0.621438	-0.284142	0.336933	0.38632	0.282213	0.236749	0.411109	Top 300 markers of an impaired R/SI balance
KEAP1	0.200143	-0.330339	-0.371316	0.572634	0.366141	0.568673	0.395065	-0.211816	-0.147101	0.779734	0.566036	0.584499	0.277619	0.255762	0.346236	-0.167157	-0.0689334	-0.150023	-0.362888
EMILIN2	-0.250677	-0.387182	-0.371555	-0.385753	-0.373901	-0.23752	0.25185	0.0664575	-0.173944	-0.0681627	-0.000363719	-0.0154712	0.416339	0.611197	0.322714	0.560862	0.588468	0.428773	0.0445166
FRMPD3	-0.40834	-0.223275	-0.371665	-0.659364	-0.597027	-0.517611	-0.0810999	-0.439987	-0.0134408	-0.81179	-0.786136	-0.674563	-0.106505	-0.120843	0.465338	0.276851	0.235124	-0.0916847	0.0174299
ADARB1	0.304842	0.134369	-0.371669	0.693478	0.484221	0.340391	0.548262	-0.277827	0.172289	0.555692	0.255717	0.221994	0.263762	-0.464206	0.63022	-0.583504	-0.533184	-0.294536	-0.643644
TTC30A	-0.101755	-0.533976	-0.371799	-0.156297	0.0330348	0.0562997	0.362211	-0.216199	0.130027	-0.229069	-0.12799	0.0149491	0.353576	0.538295	0.59287	0.029694	-0.166807	-0.0835689	-0.218564
MMP24	-0.340296	-0.785466	-0.371814	-0.211713	-0.315129	-0.281719	-0.0759333	-0.504308	-0.143573	-0.286683	-0.22672	-0.338306	-0.108015	0.607487	0.350009	0.0633692	0.292914	-0.0037296	0.00676039
SH3RF2	-0.410416	-0.648734	-0.371822	-0.614836	-0.167944	-0.519401	-0.139762	-0.496671	-0.0667234	-0.612401	-0.376412	-0.560066	-0.0766937	0.422425	0.41824	0.399923	-0.0731112	0.0950573	0.153179
ALPK3	-0.520615	-0.762487	-0.371977	-0.625921	-0.373796	-0.695447	-0.294061	-0.436482	-0.120963	-0.599609	-0.478847	-0.652222	-0.0656083	0.642232	0.370289	0.430506	0.159183	0.283665	0.432647	Top 300 markers of an impaired R/SI balance
PLIN4	-0.635201	-0.663684	-0.372046	-0.832058	-0.751682	-0.761951	-0.429784	-0.184554	-0.0711561	-0.790134	-0.666446	-0.755374	-0.138061	0.752332	0.414592	0.579099	0.586007	0.245494	0.583734	Top 300 markers of an impaired R/SI balance
TGFB2	-0.487901	-0.766148	-0.37206	-0.581175	-0.507044	-0.556149	-0.144829	-0.471034	-0.0700849	-0.581138	-0.540231	-0.511299	-0.141488	0.613198	0.415561	0.375808	0.313962	0.243312	0.0872632	Top 300 markers of an impaired R/SI balance
POLR2A	-0.148025	-0.37015	-0.372213	-0.0820436	-0.196232	0.0596546	0.0728312	-0.504888	-0.272193	0.105472	0.0804754	0.116488	0.0430764	0.021843	0.236341	0.236934	0.381187	0.0726022	-0.0762381
USP43	-0.482059	-0.717254	-0.37222	-0.744973	-0.534916	-0.517632	-0.00536003	-0.481973	-0.269898	-0.764855	-0.596076	-0.482109	-0.0120851	0.533494	0.238389	0.462181	0.30777	0.2165	-0.00466336	Top 300 markers of an impaired R/SI balance
PKIG	0.0434275	-0.23996	-0.372248	0.305589	0.458472	0.146843	-0.0381301	-0.431068	-0.305286	0.260738	0.167764	0.0391332	0.0259572	-0.0885121	0.20701	-0.241568	-0.571514	-0.21774	0.0958193
LIN37	-0.0671378	-0.560946	-0.372287	0.443554	0.171094	0.502517	-0.586759	-0.450147	-0.2991	0.710279	0.532946	0.66537	-0.504555	0.344791	0.212552	-0.0252262	0.208536	0.105787	0.432677
BHLHE41	0.168267	-0.248684	-0.372313	0.55337	0.53573	0.259639	0.28186	-0.149915	-0.0245325	0.434183	0.420106	0.190963	0.250775	0.201985	0.456324	-0.474675	-0.466867	-0.190024	-0.19816
FAM131B	-0.313558	-0.583023	-0.372348	-0.395762	-0.348988	-0.514735	0.333509	-0.52599	-0.343733	-0.430852	-0.417866	-0.449541	0.15711	0.300844	0.173008	0.221478	0.174807	0.263113	-0.395376
LMF2	-0.238672	-0.255574	-0.372378	-0.345446	-0.396216	-0.370963	0.308547	-0.554668	-0.442417	-0.285359	-0.338404	-0.426322	-0.00203677	-0.188821	0.085442	0.28228	0.320443	0.0257572	-0.535644
RGS16	-0.429607	-0.453412	-0.373076	-0.60002	-0.316337	-0.503781	-0.331017	-0.204367	-0.0759116	-0.569141	-0.387542	-0.498618	-0.15479	0.43651	0.411693	0.418237	0.150586	0.163617	0.393743
CPE	-0.194979	-0.392168	-0.373085	-0.208773	-0.143952	-0.0594695	0.00757194	0.0277891	0.0854554	-0.246346	-0.0997106	-0.234857	0.144428	0.579957	0.554954	0.0981407	0.137262	-0.26248	0.153361
LAT	0.206603	0.0478579	-0.373092	0.480718	0.431921	0.340302	0.311912	-0.474962	-0.245426	0.441336	0.269219	0.219541	-0.0620771	-0.537405	0.261232	-0.349438	-0.438716	-0.298293	-0.610654
C3AR1	-0.0533924	-0.139265	-0.373263	0.0936703	0.0455221	0.340611	-0.28763	0.267574	0.124996	0.305196	0.270671	0.50623	0.0116412	0.460958	0.590284	0.146868	0.171061	0.160143	0.510558
BEND7	-0.370399	-0.733366	-0.373344	-0.417959	-0.197824	-0.245167	-0.254736	-0.311874	-0.290354	-0.398848	-0.216286	-0.47404	-0.0313717	0.724509	0.221673	0.288982	0.117547	-0.290853	0.404133
VWF	-0.345135	-0.561955	-0.373492	-0.34832	-0.290704	-0.157125	-0.339216	-0.404331	-0.266647	-0.309473	-0.323464	-0.220609	-0.343779	0.391548	0.242908	0.263309	0.167687	-0.0531941	0.190109
FAT4	-0.378182	-0.739881	-0.373707	-0.678653	-0.19094	-0.158047	-0.127862	-0.470665	-0.0386891	-0.63775	-0.345719	-0.208351	-0.0817736	0.57656	0.445547	0.47891	-0.00937275	-0.0318047	0.126757
GBA2	-0.175498	-0.485328	-0.373732	-0.0536529	-0.18233	-0.0348406	0.0768964	-0.376915	-0.29555	0.246936	0.150708	0.243641	0.25826	0.310731	0.217559	0.329462	0.422282	0.456628	0.164728
APCDD1	-0.133416	-0.358519	-0.374416	-0.120049	-0.0462062	0.0211125	0.07758	-0.294631	-0.319739	0.0205265	0.1545	0.0592325	0.162238	0.213513	0.196964	0.215475	0.211323	0.0545246	0.0528842
SIX5	-0.44327	-0.476438	-0.37446	-0.626372	-0.708916	-0.550729	0.0772932	-0.411918	-0.0604363	-0.451157	-0.781227	-0.410421	-0.0680447	0.263571	0.427208	0.576819	0.415723	0.39448	-0.212014
TNIP1	-0.382746	-0.694981	-0.37447	-0.421242	-0.243828	-0.151814	-0.410144	-0.428777	-0.515438	-0.0522436	0.0226077	0.0871497	-0.196287	0.554757	0.0233073	0.634222	0.404239	0.429427	0.482683
ALAS2	-0.461061	-0.295256	-0.374552	-0.535214	-0.440214	-0.558545	-0.562584	-0.0768563	-0.161019	-0.648014	-0.643634	-0.555948	-0.359308	0.339886	0.338038	0.235437	0.115986	0.176397	0.558286
MAP2K6	-0.114935	-0.248663	-0.374574	-0.1008	0.0473915	0.129091	-0.142053	0.245451	0.0398356	0.336708	0.464664	0.429793	0.275042	0.593178	0.516369	0.494217	0.342098	0.441654	0.562503
NXF3	-0.421094	-0.535729	-0.37466	-0.563135	-0.123954	-0.360804	-0.568282	-0.228247	-0.0216461	-0.577959	-0.266732	-0.395031	-0.384553	0.528843	0.4619	0.349571	-0.04402	0.0564612	0.53904
EDC3	-0.0918721	-0.414893	-0.374667	0.171949	-0.191121	-0.0790188	0.336518	-0.542245	-0.105989	0.265057	0.0501911	-0.0166563	0.0824562	0.047909	0.387036	-0.0198717	0.345978	0.124217	-0.486613
TIMP2	-0.199329	-0.55178	-0.374793	-0.137097	-0.194632	0.169196	-0.10687	-0.065678	-0.400472	0.361148	0.292856	0.559234	0.149169	0.71232	0.12578	0.577247	0.569137	0.572326	0.356628
AKT2	-0.162466	-0.505516	-0.375002	0.07576	0.0623547	0.166596	-0.398987	-0.639606	-0.406554	-0.000472973	0.184541	0.0841911	-0.48625	0.0792311	0.120648	-0.123742	0.0673107	-0.183314	0.129225
NID2	-0.310972	-0.701947	-0.375391	-0.522964	-0.0980388	-0.0938828	-0.0736103	-0.444613	-0.0812291	-0.445389	0.0414171	-0.0406221	-0.0701845	0.548901	0.409946	0.414208	0.191529	0.114228	0.0463433
PHLPP1	-0.358066	-0.608532	-0.37552	-0.482184	-0.247104	-0.255736	-0.179318	-0.528166	-0.417603	-0.344306	-0.252783	-0.137669	0.0326595	0.334626	0.111505	0.446977	0.162418	0.267903	0.347574
TTLL4	-0.51787	-0.469807	-0.376076	-0.610088	-0.626689	-0.28914	-0.735418	-0.363275	-0.643329	-0.477609	-0.578714	-0.234048	-0.667895	0.302364	-0.0881622	0.524382	0.467858	0.177373	0.501377	Top 300 markers of an impaired R/SI balance
LYPLA2	-0.359926	-0.581392	-0.376084	-0.409927	-0.518143	-0.366607	0.0925944	-0.361645	-0.10045	-0.11019	-0.358305	-0.293825	0.16792	0.461169	0.393773	0.558985	0.494597	0.229584	0.0334809
ZNF821	-0.366143	-0.207644	-0.376175	-0.581128	-0.527336	-0.530565	0.0259903	-0.546601	-0.47901	-0.648265	-0.679722	-0.610218	-0.0234724	-0.24836	0.0578342	0.309904	0.220816	0.036077	-0.0719731
IL17D	-0.398362	-0.589625	-0.376379	-0.578087	-0.484558	-0.513309	0.151785	-0.418921	-0.254502	-0.602467	-0.48843	-0.463473	0.108234	0.416092	0.257397	0.349867	0.325009	0.238084	-0.137611
PLEKHH3	-0.380407	-0.563205	-0.376574	-0.644773	-0.548094	-0.580625	0.430827	-0.326003	-0.321281	-0.746219	-0.581028	-0.554468	0.384279	0.470817	0.198366	0.317409	0.342016	0.220929	-0.301776
RAB3A	-0.527093	-0.32729	-0.3766	-0.737981	-0.691967	-0.651605	-0.377113	-0.55075	-0.734912	-0.718498	-0.737253	-0.682172	-0.334021	-0.0839151	-0.16879	0.496263	0.428469	0.151994	0.266858	Top 300 markers of an impaired R/SI balance
ZBED8	0.0517372	-0.71382	-0.376902	0.435291	0.389449	0.393858	0.182547	-0.365567	-0.0350617	0.519344	0.338457	0.415155	0.405056	0.643844	0.45287	-0.199021	-0.309739	-0.0873543	0.151297
ATP6V0A1	-0.40898	-0.610546	-0.376918	-0.443234	-0.657356	-0.340596	-0.0252278	-0.145104	-0.516721	-0.348555	-0.72823	-0.318312	-0.0156299	0.716512	0.0253112	0.379429	0.382059	0.14071	0.025591
DNASE1L1	-0.117003	-0.524554	-0.377147	-0.044373	0.108712	0.249045	-0.113701	-0.0977282	-0.224914	0.381026	0.48528	0.546712	0.11396	0.642252	0.284648	0.445858	0.264023	0.399805	0.327858
KCNH7	-0.406161	-0.732749	-0.377317	-0.419334	-0.348178	-0.323832	-0.235559	-0.219974	-0.0184083	-0.395803	-0.470961	-0.361437	-0.17074	0.814578	0.468186	0.294205	0.125913	0.0396496	0.21037
SCAF1	-0.430865	-0.494769	-0.377321	-0.551132	-0.583813	-0.536198	-0.0419598	-0.518285	-0.342161	-0.505741	-0.776085	-0.532822	-0.0862737	0.184141	0.180789	0.40086	0.22333	0.170753	-0.0269038
YY1AP1	-0.386329	-0.437473	-0.377579	-0.24556	-0.424243	-0.115132	-0.717989	-0.485538	-0.448735	-0.232317	-0.478039	-0.0215924	-0.606417	0.135831	0.0865129	0.171759	0.239348	0.185272	0.542105
TRIM54	-0.596552	-0.728632	-0.377722	-0.730782	-0.62614	-0.658536	-0.457499	-0.435384	-0.0406327	-0.760167	-0.771368	-0.688252	-0.0806815	0.595624	0.448978	0.443687	0.294215	0.155495	0.697763	Top 300 markers of an impaired R/SI balance
EHD3	-0.237714	-0.361442	-0.378046	-0.217404	0.021624	-0.0707653	-0.420254	-0.273769	-0.290204	-0.173655	-0.0888578	-0.0424184	-0.267107	0.238273	0.227843	0.183469	-0.113743	0.0672089	0.41854
SLC27A4	-0.133596	-0.421538	-0.378083	-0.29423	0.0563042	0.0651672	0.170801	-0.329891	-0.25819	-0.0853649	0.0434889	0.138052	0.140874	0.267399	0.256311	0.395064	-0.0496617	0.0966025	-0.132862
KRT73	-0.386243	-0.00854824	-0.378093	-0.487867	-0.350126	-0.409462	-0.683358	-0.385375	-0.0938922	-0.478446	-0.518983	-0.40147	-0.65908	-0.369296	0.402175	0.324679	0.0859147	0.139063	0.421555
PIP5K1C	-0.289132	-0.376723	-0.378167	-0.346735	-0.469806	-0.275072	0.111711	-0.519446	-0.566227	-0.278635	-0.4596	-0.230122	0.0144658	0.0166979	-0.0170334	0.290972	0.327635	0.156795	-0.176412
CLPTM1	-0.446612	-0.600701	-0.378251	-0.654062	-0.488971	-0.574342	0.0166575	-0.508532	-0.446826	-0.538024	-0.472881	-0.501247	0.0652702	0.343022	0.0890701	0.536692	0.345903	0.294145	0.0464307
TF	-0.298366	-0.743564	-0.378306	-0.238906	-0.420745	-0.185104	0.176429	-0.439418	-0.134631	-0.236624	-0.379999	-0.162466	0.0623648	0.612668	0.366284	0.156708	0.321765	0.0933271	-0.233068
ATXN2	0.175061	0.14537	-0.378384	0.50187	0.132744	0.474315	0.174452	0.0143263	-0.238194	0.48417	0.360315	0.473292	-0.0322261	-0.190611	0.274448	-0.341853	0.114107	-0.147903	-0.338664
CA6	-0.243599	-0.105332	-0.378462	-0.577421	-0.395747	-0.303294	0.298665	-0.457512	-0.0815381	-0.511141	-0.52805	-0.367364	0.16587	-0.304335	0.413615	0.438342	0.149623	-0.00905703	-0.325056
ABLIM3	-0.428168	-0.285545	-0.378475	-0.469014	-0.413854	-0.442916	-0.579204	-0.197682	-0.330281	-0.323424	-0.46462	-0.3675	-0.37186	0.206645	0.192817	0.446024	0.235023	0.257332	0.572546
TRIM62	-0.145754	-0.151701	-0.378689	-0.138317	-0.0156931	-0.324201	0.134076	-0.551411	-0.502492	-0.061183	0.254011	-0.367924	0.0852533	-0.331929	0.0402166	0.165073	0.252518	0.0299676	-0.133486
PREX1	-0.181123	-0.503271	-0.378788	-0.150555	-0.0254927	0.202715	-0.231345	-0.329522	-0.389494	0.222238	0.24513	0.469072	-0.0616502	0.382904	0.140654	0.462923	0.259985	0.36396	0.328809
PDLIM2	0.0234793	-0.409566	-0.378969	0.392109	0.318358	0.301478	-0.0825354	-0.462765	-0.588702	0.642688	0.497798	0.48625	0.0148986	0.119051	-0.0359546	-0.0077961	-0.0548876	0.202877	0.159825
AKT1S1	-0.4189	-0.532749	-0.379422	-0.569372	-0.532198	-0.464555	-0.0351014	-0.521326	-0.652221	-0.612084	-0.615449	-0.586068	-0.0405005	0.234636	-0.0917599	0.326255	0.286115	-0.0513017	0.0139941
ARHGEF10	-0.26479	-0.473272	-0.379433	-0.231568	-0.444012	-0.30944	0.248986	-0.495182	-0.193404	-0.475551	-0.506262	-0.459793	0.211677	0.176719	0.315556	-0.0895362	0.245168	-0.145313	-0.186399
STK36	-0.1782	-0.27737	-0.379534	-0.21428	-0.0666856	-0.324355	0.193025	-0.564842	-0.644893	-0.365599	0.0784209	-0.380417	0.183271	-0.168183	-0.0851105	-0.00984379	0.175343	0.0102583	-0.122411
HOMER3	-0.188628	-0.419492	-0.379711	-0.13197	-0.149068	-0.148074	0.0965486	-0.326202	-0.545493	0.142888	-0.0686444	-0.0200076	0.167011	0.268167	0.00335643	0.354868	0.173179	0.250713	0.0255986
ACTB	-0.152428	-0.494037	-0.37974	0.114705	-0.0293758	0.22503	-0.35115	0.0179134	-0.113386	0.502997	0.437882	0.56388	-0.282819	0.713691	0.386984	0.306613	0.438967	0.473149	0.280992
NCF4	-0.341125	-0.651898	-0.379966	-0.297712	-0.339485	0.0382602	-0.415947	-0.048319	0.00187755	0.206087	0.174872	0.43305	-0.0570369	0.870536	0.489596	0.686543	0.69143	0.620312	0.653195
KIRREL3	-0.554437	-0.697232	-0.380053	-0.68373	-0.725168	-0.646286	-0.194154	-0.46492	-0.0384709	-0.702927	-0.701991	-0.651239	-0.217358	0.522164	0.45389	0.423256	0.512377	0.191365	0.0850799	Top 300 markers of an impaired R/SI balance
RASGEF1A	-0.14838	-0.317207	-0.38021	-0.0324536	0.0752511	0.283918	-0.519581	-0.269417	-0.142601	0.144242	0.260458	0.421678	-0.228587	0.180265	0.361652	0.19426	0.115087	0.133019	0.634611
RTN2	-0.521597	-0.708575	-0.380213	-0.486259	-0.500741	-0.466988	-0.586804	-0.395975	-0.38239	-0.241809	-0.395362	-0.296582	-0.300028	0.606366	0.148791	0.554121	0.43396	0.416847	0.668466	Top 300 markers of an impaired R/SI balance
ARHGAP1	-0.0322115	-0.622016	-0.380514	0.357793	-0.136382	0.28735	0.3005	-0.476956	-0.52806	0.564932	0.242703	0.481311	0.162497	0.404295	0.0198631	-0.0282091	0.43243	0.221945	-0.332114
ALPL	-0.340293	-0.447448	-0.380757	-0.190233	-0.463924	-0.151066	-0.408327	0.0885298	0.252853	0.147433	-0.200757	0.185949	-0.0777202	0.717937	0.713408	0.454132	0.550511	0.58619	0.616187
NACC2	-0.00130723	-0.33989	-0.380821	0.305524	0.173715	0.323336	-0.0897078	0.00523462	-0.263047	0.480069	0.373727	0.481595	0.125156	0.483993	0.255514	-0.0263768	0.0616164	0.153686	0.29929
FAM89B	-0.196777	-0.704496	-0.3811	0.163069	0.0385224	0.056432	-0.353087	-0.572792	-0.418756	0.404774	0.301457	0.205177	-0.377155	0.425655	0.117648	0.131592	0.209695	0.220759	0.17562
POMT1	-0.046725	-0.15504	-0.381201	-0.0322503	0.0421571	-0.239971	0.485955	-0.588081	-0.458221	-0.102046	0.000783572	-0.283322	0.0796555	-0.36351	0.0827423	-0.0475926	-0.0656835	0.00459017	-0.74813
PIGQ	-0.537191	-0.453013	-0.381285	-0.627835	-0.601434	-0.658922	-0.500659	-0.703877	-0.750814	-0.802504	-0.806317	-0.799403	-0.496865	-0.0583287	-0.176891	0.234652	0.223966	-0.0217359	0.292724	Top 300 markers of an impaired R/SI balance
NCLN	-0.40012	-0.624373	-0.381404	-0.519308	-0.653457	-0.399997	0.177817	-0.466462	-0.465977	-0.688477	-0.590263	-0.425071	0.128464	0.417998	0.0761189	0.169875	0.499653	0.083201	-0.159291
IL6	-0.261242	-0.369947	-0.381468	-0.34714	-0.114608	-0.240063	-0.114224	-0.267624	-0.119888	-0.417363	-0.21847	-0.237564	-0.0187895	0.256336	0.383431	0.155588	-0.015454	0.0780289	0.175772
TDRD9	-0.148822	-0.244561	-0.381565	0.000213793	-0.167194	0.0682623	-0.168085	0.266058	-0.164935	0.411708	0.256119	0.353536	0.163799	0.607791	0.343566	0.403393	0.492983	0.43571	0.479293
KCND3	-0.526975	-0.641064	-0.381659	-0.778534	-0.611799	-0.703771	-0.0450223	-0.470938	-0.383286	-0.809879	-0.781952	-0.715671	0.0770356	0.437082	0.149852	0.47264	0.262139	0.197971	0.166598	Top 300 markers of an impaired R/SI balance
PRKCA	-0.264287	0.160345	-0.381699	-0.633441	-0.568987	-0.7116	0.54966	-0.0970983	0.0117714	-0.777064	-0.751326	-0.778516	0.207843	-0.321965	0.500605	0.268722	0.222188	0.112296	-0.710506
PARD3	-0.443373	-0.441262	-0.381762	-0.532853	-0.417498	-0.381815	-0.50505	-0.212713	-0.221314	-0.620676	-0.561451	-0.48466	-0.388402	0.411136	0.29377	0.258404	0.15392	-0.0469275	0.425313
FOXP4	-0.426918	-0.363827	-0.381772	-0.572054	-0.522427	-0.564267	-0.157163	-0.565378	-0.639862	-0.654926	-0.674701	-0.615257	-0.304609	-0.0469209	-0.0777711	0.288606	0.217588	0.0923604	-0.0794094
SVIL	-0.170812	-0.217569	-0.381907	-0.148702	-0.14695	0.182894	-0.312638	0.210001	-0.160385	0.193967	0.261375	0.48751	-0.0034534	0.514297	0.348045	0.432185	0.465817	0.431331	0.536387
GJD3	-0.495343	-0.394229	-0.381932	-0.65637	-0.501708	-0.646104	-0.391714	-0.100976	-0.251056	-0.755584	-0.587153	-0.708465	-0.355669	0.455446	0.267586	0.327097	0.263477	0.099393	0.267146	Top 300 markers of an impaired R/SI balance
TACC3	-0.0806432	-0.541325	-0.382059	0.191705	0.0155936	0.422868	-0.190641	-0.449356	-0.361894	0.550675	0.421903	0.66556	-0.123441	0.317933	0.169357	0.228073	0.353821	0.258181	0.187245
SDR42E1	-0.177758	-0.336242	-0.382142	-0.388054	-0.245293	-0.270049	0.555235	-0.468843	-0.0715344	-0.528052	-0.502195	-0.351365	0.411077	0.0097443	0.427222	0.113615	-0.0641145	-0.0469226	-0.485921
DLGAP1	-0.331336	-0.724409	-0.382169	-0.553631	-0.243485	-0.248319	0.163999	-0.488993	-0.0910358	-0.630498	-0.333886	-0.287821	0.184129	0.536628	0.409945	0.282583	0.0839842	0.0133272	-0.0712547
FOXO4	-0.627137	-0.577051	-0.382208	-0.713948	-0.655106	-0.726869	-0.70764	-0.551652	-0.572976	-0.753013	-0.741725	-0.711845	-0.486312	0.267038	-0.0178353	0.42331	0.366413	0.248202	0.662634	Top 300 markers of an impaired R/SI balance
TSHZ3	-0.300965	-0.415669	-0.38244	-0.345434	-0.197558	-0.130235	-0.334457	0.0800568	0.0393583	-0.00449618	0.236432	0.0747619	-0.0133019	0.664784	0.526046	0.557689	0.523141	0.368386	0.562749
SLC25A1	-0.0533456	-0.286119	-0.382505	0.0716002	0.0111804	0.123985	0.141786	-0.363631	-0.473609	0.220281	-0.10862	0.13767	-0.0498242	0.0432441	0.0707567	0.0995089	-0.115021	-0.0163208	-0.302484
RSPH9	-0.36649	-0.598366	-0.382518	-0.468953	-0.303057	-0.165562	-0.280483	-0.315656	-0.217545	-0.106986	0.0123119	0.0327333	0.0399557	0.530587	0.298087	0.658174	0.488276	0.368551	0.530838
TMEM92	-0.444882	-0.703242	-0.382539	-0.494557	-0.405975	-0.519071	-0.163909	-0.318721	0.0621114	-0.545714	-0.376825	-0.549003	0.0506525	0.675298	0.546371	0.269599	0.301354	0.112142	0.341677
GGA3	-0.00916704	-0.496363	-0.382581	0.357145	-0.179243	0.377496	0.268544	-0.640559	-0.635833	0.538119	0.133516	0.460172	0.123192	0.0653945	-0.0731558	-0.0534474	0.402002	0.0159657	-0.322178
SLC25A37	-0.543151	-0.507048	-0.38264	-0.672114	-0.594966	-0.461651	-0.640485	-0.0247611	0.0581052	-0.530303	-0.479655	-0.290878	-0.265283	0.689793	0.542945	0.573637	0.506743	0.41579	0.801292	Top 300 markers of an impaired R/SI balance
GYS2	-0.406169	-0.75505	-0.382867	-0.471418	-0.271655	-0.5444	-0.0116222	-0.456283	0.0144171	-0.529974	-0.440452	-0.531382	-0.0748689	0.61216	0.504454	0.247383	0.0327723	0.188721	-0.066196
E2F2	-0.507853	-0.351039	-0.383045	-0.690183	-0.53536	-0.642276	-0.445214	0.0745047	-0.14011	-0.749733	-0.6329	-0.683856	-0.343644	0.568244	0.367505	0.387855	0.275444	0.131485	0.373475	Top 300 markers of an impaired R/SI balance
ARID3B	-0.288034	-0.431239	-0.383151	-0.336576	-0.194021	-0.18895	-0.194265	-0.578458	-0.542403	-0.092803	0.210544	-0.0852885	-0.198693	0.035103	0.0105169	0.456677	0.494356	0.224242	0.106782
PFKM	0.136664	-0.220092	-0.383506	0.503617	0.339874	0.279362	0.300729	-0.462577	-0.579459	0.347533	0.0415669	0.0842872	0.0433295	-0.14768	-0.0219232	-0.478689	-0.497933	-0.398486	-0.469848
CIDEB	-0.280484	-0.459146	-0.383611	-0.247396	-0.210502	-0.0861581	-0.29609	-0.291829	-0.641408	0.164258	0.109887	0.144901	-0.169299	0.358042	-0.0767819	0.563648	0.430035	0.396525	0.316653
TRIM8	-0.0828183	-0.513779	-0.383711	0.273816	-0.00151523	0.311707	-0.183427	-0.332028	-0.644161	0.586724	0.424098	0.502538	-0.099949	0.395226	-0.0790963	0.129812	0.382732	0.209424	0.201849
TSPAN15	-0.331266	-0.328324	-0.38383	-0.592598	-0.420804	-0.463005	0.200964	-0.612575	-0.238226	-0.582688	-0.533799	-0.523474	-0.00083308	-0.143636	0.281414	0.392877	0.183926	0.0459595	-0.348309
MT1F	0.117893	-0.195902	-0.383887	0.27183	0.292819	0.440075	0.282421	-0.0482078	-0.00608349	0.165368	0.233552	0.302784	0.346174	0.228271	0.487564	-0.28016	-0.251654	-0.355527	-0.0891863
RAP1GAP	-0.334179	-0.429694	-0.383993	-0.168355	-0.316045	-0.356329	-0.350661	-0.234777	-0.102113	-0.323985	-0.497471	-0.37957	-0.23353	0.373006	0.402452	-0.043765	0.051539	0.0726689	0.33695
NACAD	-0.51262	-0.671954	-0.384029	-0.723929	-0.692913	-0.405115	-0.197783	-0.444184	-0.106704	-0.672362	-0.829842	-0.386435	-0.184217	0.507072	0.398424	0.518641	0.346922	0.154835	0.129546	Top 300 markers of an impaired R/SI balance
ITGB5	-0.472638	-0.340064	-0.384335	-0.598326	-0.552228	-0.482588	-0.478286	-0.290767	-0.327528	-0.74311	-0.653819	-0.500113	-0.340791	0.191339	0.202786	0.24488	0.283245	0.120757	0.433924	Top 300 markers of an impaired R/SI balance
NTN1	-0.485556	-0.752489	-0.384552	-0.539534	-0.48014	-0.596294	-0.160327	-0.509202	-0.15713	-0.583154	-0.608091	-0.613072	-0.10509	0.556188	0.354332	0.306071	0.210735	0.157016	0.155998	Top 300 markers of an impaired R/SI balance
SERPINE1	-0.529928	-0.495378	-0.384592	-0.6489	-0.581341	-0.520548	-0.548811	-0.231315	-0.0626313	-0.694908	-0.724536	-0.630869	-0.379826	0.468963	0.43827	0.374443	0.265669	-0.0161164	0.510834	Top 300 markers of an impaired R/SI balance
[truncated: 909 more rows]
