# Supplementary material for: Sepsis pathogenesis and outcome are shaped by the balance between the transcriptional states of systemic inflammation and antimicrobial response
Source: Cell Rep Med. 2024 Nov 19;5(11):101829. doi: 10.1016/j.xcrm.2024.101829 (PMC11604535; doi:10.1016/j.xcrm.2024.101829)
Supplement: Table S6. Patient characteristics of the PROVIDE cohort according to the SI/R-based endotypes, related to Figure 6 — Data are presented either as n (%) or by mean (SD). All measures and scores are on day 1 of sepsis diagnosis. Statistical analysis is t test unless stated otherwise: ∗χ2 test. †Log-rank test. [file mmc7.xlsx]

## Sheet: S6
Supp Table 6: Patient characteristics according to the SI/R-based endotypes
R/SI balance score:	Moderate	Low	Low	Low vs Low	Moderate vs Low	Moderate vs Low
Endotype	Moderate R/SI balance	Severe R/SI balance	high SI	High-SI vs. severe R/SI balance	High-SI vs. moderate R/SI balance	Severe vs. moderate R/SI balance
	n=44, 20%	n=138, 62%	n=35, 16%	P-value	P-value	P-value
General
Age, years, mean (SD)	68.5 (17.4)	73.8 (14.6)	73.3 (9.6)	n.s	n.s	n.s
Female gender, n (%)*	17 (38.6%)	58 (42%)	15 (42.9%)	n.s	n.s	n.s
Pathophysiology of sepsis
SOFA score, mean (SD)	8.4 (4.4)	11.2 (3.8)	13 (3.3)	0.009	2e-06	5e-05
APACHE II score, mean (SD)	20 (9.5)	24.4 (8.6)	29 (8.7)	0.015	0.0002	0.005
28-days mortality, n (%)†	17 (39%)	83 (60%)	30 (86%)	0.0001	1e-06	0.02
Septic shock, n (%)*	25 (56.8%)	109 (79%)	32 (91.4%)	n.s	0.0006	0.003
White blood count (10^6/L), mean (SD)	12.4 (7.2)	16.3 (8.1)	20.8 (16)	0.022	0.003	0.004
%Neutrophils, mean (SD)	80.1 (12.7)	84.2 (9.1)	86.8 (12.7)	n.s	0.02	0.02
%Lymphocytes, mean (SD)	13.1 (11.4)	9.6 (6.7)	7.8 (11.6)	n.s	0.045	0.01
Lactate (mmol/L), mean (SD)	1.9 (1.3)	3.3 (3.4)	4.5 (3.1)	0.05	4e-06	0.015
CRP (mg/L), mean (SD)	75.7 (67.3)	108.8 (106.9)	142.5 (127.9)	n.s	0.01	n.s
HLA-DR molecules/monocyte, mean (SD)	8455.7 (6521.3)	4929.3 (3699)	4101.2 (3281.1)	n.s	0.001	2e-05
Ferritin (ng/mL), mean (SD)	2138 (4819)	2350 (3776)	4665 (6197)	0.005	0.045	n.s
Disseminated intravascular coagulation (DIC), n (%)**	17 (48.5%)	4 (9.1%)	26 (18.85%)	0.00025	8e-05	0.129
Acute kidney injury (AKI), n (%)*	11 (25%)	71 (51.5%)	22 (62.8%)	n.s	0.0007	0.002
Creatinine (mg/dL), mean (SD)	1.2 (1)	1.8 (1.3)	2.1 (1.2)	n.s	0.001	0.007
Urea (mg/dL), mean (SD)	73.8 (58.1)	100.2 (63)	120.3 (75.3)	n.s	0.002	0.015
Type of infection
Community-acquired pneumonia, n (%)*	20 (45.5%)	61 (44.2%)	15 (42.9%)	n.s	n.s	n.s
Hospital-acquired pneumonia, n (%)*	12 (27.3%)	26 (18.8%)	10 (28.6%)	n.s	n.s	n.s
Acute cholangitis, n (%)*	2 (4.5%)	9 (6.5%)	3 (8.6%)	n.s	n.s	n.s
Blood stream infection, n (%)*	6 (13.6%)	22 (15.9%)	6 (17.1%)	n.s	n.s	n.s
Main comorbidities
T2D, n (%)*	11 (25%)	44 (31.9%)	10 (28.6%)	n.s	n.s	n.s
Chronic renal disease, n (%)*	2 (4.5%)	19 (13.8%)	4 (11.4%)	n.s	n.s	n.s
COPD, n (%)*	8 (18.2%)	31 (22.5%)	11 (31.4%)	n.s	n.s	n.s
Administered antimicrobials
Meropenem, n(%)*	15 (34.1%)	41 (29.7%)	16 (45.7%)	n.s	n.s	n.s
Piperacillin/Tazobactam, n(%)*	12 (27.3%)	49 (35.5%)	13 (37.1%)	n.s	n.s	n.s
Colistin, n(%)*	12 (27.3%)	48 (34.8%)	17 (48.6%)	n.s	n.s	n.s
Linezolid, n(%)*	10 (22.7%)	39 (28.3%)	12 (34.3%)	n.s	n.s	n.s
Vancomycin, n(%)*	11 (25%)	26 (18.8%)	7 (20%)	n.s	n.s	n.s
Tigecycline, n(%)*	7 (15.9%)	25 (18.1%)	5 (14.3%)	n.s	n.s	n.s
Aminoglycosides, n(%)*	3 (6.8%)	22 (15.9%)	7 (20%)	n.s	n.s	n.s
Macrolides, n(%)*	8 (18.2%)	12 (8.7%)	6 (17.1%)	n.s	n.s	n.s
Ampicillin sulbactam	0 (0%)	3 (6.8%)	8 (5.8%)	n.s	n.s	n.s
Nebulizedcolistin	0 (0%)	2 (4.5%)	3 (2.2%)	n.s	n.s	n.s
Cephalosporins	1 (2.9%)	6 (13.6%)	8 (5.8%)	n.s	n.s	n.s
Quinolones	4 (11.4%)	3 (6.8%)	17 (12.3%)	n.s	n.s	n.s
Oseltamivir	2 (5.7%)	2 (4.5%)	10 (7.2%)	n.s	n.s	n.s
Antifungals	5 (14.3%)	6 (13.6%)	18 (13%)	n.s	n.s	n.s
Ceftolozane tazobactam	1 (2.9%)	0 (0%)	5 (3.6%)	n.s	n.s	n.s
Ceftazidime avibactam	1 (2.9%)	3 (6.8%)	8 (5.8%)	n.s	n.s	n.s
Metronidazole	1 (2.9%)	2 (4.5%)	5 (3.6%)	n.s	n.s	n.s
Daptomycin	1 (2.9%)	1 (2.3%)	4 (2.9%)	n.s	n.s	n.s
Co-Trimoxazole	1 (2.9%)	0 (0%)	6 (4.3%)	n.s	n.s	n.s
Fosfomycin	0 (0%)	0 (0%)	4 (2.9%)	n.s	-	n.s
Ertapenem	0 (0%)	0 (0%)	2 (1.4%)	n.s	-	n.s
Aztreonam	0 (0%)	2 (4.5%)	1 (0.7%)	n.s	n.s	n.s
Clindamycin	1 (2.9%)	1 (2.3%)	3 (2.2%)	n.s	n.s	n.s
Teicoplanin	4 (11.4%)	1 (2.3%)	5 (3.6%)	n.s	n.s	n.s
Ceftaroline	1 (2.9%)	2 (4.5%)	3 (2.2%)	n.s	n.s	n.s
Imipenem cilastatin	1 (2.9%)	0 (0%)	2 (1.4%)	n.s	n.s	n.s
